# Supplementary material for: The evolution of the Puf superfamily of proteins across the tree of eukaryotes
Source: BMC Biol. 2020 Jun 30;18:77. doi: 10.1186/s12915-020-00814-3 (PMC7325665; doi:10.1186/s12915-020-00814-3)
Supplement: Supplementary file 1 — Additional file 1: Table S1. The clustering analysis of PufSF proteins. [file 12915_2020_814_MOESM1_ESM.xlsx]

## Sheet: List1
protein name (ID)	taxa	taxa2	taxa3	taxa4	x	y
A0A061D1J5	babesia bigemina	apicomplexa	alveolata	alveolata	0.390331	0.532419
A0A061DBQ7	babesia bigemina	apicomplexa	alveolata	alveolata	0.472402	0.456138
A7AUP9	babesia bovis	apicomplexa	alveolata	alveolata	0.38686	0.532301
A7ATM4	babesia bovis	apicomplexa	alveolata	alveolata	0.485059	0.457515
A0A1N6LYC8	babesia microti	apicomplexa	alveolata	alveolata	0.837612	0.58852
A0A0K3ARA4	babesia microti	apicomplexa	alveolata	alveolata	0.389118	0.531825
I7JDN1	babesia microti	apicomplexa	alveolata	alveolata	0.473438	0.457533
A0A2H6K8Q5	babesia ovata	apicomplexa	alveolata	alveolata	0.762014	0.544947
A0A1X1BLH5	babesia sp.	apicomplexa	alveolata	alveolata	0.388924	0.528083
A0A1X1BKP6	babesia sp.	apicomplexa	alveolata	alveolata	0.484695	0.45686
A0A2A9MMF8	besnoitia besnoiti	apicomplexa	alveolata	alveolata	0.703012	0.684786
A0A2A9M7C8	besnoitia besnoiti	apicomplexa	alveolata	alveolata	0.402503	0.528631
A0A2A9MGL3	besnoitia besnoiti	apicomplexa	alveolata	alveolata	0.472201	0.460959
A0A2A9MBM1	besnoitia besnoiti	apicomplexa	alveolata	alveolata	0.484996	0.457822
A0A1J4MZ47	cryptosporidium andersoni	apicomplexa	alveolata	alveolata	0.726508	0.586351
A0A1J4MVN5	cryptosporidium andersoni	apicomplexa	alveolata	alveolata	0.38251	0.542532
A0A2P4Z4Z2	cryptosporidium meleagridis	apicomplexa	alveolata	alveolata	0.770557	0.594215
B6A9G1	cryptosporidium muris	apicomplexa	alveolata	alveolata	0.379057	0.542
A0A1J4MPQ0	cryptosporidium ubiquitum	apicomplexa	alveolata	alveolata	0.386188	0.540469
A0A1D3DAX6	cyclospora cayetanensis	apicomplexa	alveolata	alveolata	0.724962	0.627053
A0A1D3CR90	cyclospora cayetanensis	apicomplexa	alveolata	alveolata	0.396907	0.534505
A0A1D3CTH8	cyclospora cayetanensis	apicomplexa	alveolata	alveolata	0.470322	0.461022
A0A1D3D7X4	cyclospora cayetanensis	apicomplexa	alveolata	alveolata	0.485049	0.456356
A0A2C6KJA9	cystoisospora suis	apicomplexa	alveolata	alveolata	0.738772	0.650836
A0A2C6L0A1	cystoisospora suis	apicomplexa	alveolata	alveolata	0.399999	0.528464
A0A2C6KW62	cystoisospora suis	apicomplexa	alveolata	alveolata	0.470502	0.462279
A0A2C6KR53	cystoisospora suis	apicomplexa	alveolata	alveolata	0.484491	0.459543
U6G7U7	eimeria acervulina	apicomplexa	alveolata	alveolata	0.398449	0.5324
U6GS99	eimeria acervulina	apicomplexa	alveolata	alveolata	0.483576	0.462278
U6LYS7	eimeria brunetti	apicomplexa	alveolata	alveolata	0.484188	0.461837
U6M6I7	eimeria maxima	apicomplexa	alveolata	alveolata	0.485992	0.461967
U6MKK1	eimeria necatrix	apicomplexa	alveolata	alveolata	0.688454	0.739352
U6MSB4	eimeria necatrix	apicomplexa	alveolata	alveolata	0.347538	0.604903
U6MVB8	eimeria necatrix	apicomplexa	alveolata	alveolata	0.48448	0.461433
U6GRY9	eimeria praecox	apicomplexa	alveolata	alveolata	0.468753	0.467213
U6KHA0	eimeria tenella	apicomplexa	alveolata	alveolata	0.680302	0.689936
A0A023B6W7	gregarina niphandrodes	apicomplexa	alveolata	alveolata	0.281662	0.69252
A0A023B193	gregarina niphandrodes	apicomplexa	alveolata	alveolata	0.46783	0.46497
A0A023BCQ0	gregarina niphandrodes	apicomplexa	alveolata	alveolata	0.136998	0.148073
A0A074SXE2	hammondia hammondi	apicomplexa	alveolata	alveolata	0.471782	0.460884
A0A0G4GCG6	chromera velia	colpodellida	alveolata	alveolata	0.747503	0.654866
A0A0G4I3A8	chromera velia	colpodellida	alveolata	alveolata	0.396992	0.529287
A0A0G4HFU7	chromera velia	colpodellida	alveolata	alveolata	0.481236	0.461147
A0A0G4HN98	chromera velia	colpodellida	alveolata	alveolata	0.485472	0.456069
A0A0G4I3G4	chromera velia	colpodellida	alveolata	alveolata	0.509606	0.438304
G0QTP3	ichthyophthirius multifiliis	ciliophora	alveolata	alveolata	0.472412	0.474751
F0VB93	neospora caninum	apicomplexa	alveolata	alveolata	0.740957	0.65674
F0VNN5	neospora caninum	apicomplexa	alveolata	alveolata	0.40031	0.530408
F0VAG1	neospora caninum	apicomplexa	alveolata	alveolata	0.483418	0.461565
J9IS08	oxytricha trifallax	ciliophora	alveolata	alveolata	0.482331	0.462681
J9I6T8	oxytricha trifallax	ciliophora	alveolata	alveolata	0.473844	0.460364
J9HNY7	oxytricha trifallax	ciliophora	alveolata	alveolata	0.487169	0.458897
J9I3L9	oxytricha trifallax	ciliophora	alveolata	alveolata	0.487658	0.458017
J9J0K3	oxytricha trifallax	ciliophora	alveolata	alveolata	0.489388	0.457269
J9J0H3	oxytricha trifallax	ciliophora	alveolata	alveolata	0.489134	0.456274
J9ICV3	oxytricha trifallax	ciliophora	alveolata	alveolata	0.468555	0.453581
J9IP47	oxytricha trifallax	ciliophora	alveolata	alveolata	0.482232	0.450966
J9HZ00	oxytricha trifallax	ciliophora	alveolata	alveolata	0.463063	0.450678
J9HXZ2	oxytricha trifallax	ciliophora	alveolata	alveolata	0.46497	0.449678
J9GDX6	oxytricha trifallax	ciliophora	alveolata	alveolata	0.463775	0.445262
J9EE37	oxytricha trifallax	ciliophora	alveolata	alveolata	0.473647	0.440809
A0DSC1	paramecium tetraurelia	ciliophora	alveolata	alveolata	0.36078	0.605285
A0CUA4	paramecium tetraurelia	ciliophora	alveolata	alveolata	0.356705	0.604042
A0DQ07	paramecium tetraurelia	ciliophora	alveolata	alveolata	0.472548	0.479692
A0DT34	paramecium tetraurelia	ciliophora	alveolata	alveolata	0.494262	0.470141
A0ED91	paramecium tetraurelia	ciliophora	alveolata	alveolata	0.493915	0.468933
A0BMV2	paramecium tetraurelia	ciliophora	alveolata	alveolata	0.494421	0.467395
A0BUP2	paramecium tetraurelia	ciliophora	alveolata	alveolata	0.491604	0.463499
A0CTY2	paramecium tetraurelia	ciliophora	alveolata	alveolata	0.491618	0.462569
A0DTB5	paramecium tetraurelia	ciliophora	alveolata	alveolata	0.48964	0.461788
A0CMM9	paramecium tetraurelia	ciliophora	alveolata	alveolata	0.489232	0.461393
A0DV18	paramecium tetraurelia	ciliophora	alveolata	alveolata	0.466408	0.457296
A0CR00	paramecium tetraurelia	ciliophora	alveolata	alveolata	0.46624	0.453264
C5KDY3	perkinsus marinus	perkinsozoa	alveolata	alveolata	0.775671	0.645361
C5LTQ9	perkinsus marinus	perkinsozoa	alveolata	alveolata	0.811076	0.556703
C5L0Q3	perkinsus marinus	perkinsozoa	alveolata	alveolata	0.378864	0.534292
C5K781	perkinsus marinus	perkinsozoa	alveolata	alveolata	0.472966	0.46079
C5LD31	perkinsus marinus	perkinsozoa	alveolata	alveolata	0.495727	0.456518
C5KWK1	perkinsus marinus	perkinsozoa	alveolata	alveolata	0.46522	0.454948
C5KCS4	perkinsus marinus	perkinsozoa	alveolata	alveolata	0.465229	0.453771
C5LI77	perkinsus marinus	perkinsozoa	alveolata	alveolata	0.45872	0.449415
C5LVT4	perkinsus marinus	perkinsozoa	alveolata	alveolata	0.533157	0.370295
A0A4D8XZ87	perkinsus sp.	perkinsozoa	alveolata	alveolata	0.472283	0.460723
A0A0Y9Y3Q3	plasmodium berghei	apicomplexa	alveolata	alveolata	0.591366	0.875188
PBANKA_123350	plasmodium berghei	apicomplexa	alveolata	alveolata	0.483045	0.453859
A0A1B1E2I7	plasmodium coatneyi	apicomplexa	alveolata	alveolata	0.591436	0.878946
A0A1B1DZM8	plasmodium coatneyi	apicomplexa	alveolata	alveolata	0.14194	0.412772
K6UXC6	plasmodium cynomolgi	apicomplexa	alveolata	alveolata	0.588688	0.88204
A0A0L7K8F5	plasmodium falciparum	apicomplexa	alveolata	alveolata	0.367168	0.559574
A0A024WTH8	plasmodium falciparum	apicomplexa	alveolata	alveolata	0.377606	0.552593
A0A024WDG2	plasmodium falciparum	apicomplexa	alveolata	alveolata	0.46661	0.466272
PFD0825c	plasmodium falciparum	apicomplexa	alveolata	alveolata	0.467917	0.46434
A0A1C3KJJ2	plasmodium falciparum	apicomplexa	alveolata	alveolata	0.473805	0.457207
W4IVS1	plasmodium falciparum	apicomplexa	alveolata	alveolata	0.48044	0.452533
PFE0935c	plasmodium falciparum	apicomplexa	alveolata	alveolata	0.480447	0.452192
A0A151LER8	plasmodium gaboni	apicomplexa	alveolata	alveolata	0.597846	0.874211
A0A1J1GRV3	plasmodium gallinaceum	apicomplexa	alveolata	alveolata	0.613116	0.848553
A0A1J1GND9	plasmodium gallinaceum	apicomplexa	alveolata	alveolata	0.37817	0.549915
A0A1Y1JNF7	plasmodium gonderi	apicomplexa	alveolata	alveolata	0.591035	0.882185
A0A1Y1JH54	plasmodium gonderi	apicomplexa	alveolata	alveolata	0.58899	0.855215
A0A1Y1JH16	plasmodium gonderi	apicomplexa	alveolata	alveolata	0.375738	0.546825
A0A1Y1JEN1	plasmodium gonderi	apicomplexa	alveolata	alveolata	0.487066	0.464687
A0A1Y1JGJ8	plasmodium gonderi	apicomplexa	alveolata	alveolata	0.484358	0.457096
W6ZZT0	plasmodium inui	apicomplexa	alveolata	alveolata	0.593042	0.880848
A0A1Y3DLT1	plasmodium knowlesi	apicomplexa	alveolata	alveolata	0.0995455	0.793015
A0A193QR13	plasmodium knowlesi	apicomplexa	alveolata	alveolata	0.193586	0.362438
A0A1C3KYZ0	plasmodium malariae	apicomplexa	alveolata	alveolata	0.600294	0.869829
A0A1A8W3U5	plasmodium malariae	apicomplexa	alveolata	alveolata	0.596543	0.869799
A0A1C3KZN9	plasmodium malariae	apicomplexa	alveolata	alveolata	0.38156	0.548808
A0A1C3KLY2	plasmodium malariae	apicomplexa	alveolata	alveolata	0.487125	0.46416
A0A1D3RI71	plasmodium malariae	apicomplexa	alveolata	alveolata	0.481987	0.452679
A0A1C3KDQ7	plasmodium malariae	apicomplexa	alveolata	alveolata	0.461998	0.4516
A0A1C3KTL0	plasmodium ovale	apicomplexa	alveolata	alveolata	0.595438	0.874553
A0A1D3TIT0	plasmodium ovale	apicomplexa	alveolata	alveolata	0.598813	0.867806
A0A1A8XCG1	plasmodium ovale	apicomplexa	alveolata	alveolata	0.298751	0.765305
A0A1C3KU69	plasmodium ovale	apicomplexa	alveolata	alveolata	0.379966	0.547896
A0A1A8W2D8	plasmodium ovale	apicomplexa	alveolata	alveolata	0.380086	0.54616
A0A1A8YXA4	plasmodium ovale	apicomplexa	alveolata	alveolata	0.482817	0.453535
A0A151L801	plasmodium reichenowi	apicomplexa	alveolata	alveolata	0.593465	0.875819
A0A2P9D700	plasmodium reichenowi	apicomplexa	alveolata	alveolata	0.480719	0.452815
A0A060RU38	plasmodium reichenowi	apicomplexa	alveolata	alveolata	0.619559	0.414715
A0A1J1H7F4	plasmodium relictum	apicomplexa	alveolata	alveolata	0.481031	0.453465
A0A2P9DKY3	plasmodium sp.	apicomplexa	alveolata	alveolata	0.595134	0.877893
A0A2P9GFM4	plasmodium sp.	apicomplexa	alveolata	alveolata	0.388299	0.703501
A0A2P9CH68	plasmodium sp.	apicomplexa	alveolata	alveolata	0.666464	0.590859
A0A2P9BVM3	plasmodium sp.	apicomplexa	alveolata	alveolata	0.375627	0.552048
A0A2P9BG43	plasmodium sp.	apicomplexa	alveolata	alveolata	0.305921	0.510836
A0A2P9D065	plasmodium sp.	apicomplexa	alveolata	alveolata	0.480997	0.452983
A0A2P9CKL8	plasmodium sp.	apicomplexa	alveolata	alveolata	0.480605	0.452249
W7ANW5	plasmodium vinckei	apicomplexa	alveolata	alveolata	0.596254	0.871574
A0A564ZX15	plasmodium vivax	apicomplexa	alveolata	alveolata	0.588997	0.879281
A0A0J9SA86	plasmodium vivax	apicomplexa	alveolata	alveolata	0.375094	0.549225
PVX_080310	plasmodium vivax	apicomplexa	alveolata	alveolata	0.484128	0.457712
A0A564ZVZ8	plasmodium vivax	apicomplexa	alveolata	alveolata	0.483251	0.455394
A0A564ZT70	plasmodium vivax	apicomplexa	alveolata	alveolata	0.471522	0.289613
A0A078K8Y5	plasmodium yoelii	apicomplexa	alveolata	alveolata	0.379723	0.551045
V7PB02	plasmodium yoelii	apicomplexa	alveolata	alveolata	0.376642	0.54843
V7PSB8	plasmodium yoelii	apicomplexa	alveolata	alveolata	0.483174	0.454392
A0A0V0QLD9	pseudocohnilembus persalinus	ciliophora	alveolata	alveolata	0.980628	0.650831
A0A0V0QDB9	pseudocohnilembus persalinus	ciliophora	alveolata	alveolata	0.405423	0.527127
A0A0V0QCW0	pseudocohnilembus persalinus	ciliophora	alveolata	alveolata	0.501434	0.464723
A0A0V0R556	pseudocohnilembus persalinus	ciliophora	alveolata	alveolata	0.484152	0.464159
A0A0V0QB18	pseudocohnilembus persalinus	ciliophora	alveolata	alveolata	0.45433	0.457617
A0A0V0QPV4	pseudocohnilembus persalinus	ciliophora	alveolata	alveolata	0.46756	0.427015
A0A078A7V5	stylonychia lemnae	ciliophora	alveolata	alveolata	0.411189	0.518143
A0A078ALK0	stylonychia lemnae	ciliophora	alveolata	alveolata	0.477714	0.468545
A0A077ZT82	stylonychia lemnae	ciliophora	alveolata	alveolata	0.473377	0.460949
A0A078A2M8	stylonychia lemnae	ciliophora	alveolata	alveolata	0.49058	0.458171
A0A077ZT11	stylonychia lemnae	ciliophora	alveolata	alveolata	0.493121	0.457708
A0A078A2P9	stylonychia lemnae	ciliophora	alveolata	alveolata	0.488316	0.456669
A0A078AM69	stylonychia lemnae	ciliophora	alveolata	alveolata	0.492318	0.45632
A0A078B081	stylonychia lemnae	ciliophora	alveolata	alveolata	0.488861	0.455405
A0A078AYZ1	stylonychia lemnae	ciliophora	alveolata	alveolata	0.487519	0.454959
A0A078A4K1	stylonychia lemnae	ciliophora	alveolata	alveolata	0.488513	0.454588
A0A078AWF0	stylonychia lemnae	ciliophora	alveolata	alveolata	0.502141	0.454075
A0A078AE30	stylonychia lemnae	ciliophora	alveolata	alveolata	0.482896	0.452327
A0A078ALC9	stylonychia lemnae	ciliophora	alveolata	alveolata	0.467512	0.434806
A0A1Q9CW57	symbiodinium microadriaticum	dinophyceae	alveolata	alveolata	0.401466	0.521556
A0A1Q9F3J0	symbiodinium microadriaticum	dinophyceae	alveolata	alveolata	0.469841	0.477692
A0A1Q9CHQ6	symbiodinium microadriaticum	dinophyceae	alveolata	alveolata	0.470104	0.475734
A0A1Q9DND3	symbiodinium microadriaticum	dinophyceae	alveolata	alveolata	0.464687	0.475315
A0A1Q9E993	symbiodinium microadriaticum	dinophyceae	alveolata	alveolata	0.463769	0.473477
A0A1Q9CLN5	symbiodinium microadriaticum	dinophyceae	alveolata	alveolata	0.496244	0.473169
A0A1Q9D409	symbiodinium microadriaticum	dinophyceae	alveolata	alveolata	0.465912	0.472482
A0A1Q9D5P4	symbiodinium microadriaticum	dinophyceae	alveolata	alveolata	0.463602	0.472126
A0A1Q9DAD4	symbiodinium microadriaticum	dinophyceae	alveolata	alveolata	0.464717	0.471959
A0A1Q9F0B5	symbiodinium microadriaticum	dinophyceae	alveolata	alveolata	0.510559	0.471145
A0A1Q9DKD7	symbiodinium microadriaticum	dinophyceae	alveolata	alveolata	0.465532	0.470917
A0A1Q9DJX3	symbiodinium microadriaticum	dinophyceae	alveolata	alveolata	0.489994	0.470771
A0A1Q9EXQ4	symbiodinium microadriaticum	dinophyceae	alveolata	alveolata	0.502179	0.469462
A0A1Q9D058	symbiodinium microadriaticum	dinophyceae	alveolata	alveolata	0.46778	0.469421
A0A1Q9F4A6	symbiodinium microadriaticum	dinophyceae	alveolata	alveolata	0.490471	0.465981
A0A1Q9DY29	symbiodinium microadriaticum	dinophyceae	alveolata	alveolata	0.497248	0.464748
A0A1Q9CRS4	symbiodinium microadriaticum	dinophyceae	alveolata	alveolata	0.469654	0.463157
A0A1Q9CWV0	symbiodinium microadriaticum	dinophyceae	alveolata	alveolata	0.484609	0.462909
A0A1Q9D475	symbiodinium microadriaticum	dinophyceae	alveolata	alveolata	0.46969	0.461835
A0A1Q9D3Z4	symbiodinium microadriaticum	dinophyceae	alveolata	alveolata	0.480986	0.461407
A0A1Q9DRN0	symbiodinium microadriaticum	dinophyceae	alveolata	alveolata	0.457312	0.459034
A0A1Q9CHX6	symbiodinium microadriaticum	dinophyceae	alveolata	alveolata	0.488502	0.458699
A0A1Q9CR78	symbiodinium microadriaticum	dinophyceae	alveolata	alveolata	0.455561	0.456091
A0A1Q9D6E7	symbiodinium microadriaticum	dinophyceae	alveolata	alveolata	0.486815	0.454142
A0A1Q9DD82	symbiodinium microadriaticum	dinophyceae	alveolata	alveolata	0.447233	0.443199
A0A1Q9ECF0	symbiodinium microadriaticum	dinophyceae	alveolata	alveolata	0.975456	0.34525
A0A1Q9EBG3	symbiodinium microadriaticum	dinophyceae	alveolata	alveolata	0.890106	0.18775
I7LX42	tetrahymena thermophila	ciliophora	alveolata	alveolata	0.405612	0.530261
I7MFQ9	tetrahymena thermophila	ciliophora	alveolata	alveolata	0.494745	0.465817
EAS02166	tetrahymena thermophila	ciliophora	alveolata	alveolata	0.469729	0.462153
I7LWM5	tetrahymena thermophila	ciliophora	alveolata	alveolata	0.470701	0.460711
I7M3J4	tetrahymena thermophila	ciliophora	alveolata	alveolata	0.498847	0.460587
I7M2Z0	tetrahymena thermophila	ciliophora	alveolata	alveolata	0.491969	0.457196
Q23EX3	tetrahymena thermophila	ciliophora	alveolata	alveolata	0.453702	0.450417
Q4UF41	theileria annulata	apicomplexa	alveolata	alveolata	0.383865	0.534992
A0A3B0MWT1	theileria annulata	apicomplexa	alveolata	alveolata	0.484633	0.458985
Q4UA45	theileria annulata	apicomplexa	alveolata	alveolata	0.484958	0.458028
L0AVS9	theileria equi	apicomplexa	alveolata	alveolata	0.391962	0.530836
L0B1E4	theileria equi	apicomplexa	alveolata	alveolata	0.751179	0.515887
L0AZX2	theileria equi	apicomplexa	alveolata	alveolata	0.472628	0.457667
A0A2T7IGQ2	theileria orientalis	apicomplexa	alveolata	alveolata	0.3687	0.542324
J4DPC1	theileria orientalis	apicomplexa	alveolata	alveolata	0.390289	0.528937
A0A2T7I6K4	theileria orientalis	apicomplexa	alveolata	alveolata	0.791153	0.517591
A0A2T7IFH2	theileria orientalis	apicomplexa	alveolata	alveolata	0.48376	0.459703
Q4N2T3	theileria parva	apicomplexa	alveolata	alveolata	0.472091	0.457974
Q4N350	theileria parva	apicomplexa	alveolata	alveolata	0.769188	0.423116
A0A086K2V1	toxoplasma gondii	apicomplexa	alveolata	alveolata	0.742057	0.661558
TGME49_118350	toxoplasma gondii	apicomplexa	alveolata	alveolata	0.483845	0.462639
A0A086PUR2	toxoplasma gondii	apicomplexa	alveolata	alveolata	0.472331	0.460311
TGME49_060600	toxoplasma gondii	apicomplexa	alveolata	alveolata	0.484791	0.459086
A0A086K6A5	toxoplasma gondii	apicomplexa	alveolata	alveolata	0.484889	0.459075
A0A086QDM2	toxoplasma gondii	apicomplexa	alveolata	alveolata	0.484713	0.458155
A0A0G4EBV8	vitrella brassicaformis	colpodellida	alveolata	alveolata	0.736769	0.664619
A0A0G4E8H4	vitrella brassicaformis	colpodellida	alveolata	alveolata	0.404423	0.52642
A0A0G4GCA0	vitrella brassicaformis	colpodellida	alveolata	alveolata	0.460405	0.468214
A0A0G4EPY6	vitrella brassicaformis	colpodellida	alveolata	alveolata	0.481528	0.461313
A0A0G4FPQ2	vitrella brassicaformis	colpodellida	alveolata	alveolata	0.480734	0.461255
A0A0G4H6J8	vitrella brassicaformis	colpodellida	alveolata	alveolata	0.486379	0.458671
A0A0G4EFJ9	vitrella brassicaformis	colpodellida	alveolata	alveolata	0.474582	0.457303
A0A0G4GXP8	vitrella brassicaformis	colpodellida	alveolata	alveolata	0.94879	0.415921
L8H342	acanthamoeba castellanii	discosea	amoebozoa	amoebozoa	0.723307	0.66254
L8H849	acanthamoeba castellanii	discosea	amoebozoa	amoebozoa	0.477029	0.462414
F4PLV3	cavenderia fasciculata	evosea	amoebozoa	amoebozoa	0.674987	0.630319
F4PMU4	cavenderia fasciculata	evosea	amoebozoa	amoebozoa	0.427583	0.503975
F4QD84	cavenderia fasciculata	evosea	amoebozoa	amoebozoa	0.475236	0.462463
F4QAV7	cavenderia fasciculata	evosea	amoebozoa	amoebozoa	0.481561	0.454512
F4QFG4	cavenderia fasciculata	evosea	amoebozoa	amoebozoa	0.503792	0.451064
Q551Y5	dictyostelium discoideum	evosea	amoebozoa	amoebozoa	0.70029	0.652259
Q54IS5	dictyostelium discoideum	evosea	amoebozoa	amoebozoa	0.432304	0.503028
DDB0233053	dictyostelium discoideum	evosea	amoebozoa	amoebozoa	0.47655	0.461781
Q9Y1J5	dictyostelium discoideum	evosea	amoebozoa	amoebozoa	0.476963	0.461658
Q54WL9	dictyostelium discoideum	evosea	amoebozoa	amoebozoa	0.471046	0.458043
Q54GR0	dictyostelium discoideum	evosea	amoebozoa	amoebozoa	0.4805	0.454947
F0ZHB1	dictyostelium purpureum	evosea	amoebozoa	amoebozoa	0.697263	0.647428
F0ZUB2	dictyostelium purpureum	evosea	amoebozoa	amoebozoa	0.429577	0.503025
F0ZN42	dictyostelium purpureum	evosea	amoebozoa	amoebozoa	0.471615	0.45795
F0ZTE5	dictyostelium purpureum	evosea	amoebozoa	amoebozoa	0.480313	0.457198
B0EJU9	entamoeba dispar	evosea	amoebozoa	amoebozoa	0.441615	0.491127
C4M5U9	entamoeba histolytica	evosea	amoebozoa	amoebozoa	0.469391	0.465376
A0A0A1UFF8	entamoeba invadens	evosea	amoebozoa	amoebozoa	0.470066	0.464693
D3B7W8	heterostelium album	evosea	amoebozoa	amoebozoa	0.757558	0.697795
D3B734	heterostelium album	evosea	amoebozoa	amoebozoa	0.433095	0.502096
D3BD45	heterostelium album	evosea	amoebozoa	amoebozoa	0.489497	0.468359
D3BQA8	heterostelium album	evosea	amoebozoa	amoebozoa	0.470719	0.457607
D3BHB5	heterostelium album	evosea	amoebozoa	amoebozoa	0.48099	0.454503
A0A2P6N5X5	planoprotostelium fungivorum	evosea	amoebozoa	amoebozoa	0.731664	0.662368
A0A2P6MUB0	planoprotostelium fungivorum	evosea	amoebozoa	amoebozoa	0.423678	0.509368
A0A2P6NSS7	planoprotostelium fungivorum	evosea	amoebozoa	amoebozoa	0.473963	0.463079
A0A2P6MPB1	planoprotostelium fungivorum	evosea	amoebozoa	amoebozoa	0.482503	0.458425
A0A2P6NU73	planoprotostelium fungivorum	evosea	amoebozoa	amoebozoa	0.485151	0.457187
A0A151Z3W4	tieghemostelium lacteum	evosea	amoebozoa	amoebozoa	0.695021	0.650156
A0A152AA38	tieghemostelium lacteum	evosea	amoebozoa	amoebozoa	0.429624	0.502403
A0A152A5T0	tieghemostelium lacteum	evosea	amoebozoa	amoebozoa	0.477	0.461104
A0A152A821	tieghemostelium lacteum	evosea	amoebozoa	amoebozoa	0.471354	0.457775
A0A152A339	tieghemostelium lacteum	evosea	amoebozoa	amoebozoa	0.482296	0.456521
A0A0L0DJ13	thecamonas trahens	apusomonadidae	apusozoa	apusomonada	0.69659	0.655264
A0A0L0D9G5	thecamonas trahens	apusomonadidae	apusozoa	apusomonada	0.424944	0.496655
A0A0L0DGW7	thecamonas trahens	apusomonadidae	apusozoa	apusomonada	0.486798	0.462641
A0A0L0DGH9	thecamonas trahens	apusomonadidae	apusozoa	apusomonada	0.485481	0.454596
A0A5C7GYI7	acer yangbiense	streptophyta	viridiplantae	archaeplastida	0.477701	0.464264
A0A5C7GXK4	acer yangbiense	streptophyta	viridiplantae	archaeplastida	0.476875	0.464189
A0A5C7H5Y5	acer yangbiense	streptophyta	viridiplantae	archaeplastida	0.473117	0.452127
A0A5C7H6W2	acer yangbiense	streptophyta	viridiplantae	archaeplastida	0.472912	0.44805
A0A5C7I4Z7	acer yangbiense	streptophyta	viridiplantae	archaeplastida	0.469472	0.439368
A0A2R6R0I4	actinidia chinensis	streptophyta	viridiplantae	archaeplastida	0.712499	0.655832
A0A2R6PPU1	actinidia chinensis	streptophyta	viridiplantae	archaeplastida	0.476948	0.464492
A0A2R6P648	actinidia chinensis	streptophyta	viridiplantae	archaeplastida	0.479243	0.464388
A0A2R6QSZ1	actinidia chinensis	streptophyta	viridiplantae	archaeplastida	0.47791	0.464221
A0A2R6QY11	actinidia chinensis	streptophyta	viridiplantae	archaeplastida	0.472063	0.456908
A0A2R6P8Z0	actinidia chinensis	streptophyta	viridiplantae	archaeplastida	0.47463	0.4562
A0A2R6RGR8	actinidia chinensis	streptophyta	viridiplantae	archaeplastida	0.473867	0.454364
A0A2R6RNB1	actinidia chinensis	streptophyta	viridiplantae	archaeplastida	0.469737	0.453836
A0A2R6RC35	actinidia chinensis	streptophyta	viridiplantae	archaeplastida	0.46916	0.453623
A0A2R6QYD3	actinidia chinensis	streptophyta	viridiplantae	archaeplastida	0.476782	0.452295
A0A453N3A6	aegilops tauschii	streptophyta	viridiplantae	archaeplastida	0.713775	0.657315
A0A453N2N9	aegilops tauschii	streptophyta	viridiplantae	archaeplastida	0.70039	0.6487
R7W9P2	aegilops tauschii	streptophyta	viridiplantae	archaeplastida	0.409872	0.500913
A0A453PB92	aegilops tauschii	streptophyta	viridiplantae	archaeplastida	0.411956	0.499683
A0A453MCU2	aegilops tauschii	streptophyta	viridiplantae	archaeplastida	0.423303	0.497309
N1QQW3	aegilops tauschii	streptophyta	viridiplantae	archaeplastida	0.471252	0.467061
M8B9Z8	aegilops tauschii	streptophyta	viridiplantae	archaeplastida	0.412702	0.497299
M8CI50	aegilops tauschii	streptophyta	viridiplantae	archaeplastida	0.471759	0.468916
M8AZ79	aegilops tauschii	streptophyta	viridiplantae	archaeplastida	0.457748	0.440324
W1NL73	amborella trichopoda	streptophyta	viridiplantae	archaeplastida	0.711379	0.659662
W1P6I7	amborella trichopoda	streptophyta	viridiplantae	archaeplastida	0.430242	0.498056
W1PYD1	amborella trichopoda	streptophyta	viridiplantae	archaeplastida	0.475677	0.463534
W1NGB1	amborella trichopoda	streptophyta	viridiplantae	archaeplastida	0.476598	0.463386
W1PIY2	amborella trichopoda	streptophyta	viridiplantae	archaeplastida	0.477949	0.462854
W1NJG1	amborella trichopoda	streptophyta	viridiplantae	archaeplastida	0.474911	0.457339
W1NWG5	amborella trichopoda	streptophyta	viridiplantae	archaeplastida	0.497759	0.45558
W1NDV7	amborella trichopoda	streptophyta	viridiplantae	archaeplastida	0.479536	0.452884
A0A199UPZ4	ananas comosus	streptophyta	viridiplantae	archaeplastida	0.704408	0.654454
A0A199V0H2	ananas comosus	streptophyta	viridiplantae	archaeplastida	0.435467	0.502688
A0A199W3R9	ananas comosus	streptophyta	viridiplantae	archaeplastida	0.47627	0.467227
A0A199W8S2	ananas comosus	streptophyta	viridiplantae	archaeplastida	0.472223	0.466908
A0A199V0P5	ananas comosus	streptophyta	viridiplantae	archaeplastida	0.476377	0.466093
A0A199URB3	ananas comosus	streptophyta	viridiplantae	archaeplastida	0.47466	0.465412
A0A199UDY6	ananas comosus	streptophyta	viridiplantae	archaeplastida	0.474494	0.464736
A0A199W271	ananas comosus	streptophyta	viridiplantae	archaeplastida	0.477262	0.46329
A0A199VAN7	ananas comosus	streptophyta	viridiplantae	archaeplastida	0.47715	0.463043
A0A199UTK3	ananas comosus	streptophyta	viridiplantae	archaeplastida	0.47658	0.462501
A0A199VEU3	ananas comosus	streptophyta	viridiplantae	archaeplastida	0.480038	0.452296
A0A199UID2	ananas comosus	streptophyta	viridiplantae	archaeplastida	0.476106	0.450642
A0A199WAE3	ananas comosus	streptophyta	viridiplantae	archaeplastida	0.476874	0.450148
A0A1D1YYJ6	anthurium amnicola	streptophyta	viridiplantae	archaeplastida	0.70552	0.65424
A0A1D1ZEX1	anthurium amnicola	streptophyta	viridiplantae	archaeplastida	0.435339	0.494399
A0A1D1Y7K6	anthurium amnicola	streptophyta	viridiplantae	archaeplastida	0.47337	0.471342
A0A1D1Z053	anthurium amnicola	streptophyta	viridiplantae	archaeplastida	0.47716	0.465685
A0A1D1XJT8	anthurium amnicola	streptophyta	viridiplantae	archaeplastida	0.476424	0.463981
A0A1D1YQU1	anthurium amnicola	streptophyta	viridiplantae	archaeplastida	0.477034	0.462775
A0A1D1XXP3	anthurium amnicola	streptophyta	viridiplantae	archaeplastida	0.474485	0.45582
A0A1D1Z6H3	anthurium amnicola	streptophyta	viridiplantae	archaeplastida	0.473883	0.455254
A0A2I0B0Z9	apostasia shenzhenica	streptophyta	viridiplantae	archaeplastida	0.707334	0.655208
A0A2I0B299	apostasia shenzhenica	streptophyta	viridiplantae	archaeplastida	0.474632	0.4674
A0A2H9ZRJ5	apostasia shenzhenica	streptophyta	viridiplantae	archaeplastida	0.473838	0.465555
A0A2I0B4M7	apostasia shenzhenica	streptophyta	viridiplantae	archaeplastida	0.476394	0.465346
A0A2I0BH02	apostasia shenzhenica	streptophyta	viridiplantae	archaeplastida	0.478985	0.46485
A0A2H9ZRB0	apostasia shenzhenica	streptophyta	viridiplantae	archaeplastida	0.47241	0.45303
A0A2I0AY73	apostasia shenzhenica	streptophyta	viridiplantae	archaeplastida	0.473944	0.449709
A0A2G5E3X5	aquilegia coerulea	streptophyta	viridiplantae	archaeplastida	0.706069	0.655422
A0A2G5DLD0	aquilegia coerulea	streptophyta	viridiplantae	archaeplastida	0.4293	0.498027
A0A2G5D181	aquilegia coerulea	streptophyta	viridiplantae	archaeplastida	0.472547	0.471267
A0A2G5EXB0	aquilegia coerulea	streptophyta	viridiplantae	archaeplastida	0.477214	0.466474
A0A2G5EG62	aquilegia coerulea	streptophyta	viridiplantae	archaeplastida	0.476552	0.465583
A0A2G5DK40	aquilegia coerulea	streptophyta	viridiplantae	archaeplastida	0.477314	0.462292
A0A2G5EE43	aquilegia coerulea	streptophyta	viridiplantae	archaeplastida	0.474345	0.456184
A0A2G5CP51	aquilegia coerulea	streptophyta	viridiplantae	archaeplastida	0.47149	0.454994
A0A2G5E8W4	aquilegia coerulea	streptophyta	viridiplantae	archaeplastida	0.474104	0.45463
A0A2G5E8X5	aquilegia coerulea	streptophyta	viridiplantae	archaeplastida	0.473791	0.453427
scaffold_301182	arabidopsis lyrata	streptophyta	viridiplantae	archaeplastida	0.47524	0.463914
C_scaffold_3001929	arabidopsis lyrata	streptophyta	viridiplantae	archaeplastida	0.47433	0.463866
AT2G29140	arabidopsis lyrata	streptophyta	viridiplantae	archaeplastida	0.478556	0.462767
AT1G78160	arabidopsis lyrata	streptophyta	viridiplantae	archaeplastida	0.475083	0.452289
AT5G56510	arabidopsis lyrata	streptophyta	viridiplantae	archaeplastida	0.477981	0.452225
C_scaffold_1002032	arabidopsis lyrata	streptophyta	viridiplantae	archaeplastida	0.475512	0.45203
AT1G35730	arabidopsis lyrata	streptophyta	viridiplantae	archaeplastida	0.480035	0.45125
D7KLY2	arabidopsis lyrata	streptophyta	viridiplantae	archaeplastida	0.480565	0.450369
D7MQ08	arabidopsis lyrata	streptophyta	viridiplantae	archaeplastida	0.469903	0.448118
AT1G72320	arabidopsis thaliana	streptophyta	viridiplantae	archaeplastida	0.704588	0.652064
AT4G25880	arabidopsis thaliana	streptophyta	viridiplantae	archaeplastida	0.478327	0.46628
A0A2H1ZEI5	arabidopsis thaliana	streptophyta	viridiplantae	archaeplastida	0.47469	0.464389
A0A178UDU3	arabidopsis thaliana	streptophyta	viridiplantae	archaeplastida	0.499415	0.452032
A0A178W4U4	arabidopsis thaliana	streptophyta	viridiplantae	archaeplastida	0.480059	0.450174
AT4G08840	arabidopsis thaliana	streptophyta	viridiplantae	archaeplastida	0.477868	0.450171
A0A178V519	arabidopsis thaliana	streptophyta	viridiplantae	archaeplastida	0.47871	0.450125
Q9FMH4	arabidopsis thaliana	streptophyta	viridiplantae	archaeplastida	0.471631	0.446547
A0A178UC03	arabidopsis thaliana	streptophyta	viridiplantae	archaeplastida	0.471481	0.445281
Q4PSD1	arabidopsis thaliana	streptophyta	viridiplantae	archaeplastida	0.472126	0.444974
Q9LXC5	arabidopsis thaliana	streptophyta	viridiplantae	archaeplastida	0.461622	0.441469
A0A178UPF8	arabidopsis thaliana	streptophyta	viridiplantae	archaeplastida	0.462599	0.439933
A0A087HJ99	arabis alpina	streptophyta	viridiplantae	archaeplastida	0.476181	0.452355
A0A087G1V2	arabis alpina	streptophyta	viridiplantae	archaeplastida	0.479651	0.450508
A0A565B9U0	arabis nemorensis	streptophyta	viridiplantae	archaeplastida	0.430087	0.500011
A0A565CD34	arabis nemorensis	streptophyta	viridiplantae	archaeplastida	0.47847	0.465436
A0A565ATD5	arabis nemorensis	streptophyta	viridiplantae	archaeplastida	0.474348	0.451496
A0A565CDC9	arabis nemorensis	streptophyta	viridiplantae	archaeplastida	0.479705	0.450883
A0A565BTF0	arabis nemorensis	streptophyta	viridiplantae	archaeplastida	0.465104	0.438074
A0A445CPP7	arachis hypogaea	streptophyta	viridiplantae	archaeplastida	0.705334	0.651719
A0A444ZBU9	arachis hypogaea	streptophyta	viridiplantae	archaeplastida	0.505055	0.489955
A0A445DHP1	arachis hypogaea	streptophyta	viridiplantae	archaeplastida	0.474857	0.467619
A0A444YCV7	arachis hypogaea	streptophyta	viridiplantae	archaeplastida	0.475469	0.466049
A0A444ZTV0	arachis hypogaea	streptophyta	viridiplantae	archaeplastida	0.473483	0.454036
A0A445BTE8	arachis hypogaea	streptophyta	viridiplantae	archaeplastida	0.479206	0.452702
A0A444WZ63	arachis hypogaea	streptophyta	viridiplantae	archaeplastida	0.475012	0.451755
A0A445BV23	arachis hypogaea	streptophyta	viridiplantae	archaeplastida	0.470296	0.451346
A0A444YW50	arachis hypogaea	streptophyta	viridiplantae	archaeplastida	0.468605	0.449557
A0A2U1NYB7	artemisia annua	streptophyta	viridiplantae	archaeplastida	0.753179	0.645789
A0A2U1LX76	artemisia annua	streptophyta	viridiplantae	archaeplastida	0.714546	0.6431
A0A2U1L6I1	artemisia annua	streptophyta	viridiplantae	archaeplastida	0.726539	0.638024
A0A2U1MZ78	artemisia annua	streptophyta	viridiplantae	archaeplastida	0.475213	0.464817
A0A2U1MIJ3	artemisia annua	streptophyta	viridiplantae	archaeplastida	0.478276	0.464352
A0A2U1L952	artemisia annua	streptophyta	viridiplantae	archaeplastida	0.47615	0.463833
A0A2U1LR05	artemisia annua	streptophyta	viridiplantae	archaeplastida	0.479712	0.462828
A0A2U1MH27	artemisia annua	streptophyta	viridiplantae	archaeplastida	0.478673	0.462315
A0A2U1LKK5	artemisia annua	streptophyta	viridiplantae	archaeplastida	0.471016	0.454509
A0A2U1P484	artemisia annua	streptophyta	viridiplantae	archaeplastida	0.478419	0.452815
A0A2U1QNM8	artemisia annua	streptophyta	viridiplantae	archaeplastida	0.473411	0.449295
A0A2U1P8W8	artemisia annua	streptophyta	viridiplantae	archaeplastida	0.476093	0.449142
A0A3M7L201	auxenochlorella protothecoides	chlorophyta	viridiplantae	archaeplastida	0.722886	0.647846
A0A3M7L573	auxenochlorella protothecoides	chlorophyta	viridiplantae	archaeplastida	0.43453	0.501141
A0A087SAG8	auxenochlorella protothecoides	chlorophyta	viridiplantae	archaeplastida	0.43399	0.500414
K8F1T4	bathycoccus prasinos	chlorophyta	viridiplantae	archaeplastida	0.730204	0.656729
K8ERJ2	bathycoccus prasinos	chlorophyta	viridiplantae	archaeplastida	0.43913	0.496922
K8EYF7	bathycoccus prasinos	chlorophyta	viridiplantae	archaeplastida	0.484713	0.464773
K8ERD7	bathycoccus prasinos	chlorophyta	viridiplantae	archaeplastida	0.480318	0.453416
A0A0J8BE25	beta vulgaris	streptophyta	viridiplantae	archaeplastida	0.479767	0.462699
BRADI4G25530	brachypodium distachyon	streptophyta	viridiplantae	archaeplastida	0.698468	0.647088
I1GLB4	brachypodium distachyon	streptophyta	viridiplantae	archaeplastida	0.424341	0.497322
A0A0Q3EH18	brachypodium distachyon	streptophyta	viridiplantae	archaeplastida	0.469651	0.465788
A0A2K2CS63	brachypodium distachyon	streptophyta	viridiplantae	archaeplastida	0.479766	0.463715
A0A2K2D2D1	brachypodium distachyon	streptophyta	viridiplantae	archaeplastida	0.479102	0.463175
BRADI5G02912	brachypodium distachyon	streptophyta	viridiplantae	archaeplastida	0.474289	0.461296
BRADI4G34110	brachypodium distachyon	streptophyta	viridiplantae	archaeplastida	0.476597	0.461273
I1IKV9	brachypodium distachyon	streptophyta	viridiplantae	archaeplastida	0.473206	0.457394
A0A2K2DUM9	brachypodium distachyon	streptophyta	viridiplantae	archaeplastida	0.50432	0.451809
BRADI1G71760	brachypodium distachyon	streptophyta	viridiplantae	archaeplastida	0.478186	0.45065
A0A0Q3EG44	brachypodium distachyon	streptophyta	viridiplantae	archaeplastida	0.477245	0.450346
BRADI4G07180	brachypodium distachyon	streptophyta	viridiplantae	archaeplastida	0.475427	0.446218
I1H8P1	brachypodium distachyon	streptophyta	viridiplantae	archaeplastida	0.460704	0.439792
A0A2K2DUN0	brachypodium distachyon	streptophyta	viridiplantae	archaeplastida	0.458433	0.422547
A0A3N6RX94	brassica cretica	streptophyta	viridiplantae	archaeplastida	0.477095	0.465458
A0A078HF81	brassica napus	streptophyta	viridiplantae	archaeplastida	0.47479	0.464137
A0A078GNE3	brassica napus	streptophyta	viridiplantae	archaeplastida	0.47515	0.452931
A0A078H4Q8	brassica napus	streptophyta	viridiplantae	archaeplastida	0.476996	0.450613
A0A078IX97	brassica napus	streptophyta	viridiplantae	archaeplastida	0.477601	0.450067
A0A078GR48	brassica napus	streptophyta	viridiplantae	archaeplastida	0.472623	0.447521
A0A3P6GFH1	brassica oleracea	streptophyta	viridiplantae	archaeplastida	0.700774	0.649519
A0A3P6CS08	brassica oleracea	streptophyta	viridiplantae	archaeplastida	0.479276	0.451866
A0A0D3CRU7	brassica oleracea	streptophyta	viridiplantae	archaeplastida	0.480096	0.450434
A0A0D3ED67	brassica oleracea	streptophyta	viridiplantae	archaeplastida	0.476038	0.450197
A0A0D3D6E7	brassica oleracea	streptophyta	viridiplantae	archaeplastida	0.470221	0.44881
Bra022180	brassica rapa	streptophyta	viridiplantae	archaeplastida	0.43532	0.495439
Bra019137	brassica rapa	streptophyta	viridiplantae	archaeplastida	0.477959	0.466712
A0A3P6A7U0	brassica rapa	streptophyta	viridiplantae	archaeplastida	0.47956	0.46458
Bra001781	brassica rapa	streptophyta	viridiplantae	archaeplastida	0.476146	0.463596
A0A3P5ZW79	brassica rapa	streptophyta	viridiplantae	archaeplastida	0.473716	0.463537
A0A3P6AHU9	brassica rapa	streptophyta	viridiplantae	archaeplastida	0.473908	0.452935
Bra028921	brassica rapa	streptophyta	viridiplantae	archaeplastida	0.473628	0.452264
Bra028041	brassica rapa	streptophyta	viridiplantae	archaeplastida	0.480226	0.450763
Bra035624	brassica rapa	streptophyta	viridiplantae	archaeplastida	0.479937	0.449668
Bra030058	brassica rapa	streptophyta	viridiplantae	archaeplastida	0.470632	0.448274
A0A3P5YPC8	brassica rapa	streptophyta	viridiplantae	archaeplastida	0.471362	0.448157
Bra032843	brassica rapa	streptophyta	viridiplantae	archaeplastida	0.47193	0.447734
A0A397YSH4	brassica rapa	streptophyta	viridiplantae	archaeplastida	0.476109	0.447608
M4FFU1	brassica rapa	streptophyta	viridiplantae	archaeplastida	0.477473	0.464333
M4D756	brassica rapa	streptophyta	viridiplantae	archaeplastida	0.475599	0.451362
M4DGK0	brassica rapa	streptophyta	viridiplantae	archaeplastida	0.475983	0.449781
A0A151RRY4	cajanus cajan	streptophyta	viridiplantae	archaeplastida	0.477502	0.464314
A0A151S178	cajanus cajan	streptophyta	viridiplantae	archaeplastida	0.477113	0.463522
A0A151T241	cajanus cajan	streptophyta	viridiplantae	archaeplastida	0.473195	0.454862
A0A151T0G6	cajanus cajan	streptophyta	viridiplantae	archaeplastida	0.475673	0.453191
A0A4S4EPJ3	camellia sinensis	streptophyta	viridiplantae	archaeplastida	0.424758	0.494935
A0A4S4DUE1	camellia sinensis	streptophyta	viridiplantae	archaeplastida	0.432522	0.494914
A0A4S4DU57	camellia sinensis	streptophyta	viridiplantae	archaeplastida	0.477944	0.466392
A0A4S4EXB1	camellia sinensis	streptophyta	viridiplantae	archaeplastida	0.47524	0.463305
A0A4S4EBE9	camellia sinensis	streptophyta	viridiplantae	archaeplastida	0.477522	0.462318
A0A4S4D4B7	camellia sinensis	streptophyta	viridiplantae	archaeplastida	0.471076	0.455299
A0A4S4D5D9	camellia sinensis	streptophyta	viridiplantae	archaeplastida	0.474215	0.451855
A0A4S4D237	camellia sinensis	streptophyta	viridiplantae	archaeplastida	0.472625	0.451454
A0A4S4CV56	camellia sinensis	streptophyta	viridiplantae	archaeplastida	0.476129	0.451122
A0A4S4DIV5	camellia sinensis	streptophyta	viridiplantae	archaeplastida	0.475825	0.45081
A0A4S4EAG6	camellia sinensis	streptophyta	viridiplantae	archaeplastida	0.479027	0.447575
A0A4S4EFL1	camellia sinensis	streptophyta	viridiplantae	archaeplastida	0.474352	0.446505
A0A4S4ENC3	camellia sinensis	streptophyta	viridiplantae	archaeplastida	0.460791	0.421905
R0GUP0	capsella rubella	streptophyta	viridiplantae	archaeplastida	0.476056	0.466463
B2BXX5	capsella rubella	streptophyta	viridiplantae	archaeplastida	0.475156	0.466386
B2BXX4	capsella rubella	streptophyta	viridiplantae	archaeplastida	0.478245	0.462996
R0ILE5	capsella rubella	streptophyta	viridiplantae	archaeplastida	0.476496	0.452519
R0I8Z6	capsella rubella	streptophyta	viridiplantae	archaeplastida	0.475467	0.452367
R0EU95	capsella rubella	streptophyta	viridiplantae	archaeplastida	0.477671	0.451658
R0FIW8	capsella rubella	streptophyta	viridiplantae	archaeplastida	0.478501	0.450368
R0GTI5	capsella rubella	streptophyta	viridiplantae	archaeplastida	0.481041	0.450289
R0F046	capsella rubella	streptophyta	viridiplantae	archaeplastida	0.469099	0.446354
A0A1U8FU83	capsicum annuum	streptophyta	viridiplantae	archaeplastida	0.709489	0.654388
A0A2G2ZBF2	capsicum annuum	streptophyta	viridiplantae	archaeplastida	0.709335	0.639211
A0A1U8GKM3	capsicum annuum	streptophyta	viridiplantae	archaeplastida	0.476515	0.449458
A0A2G2WL07	capsicum baccatum	streptophyta	viridiplantae	archaeplastida	0.708755	0.641492
A0A2G2VZ82	capsicum baccatum	streptophyta	viridiplantae	archaeplastida	0.486654	0.465949
A0A2G2WHW2	capsicum baccatum	streptophyta	viridiplantae	archaeplastida	0.475753	0.463856
A0A2G2X1R7	capsicum baccatum	streptophyta	viridiplantae	archaeplastida	0.470675	0.45353
A0A2G3CUC0	capsicum chinense	streptophyta	viridiplantae	archaeplastida	0.479543	0.487672
A0A2G3AZA3	capsicum chinense	streptophyta	viridiplantae	archaeplastida	0.492282	0.453549
A0A1Q3D4D3	cephalotus follicularis	streptophyta	viridiplantae	archaeplastida	0.711444	0.658683
A0A1Q3B3F3	cephalotus follicularis	streptophyta	viridiplantae	archaeplastida	0.475665	0.464676
A0A1Q3C724	cephalotus follicularis	streptophyta	viridiplantae	archaeplastida	0.475765	0.46467
A0A1Q3DGJ1	cephalotus follicularis	streptophyta	viridiplantae	archaeplastida	0.478583	0.46403
A0A1Q3AUK4	cephalotus follicularis	streptophyta	viridiplantae	archaeplastida	0.474289	0.45297
A0A1S2XN73	cicer arietinum	streptophyta	viridiplantae	archaeplastida	0.476659	0.463583
A0A1S3DZE9	cicer arietinum	streptophyta	viridiplantae	archaeplastida	0.474009	0.456822
A0A1S2Z708	cicer arietinum	streptophyta	viridiplantae	archaeplastida	0.472825	0.453799
A0A1S2Y9K2	cicer arietinum	streptophyta	viridiplantae	archaeplastida	0.47052	0.453043
A0A443PP77	cinnamomum micranthum	streptophyta	viridiplantae	archaeplastida	0.708261	0.654701
A0A443PTW9	cinnamomum micranthum	streptophyta	viridiplantae	archaeplastida	0.432792	0.496074
A0A3S3P2N7	cinnamomum micranthum	streptophyta	viridiplantae	archaeplastida	0.476548	0.464589
A0A443NVX3	cinnamomum micranthum	streptophyta	viridiplantae	archaeplastida	0.478005	0.463205
A0A3S3MN59	cinnamomum micranthum	streptophyta	viridiplantae	archaeplastida	0.477426	0.462492
A0A3S3NTB6	cinnamomum micranthum	streptophyta	viridiplantae	archaeplastida	0.478397	0.461946
A0A443NUI9	cinnamomum micranthum	streptophyta	viridiplantae	archaeplastida	0.475081	0.456074
A0A443NPI3	cinnamomum micranthum	streptophyta	viridiplantae	archaeplastida	0.475801	0.455809
A0A443PQE3	cinnamomum micranthum	streptophyta	viridiplantae	archaeplastida	0.475046	0.455676
A0A443PGJ4	cinnamomum micranthum	streptophyta	viridiplantae	archaeplastida	0.474637	0.455407
A0A443NSD0	cinnamomum micranthum	streptophyta	viridiplantae	archaeplastida	0.471405	0.454302
A0A3S3MEP0	cinnamomum micranthum	streptophyta	viridiplantae	archaeplastida	0.475341	0.453626
A0A443NHM1	cinnamomum micranthum	streptophyta	viridiplantae	archaeplastida	0.474282	0.449422
A0A443NXJ6	cinnamomum micranthum	streptophyta	viridiplantae	archaeplastida	0.472247	0.447652
V4UQE3	citrus clementina	streptophyta	viridiplantae	archaeplastida	0.476017	0.464115
V4U417	citrus clementina	streptophyta	viridiplantae	archaeplastida	0.476815	0.453188
V4S6S4	citrus clementina	streptophyta	viridiplantae	archaeplastida	0.469816	0.45139
A0A067EF31	citrus sinensis	streptophyta	viridiplantae	archaeplastida	0.713949	0.658896
A0A067ED31	citrus sinensis	streptophyta	viridiplantae	archaeplastida	0.475651	0.463913
A0A067E9M5	citrus sinensis	streptophyta	viridiplantae	archaeplastida	0.469642	0.451814
A0A067GMS7	citrus sinensis	streptophyta	viridiplantae	archaeplastida	0.474553	0.451176
A0A2H5Q3B1	citrus unshiu	streptophyta	viridiplantae	archaeplastida	0.477802	0.465575
A0A2H5Q8N3	citrus unshiu	streptophyta	viridiplantae	archaeplastida	0.475231	0.463415
A0A2H5Q8Y0	citrus unshiu	streptophyta	viridiplantae	archaeplastida	0.476699	0.462824
A0A2H5P8I0	citrus unshiu	streptophyta	viridiplantae	archaeplastida	0.469329	0.452101
A0A2H5QG02	citrus unshiu	streptophyta	viridiplantae	archaeplastida	0.475664	0.449821
I0YNR9	coccomyxa subellipsoidea	chlorophyta	viridiplantae	archaeplastida	0.718009	0.663235
I0YLC6	coccomyxa subellipsoidea	chlorophyta	viridiplantae	archaeplastida	0.471914	0.460168
A0A068TNJ9	coffea canephora	streptophyta	viridiplantae	archaeplastida	0.710357	0.657689
A0A068TR81	coffea canephora	streptophyta	viridiplantae	archaeplastida	0.433053	0.497012
A0A068TU64	coffea canephora	streptophyta	viridiplantae	archaeplastida	0.474819	0.464892
A0A068TP86	coffea canephora	streptophyta	viridiplantae	archaeplastida	0.47891	0.462151
A0A068TLR0	coffea canephora	streptophyta	viridiplantae	archaeplastida	0.470947	0.456357
A0A068TN57	coffea canephora	streptophyta	viridiplantae	archaeplastida	0.474703	0.455996
A0A068TYC2	coffea canephora	streptophyta	viridiplantae	archaeplastida	0.471129	0.45207
A0A1R3J7A8	corchorus capsularis	streptophyta	viridiplantae	archaeplastida	0.474273	0.464928
A0A1R3GLU9	corchorus capsularis	streptophyta	viridiplantae	archaeplastida	0.478387	0.463944
A0A1R3I8G3	corchorus capsularis	streptophyta	viridiplantae	archaeplastida	0.474017	0.44851
A0A1R3I2W6	corchorus capsularis	streptophyta	viridiplantae	archaeplastida	0.468942	0.443891
A0A1R3GJY9	corchorus olitorius	streptophyta	viridiplantae	archaeplastida	0.436159	0.491561
A0A1R3H5E1	corchorus olitorius	streptophyta	viridiplantae	archaeplastida	0.477581	0.462796
A0A1R3GYZ0	corchorus olitorius	streptophyta	viridiplantae	archaeplastida	0.472038	0.45118
A0A1S3CI00	cucumis melo	streptophyta	viridiplantae	archaeplastida	0.693398	0.643019
A0A1S4E512	cucumis melo	streptophyta	viridiplantae	archaeplastida	0.477578	0.46539
A0A5D3DC21	cucumis melo	streptophyta	viridiplantae	archaeplastida	0.475079	0.46368
A0A1S4DWZ8	cucumis melo	streptophyta	viridiplantae	archaeplastida	0.476169	0.463378
A0A5D3CEL9	cucumis melo	streptophyta	viridiplantae	archaeplastida	0.47335	0.456576
A0A1S4DY67	cucumis melo	streptophyta	viridiplantae	archaeplastida	0.47422	0.456152
A0A0A0KCB6	cucumis sativus	streptophyta	viridiplantae	archaeplastida	0.698059	0.646543
A0A0A0KCG1	cucumis sativus	streptophyta	viridiplantae	archaeplastida	0.434605	0.497622
A0A0A0KQA7	cucumis sativus	streptophyta	viridiplantae	archaeplastida	0.477658	0.463756
A0A0A0LZQ0	cucumis sativus	streptophyta	viridiplantae	archaeplastida	0.477614	0.450807
A0A328DFQ3	cuscuta australis	streptophyta	viridiplantae	archaeplastida	0.712769	0.657431
A0A328E397	cuscuta australis	streptophyta	viridiplantae	archaeplastida	0.431216	0.496017
A0A328CY60	cuscuta australis	streptophyta	viridiplantae	archaeplastida	0.478045	0.464545
A0A328EBY0	cuscuta australis	streptophyta	viridiplantae	archaeplastida	0.476397	0.463952
A0A328CVT5	cuscuta australis	streptophyta	viridiplantae	archaeplastida	0.478838	0.463717
A0A328DBQ3	cuscuta australis	streptophyta	viridiplantae	archaeplastida	0.477065	0.463173
A0A328DE34	cuscuta australis	streptophyta	viridiplantae	archaeplastida	0.475024	0.461745
A0A328D590	cuscuta australis	streptophyta	viridiplantae	archaeplastida	0.475367	0.45541
A0A328D0C2	cuscuta australis	streptophyta	viridiplantae	archaeplastida	0.470616	0.454487
A0A328D4D2	cuscuta australis	streptophyta	viridiplantae	archaeplastida	0.476818	0.450967
A0A484M8C5	cuscuta campestris	streptophyta	viridiplantae	archaeplastida	0.431286	0.496498
A0A484MS83	cuscuta campestris	streptophyta	viridiplantae	archaeplastida	0.476475	0.465549
A0A484MNW2	cuscuta campestris	streptophyta	viridiplantae	archaeplastida	0.474814	0.463961
A0A484MDG3	cuscuta campestris	streptophyta	viridiplantae	archaeplastida	0.468426	0.453816
A0A484LP12	cuscuta campestris	streptophyta	viridiplantae	archaeplastida	0.475881	0.453011
A0A484K8K8	cuscuta campestris	streptophyta	viridiplantae	archaeplastida	0.469128	0.452853
A0A484MD86	cuscuta campestris	streptophyta	viridiplantae	archaeplastida	0.477217	0.451101
M1V7T7	cyanidioschyzon merolae	bangiophyceae	rhodophyta	archaeplastida	0.383636	0.821771
M1VIE6	cyanidioschyzon merolae	bangiophyceae	rhodophyta	archaeplastida	0.408058	0.52019
M1V6X3	cyanidioschyzon merolae	bangiophyceae	rhodophyta	archaeplastida	0.479044	0.460632
M1VAX3	cyanidioschyzon merolae	bangiophyceae	rhodophyta	archaeplastida	0.47421	0.457094
A0A103XL92	cynara cardunculus	streptophyta	viridiplantae	archaeplastida	0.710483	0.652528
A0A103XJ08	cynara cardunculus	streptophyta	viridiplantae	archaeplastida	0.434161	0.495047
A0A118K7C1	cynara cardunculus	streptophyta	viridiplantae	archaeplastida	0.475889	0.467898
A0A103Y6X4	cynara cardunculus	streptophyta	viridiplantae	archaeplastida	0.477101	0.46778
A0A118K781	cynara cardunculus	streptophyta	viridiplantae	archaeplastida	0.473173	0.467676
A0A103QJ30	cynara cardunculus	streptophyta	viridiplantae	archaeplastida	0.474279	0.467313
A0A103Y9C6	cynara cardunculus	streptophyta	viridiplantae	archaeplastida	0.477077	0.466512
A0A103YIL2	cynara cardunculus	streptophyta	viridiplantae	archaeplastida	0.474009	0.466132
A0A118JSH9	cynara cardunculus	streptophyta	viridiplantae	archaeplastida	0.471774	0.452716
A0A103Y3I2	cynara cardunculus	streptophyta	viridiplantae	archaeplastida	0.474884	0.451376
A0A103Y3N7	cynara cardunculus	streptophyta	viridiplantae	archaeplastida	0.473423	0.448771
A0A103XWR6	cynara cardunculus	streptophyta	viridiplantae	archaeplastida	0.476623	0.447702
A0A103XME4	cynara cardunculus	streptophyta	viridiplantae	archaeplastida	0.477356	0.44759
A0A118JZ85	cynara cardunculus	streptophyta	viridiplantae	archaeplastida	0.473222	0.447262
A0A162AWJ8	daucus carota	streptophyta	viridiplantae	archaeplastida	0.711563	0.655015
A0A175YP99	daucus carota	streptophyta	viridiplantae	archaeplastida	0.432091	0.498158
A0A166DRI4	daucus carota	streptophyta	viridiplantae	archaeplastida	0.474544	0.465992
A0A166EHY3	daucus carota	streptophyta	viridiplantae	archaeplastida	0.479114	0.463588
A0A175YK68	daucus carota	streptophyta	viridiplantae	archaeplastida	0.476895	0.460733
A0A164TC01	daucus carota	streptophyta	viridiplantae	archaeplastida	0.476114	0.453711
A0A161ZUZ8	daucus carota	streptophyta	viridiplantae	archaeplastida	0.472221	0.452618
A0A165ZFH2	daucus carota	streptophyta	viridiplantae	archaeplastida	0.476451	0.449952
A0A161WZA4	daucus carota	streptophyta	viridiplantae	archaeplastida	0.472018	0.443347
A0A5B7ANJ5	davidia involucrata	streptophyta	viridiplantae	archaeplastida	0.432642	0.497966
A0A5B6ZMY2	davidia involucrata	streptophyta	viridiplantae	archaeplastida	0.475081	0.471328
A0A5B6Z5K5	davidia involucrata	streptophyta	viridiplantae	archaeplastida	0.47629	0.465183
A0A5B6YK23	davidia involucrata	streptophyta	viridiplantae	archaeplastida	0.474941	0.455894
A0A2I0VB74	dendrobium catenatum	streptophyta	viridiplantae	archaeplastida	0.701751	0.649534
A0A2I0VNF7	dendrobium catenatum	streptophyta	viridiplantae	archaeplastida	0.428782	0.496111
A0A2I0VXP1	dendrobium catenatum	streptophyta	viridiplantae	archaeplastida	0.488526	0.470188
A0A2I0VTY5	dendrobium catenatum	streptophyta	viridiplantae	archaeplastida	0.475505	0.468527
A0A2I0WPM5	dendrobium catenatum	streptophyta	viridiplantae	archaeplastida	0.47608	0.465256
A0A2I0WU47	dendrobium catenatum	streptophyta	viridiplantae	archaeplastida	0.476244	0.463627
A0A2I0V6S2	dendrobium catenatum	streptophyta	viridiplantae	archaeplastida	0.463886	0.453714
A0A2I0WL95	dendrobium catenatum	streptophyta	viridiplantae	archaeplastida	0.478862	0.452064
A0A2I0XF68	dendrobium catenatum	streptophyta	viridiplantae	archaeplastida	0.477933	0.45146
A0A2I0WK90	dendrobium catenatum	streptophyta	viridiplantae	archaeplastida	0.467145	0.436146
A0A1E5WED9	dichanthelium oligosanthes	streptophyta	viridiplantae	archaeplastida	0.471822	0.466734
A0A1E5WKU5	dichanthelium oligosanthes	streptophyta	viridiplantae	archaeplastida	0.475774	0.464221
A0A1E5V9P5	dichanthelium oligosanthes	streptophyta	viridiplantae	archaeplastida	0.503382	0.446938
A0A2Z7CA02	dorcoceras hygrometricum	streptophyta	viridiplantae	archaeplastida	0.706951	0.65598
A0A2Z7DG03	dorcoceras hygrometricum	streptophyta	viridiplantae	archaeplastida	0.432301	0.49737
A0A2Z7CPK1	dorcoceras hygrometricum	streptophyta	viridiplantae	archaeplastida	0.477769	0.468031
A0A2Z7AZ93	dorcoceras hygrometricum	streptophyta	viridiplantae	archaeplastida	0.476084	0.465843
A0A2Z7C786	dorcoceras hygrometricum	streptophyta	viridiplantae	archaeplastida	0.477422	0.464592
A0A2Z7CIY0	dorcoceras hygrometricum	streptophyta	viridiplantae	archaeplastida	0.478781	0.463493
A0A2Z7BKM8	dorcoceras hygrometricum	streptophyta	viridiplantae	archaeplastida	0.474704	0.455305
A0A2Z7C2R0	dorcoceras hygrometricum	streptophyta	viridiplantae	archaeplastida	0.469516	0.453366
A0A2Z7CIG1	dorcoceras hygrometricum	streptophyta	viridiplantae	archaeplastida	0.472547	0.448672
A0A2Z7A4S8	dorcoceras hygrometricum	streptophyta	viridiplantae	archaeplastida	0.465981	0.446629
A0A426YUI2	ensete ventricosum	streptophyta	viridiplantae	archaeplastida	0.48005	0.451771
A0A426YT30	ensete ventricosum	streptophyta	viridiplantae	archaeplastida	0.473812	0.450205
A0A022RCQ4	erythranthe guttata	streptophyta	viridiplantae	archaeplastida	0.986283	0.589402
A0A022QGS2	erythranthe guttata	streptophyta	viridiplantae	archaeplastida	0.47764	0.464649
A0A022RHI4	erythranthe guttata	streptophyta	viridiplantae	archaeplastida	0.477827	0.464384
A0A022PWR9	erythranthe guttata	streptophyta	viridiplantae	archaeplastida	0.478608	0.464371
A0A022S0W4	erythranthe guttata	streptophyta	viridiplantae	archaeplastida	0.478956	0.463774
A0A022PXX2	erythranthe guttata	streptophyta	viridiplantae	archaeplastida	0.47765	0.461335
A0A022PRW2	erythranthe guttata	streptophyta	viridiplantae	archaeplastida	0.474436	0.453516
A0A022RBH3	erythranthe guttata	streptophyta	viridiplantae	archaeplastida	0.470223	0.45247
A0A022QC33	erythranthe guttata	streptophyta	viridiplantae	archaeplastida	0.475428	0.447039
A0A059AH25	eucalyptus grandis	streptophyta	viridiplantae	archaeplastida	0.711958	0.656486
A0A059C3X6	eucalyptus grandis	streptophyta	viridiplantae	archaeplastida	0.430079	0.496874
A0A059ACK5	eucalyptus grandis	streptophyta	viridiplantae	archaeplastida	0.477616	0.465139
A0A059BHP6	eucalyptus grandis	streptophyta	viridiplantae	archaeplastida	0.478855	0.463943
A0A059BZ34	eucalyptus grandis	streptophyta	viridiplantae	archaeplastida	0.476591	0.463931
A0A059D9H4	eucalyptus grandis	streptophyta	viridiplantae	archaeplastida	0.473723	0.456742
A0A059AG22	eucalyptus grandis	streptophyta	viridiplantae	archaeplastida	0.47863	0.452427
A0A059BJA0	eucalyptus grandis	streptophyta	viridiplantae	archaeplastida	0.470449	0.450607
V4MHD3	eutrema salsugineum	streptophyta	viridiplantae	archaeplastida	0.478237	0.465207
V4KA83	eutrema salsugineum	streptophyta	viridiplantae	archaeplastida	0.474203	0.453366
V4KC37	eutrema salsugineum	streptophyta	viridiplantae	archaeplastida	0.47579	0.452266
V4L5G2	eutrema salsugineum	streptophyta	viridiplantae	archaeplastida	0.480681	0.450875
V4N0Z6	eutrema salsugineum	streptophyta	viridiplantae	archaeplastida	0.474508	0.450281
V4KPX1	eutrema salsugineum	streptophyta	viridiplantae	archaeplastida	0.479463	0.449455
V4MIY9	eutrema salsugineum	streptophyta	viridiplantae	archaeplastida	0.468294	0.408821
A0A2N9HEV0	fagus sylvatica	streptophyta	viridiplantae	archaeplastida	0.431056	0.499923
A0A2N9IDA2	fagus sylvatica	streptophyta	viridiplantae	archaeplastida	0.474348	0.465594
A0A2N9EYB4	fagus sylvatica	streptophyta	viridiplantae	archaeplastida	0.479783	0.452494
A0A2N9F910	fagus sylvatica	streptophyta	viridiplantae	archaeplastida	0.525896	0.411033
M2X7F8	galdieria sulphuraria	bangiophyceae	rhodophyta	archaeplastida	0.696146	0.672451
M2XI77	galdieria sulphuraria	bangiophyceae	rhodophyta	archaeplastida	0.437302	0.501547
M2VXZ4	galdieria sulphuraria	bangiophyceae	rhodophyta	archaeplastida	0.473726	0.461028
M2W0G8	galdieria sulphuraria	bangiophyceae	rhodophyta	archaeplastida	0.478355	0.45617
S8E3Z6	genlisea aurea	streptophyta	viridiplantae	archaeplastida	0.711416	0.657027
S8CC14	genlisea aurea	streptophyta	viridiplantae	archaeplastida	0.430939	0.498453
S8DB81	genlisea aurea	streptophyta	viridiplantae	archaeplastida	0.474157	0.465436
S8C8T7	genlisea aurea	streptophyta	viridiplantae	archaeplastida	0.470347	0.450057
GLYMA03G42410	glycine max	streptophyta	viridiplantae	archaeplastida	0.710532	0.658625
GLYMA17G03290	glycine max	streptophyta	viridiplantae	archaeplastida	0.431758	0.49975
A0A0R0F940	glycine max	streptophyta	viridiplantae	archaeplastida	0.473612	0.47384
GLYMA17G06830	glycine max	streptophyta	viridiplantae	archaeplastida	0.474514	0.472053
GLYMA13G00670	glycine max	streptophyta	viridiplantae	archaeplastida	0.47461	0.46666
GLYMA12G06430	glycine max	streptophyta	viridiplantae	archaeplastida	0.478763	0.465448
GLYMA10G35290	glycine max	streptophyta	viridiplantae	archaeplastida	0.476372	0.464864
GLYMA09G06460	glycine max	streptophyta	viridiplantae	archaeplastida	0.476331	0.464501
GLYMA15G04060	glycine max	streptophyta	viridiplantae	archaeplastida	0.478809	0.464308
GLYMA15G05856	glycine max	streptophyta	viridiplantae	archaeplastida	0.476085	0.453756
K7L5E4	glycine max	streptophyta	viridiplantae	archaeplastida	0.474593	0.452217
GLYMA06G04731	glycine max	streptophyta	viridiplantae	archaeplastida	0.470587	0.452019
K7KUC0	glycine max	streptophyta	viridiplantae	archaeplastida	0.478561	0.451241
GLYMA13G01880	glycine max	streptophyta	viridiplantae	archaeplastida	0.476445	0.451155
A0A445LHE7	glycine soja	streptophyta	viridiplantae	archaeplastida	0.708619	0.652206
A0A445G374	glycine soja	streptophyta	viridiplantae	archaeplastida	0.487219	0.465702
A0A445ISU9	glycine soja	streptophyta	viridiplantae	archaeplastida	0.468971	0.453095
A0A445GPK0	glycine soja	streptophyta	viridiplantae	archaeplastida	0.475491	0.453074
A0A0B2S4J7	glycine soja	streptophyta	viridiplantae	archaeplastida	0.47547	0.452664
A0A445K7M7	glycine soja	streptophyta	viridiplantae	archaeplastida	0.475939	0.451477
A0A0B2SIF7	glycine soja	streptophyta	viridiplantae	archaeplastida	0.475158	0.451393
A0A150GSJ6	gonium pectorale	chlorophyta	viridiplantae	archaeplastida	0.437613	0.495985
A0A150GVW5	gonium pectorale	chlorophyta	viridiplantae	archaeplastida	0.48708	0.465165
A0A150GRZ6	gonium pectorale	chlorophyta	viridiplantae	archaeplastida	0.47415	0.461935
A0A150GU79	gonium pectorale	chlorophyta	viridiplantae	archaeplastida	0.474887	0.456469
A0A0B0MGW0	gossypium arboreum	streptophyta	viridiplantae	archaeplastida	0.433313	0.49634
A0A5B6WV62	gossypium australe	streptophyta	viridiplantae	archaeplastida	0.472931	0.450082
A0A2P5W8W3	gossypium barbadense	streptophyta	viridiplantae	archaeplastida	0.71297	0.654287
A0A2P5X0L8	gossypium barbadense	streptophyta	viridiplantae	archaeplastida	0.478372	0.465016
A0A2P5WS93	gossypium barbadense	streptophyta	viridiplantae	archaeplastida	0.47731	0.463842
A0A2P5XKV3	gossypium barbadense	streptophyta	viridiplantae	archaeplastida	0.470568	0.454988
A0A2P5QF71	gossypium barbadense	streptophyta	viridiplantae	archaeplastida	0.470203	0.45425
A0A2P5SV82	gossypium barbadense	streptophyta	viridiplantae	archaeplastida	0.471497	0.453032
A0A2P5SB57	gossypium barbadense	streptophyta	viridiplantae	archaeplastida	0.475161	0.449773
A0A2P5YEF5	gossypium barbadense	streptophyta	viridiplantae	archaeplastida	0.47471	0.44666
A0A2P5S2K1	gossypium barbadense	streptophyta	viridiplantae	archaeplastida	0.473471	0.444887
A0A5D2F8A2	gossypium darwinii	streptophyta	viridiplantae	archaeplastida	0.433687	0.496885
A0A5D2HGX7	gossypium darwinii	streptophyta	viridiplantae	archaeplastida	0.474951	0.455306
A0A5D2C1W4	gossypium darwinii	streptophyta	viridiplantae	archaeplastida	0.477705	0.451282
A0A5D2DGP5	gossypium darwinii	streptophyta	viridiplantae	archaeplastida	0.475012	0.448221
A0A1U8J1R9	gossypium hirsutum	streptophyta	viridiplantae	archaeplastida	0.472183	0.454754
A0A1U8KTU9	gossypium hirsutum	streptophyta	viridiplantae	archaeplastida	0.474864	0.453238
A0A1U8NHW3	gossypium hirsutum	streptophyta	viridiplantae	archaeplastida	0.476268	0.448284
A0A5D2RZC3	gossypium mustelinum	streptophyta	viridiplantae	archaeplastida	0.474683	0.453725
A0A0D2QGG7	gossypium raimondii	streptophyta	viridiplantae	archaeplastida	0.709494	0.65767
A0A0D2TK62	gossypium raimondii	streptophyta	viridiplantae	archaeplastida	0.71045	0.654402
A0A0D2V5F9	gossypium raimondii	streptophyta	viridiplantae	archaeplastida	0.477155	0.451353
A0A0D2SMA8	gossypium raimondii	streptophyta	viridiplantae	archaeplastida	0.472486	0.449687
A0A0D2NGK5	gossypium raimondii	streptophyta	viridiplantae	archaeplastida	0.478534	0.448706
A0A0D2S764	gossypium raimondii	streptophyta	viridiplantae	archaeplastida	0.478331	0.447618
A0A2V3IY06	gracilariopsis chorda	florideophyceae	rhodophyta	archaeplastida	0.742499	0.65016
A0A2V3IYG7	gracilariopsis chorda	florideophyceae	rhodophyta	archaeplastida	0.405622	0.515394
A0A2V3IWU5	gracilariopsis chorda	florideophyceae	rhodophyta	archaeplastida	0.480184	0.460811
A0A2V3J355	gracilariopsis chorda	florideophyceae	rhodophyta	archaeplastida	0.481082	0.458318
A0A2G9H8A2	handroanthus impetiginosus	streptophyta	viridiplantae	archaeplastida	0.708201	0.655771
A0A2G9G0J7	handroanthus impetiginosus	streptophyta	viridiplantae	archaeplastida	0.481526	0.467188
A0A2G9GDJ8	handroanthus impetiginosus	streptophyta	viridiplantae	archaeplastida	0.474975	0.465319
A0A2G9I2Q8	handroanthus impetiginosus	streptophyta	viridiplantae	archaeplastida	0.477998	0.461371
A0A2G9GA15	handroanthus impetiginosus	streptophyta	viridiplantae	archaeplastida	0.473058	0.45332
A0A2G9GNV8	handroanthus impetiginosus	streptophyta	viridiplantae	archaeplastida	0.47699	0.452071
A0A2G9G7R5	handroanthus impetiginosus	streptophyta	viridiplantae	archaeplastida	0.472047	0.451823
A0A2G9HM78	handroanthus impetiginosus	streptophyta	viridiplantae	archaeplastida	0.478249	0.451351
A0A2G9G8N4	handroanthus impetiginosus	streptophyta	viridiplantae	archaeplastida	0.471237	0.450517
A0A2G9HX70	handroanthus impetiginosus	streptophyta	viridiplantae	archaeplastida	0.474409	0.448862
A0A251TND5	helianthus annuus	streptophyta	viridiplantae	archaeplastida	0.708229	0.65337
A0A251SPJ5	helianthus annuus	streptophyta	viridiplantae	archaeplastida	0.477977	0.465687
A0A251U5C2	helianthus annuus	streptophyta	viridiplantae	archaeplastida	0.477186	0.464385
A0A251V592	helianthus annuus	streptophyta	viridiplantae	archaeplastida	0.475514	0.463669
A0A251RZ21	helianthus annuus	streptophyta	viridiplantae	archaeplastida	0.480144	0.453118
A0A251TUL3	helianthus annuus	streptophyta	viridiplantae	archaeplastida	0.47748	0.452165
A0A251VQ45	helianthus annuus	streptophyta	viridiplantae	archaeplastida	0.479014	0.451481
A0A251U2M1	helianthus annuus	streptophyta	viridiplantae	archaeplastida	0.474803	0.449733
A0A251TZI6	helianthus annuus	streptophyta	viridiplantae	archaeplastida	0.460468	0.443246
A0A059LPS2	helicosporidium sp.	chlorophyta	viridiplantae	archaeplastida	0.422727	0.496996
Q8LLB9	hordeum vulgare	streptophyta	viridiplantae	archaeplastida	0.478976	0.464121
A0A287M2K1	hordeum vulgare	streptophyta	viridiplantae	archaeplastida	0.47745	0.463901
A0A287PL08	hordeum vulgare	streptophyta	viridiplantae	archaeplastida	0.486755	0.305226
MLOC_63484	hordeum vulgare	streptophyta	viridiplantae	archaeplastida	0.416254	0.500693
MLOC_59084	hordeum vulgare	streptophyta	viridiplantae	archaeplastida	0.476884	0.464032
M0VVP4	hordeum vulgare	streptophyta	viridiplantae	archaeplastida	0.479289	0.463325
A0A388KJ33	chara braunii	streptophyta	viridiplantae	archaeplastida	0.717809	0.655729
A0A388KY76	chara braunii	streptophyta	viridiplantae	archaeplastida	0.660761	0.615168
A0A388M7U2	chara braunii	streptophyta	viridiplantae	archaeplastida	0.438335	0.495326
A0A388JNQ7	chara braunii	streptophyta	viridiplantae	archaeplastida	0.477644	0.461867
A0A388LR60	chara braunii	streptophyta	viridiplantae	archaeplastida	0.47699	0.454153
A0A250XMD4	chlamydomonas eustigma	chlorophyta	viridiplantae	archaeplastida	0.726169	0.660238
A0A250XGZ9	chlamydomonas eustigma	chlorophyta	viridiplantae	archaeplastida	0.00570741	0.537711
A0A250WVY2	chlamydomonas eustigma	chlorophyta	viridiplantae	archaeplastida	0.429469	0.49626
A0A250X7V3	chlamydomonas eustigma	chlorophyta	viridiplantae	archaeplastida	0.478571	0.460895
A0A250X3I0	chlamydomonas eustigma	chlorophyta	viridiplantae	archaeplastida	0.478836	0.4578
A8J9J7	chlamydomonas reinhardtii	chlorophyta	viridiplantae	archaeplastida	0.725785	0.661433
A0A2K3D4N6	chlamydomonas reinhardtii	chlorophyta	viridiplantae	archaeplastida	0.437102	0.4951
EDP00551	chlamydomonas reinhardtii	chlorophyta	viridiplantae	archaeplastida	0.43753	0.494234
A0A2K3DJQ1	chlamydomonas reinhardtii	chlorophyta	viridiplantae	archaeplastida	0.469391	0.470628
A0A2K3CS58	chlamydomonas reinhardtii	chlorophyta	viridiplantae	archaeplastida	0.480902	0.461769
A0A2K3D6L9	chlamydomonas reinhardtii	chlorophyta	viridiplantae	archaeplastida	0.476261	0.454717
A0A2P6TD93	chlorella sorokiniana	chlorophyta	viridiplantae	archaeplastida	0.719052	0.656901
A0A2P6U5M2	chlorella sorokiniana	chlorophyta	viridiplantae	archaeplastida	0.433967	0.498253
A0A2P6TCH8	chlorella sorokiniana	chlorophyta	viridiplantae	archaeplastida	0.482977	0.462051
A0A2P6TIY9	chlorella sorokiniana	chlorophyta	viridiplantae	archaeplastida	0.477615	0.457279
E1ZRR4	chlorella variabilis	chlorophyta	viridiplantae	archaeplastida	0.433498	0.499883
E1ZJA1	chlorella variabilis	chlorophyta	viridiplantae	archaeplastida	0.475604	0.443054
A0A5B8MHH8	chloropicon primus	chlorophyta	viridiplantae	archaeplastida	0.432864	0.504514
A0A5B8MCP1	chloropicon primus	chlorophyta	viridiplantae	archaeplastida	0.479071	0.453135
R7QAI6	chondrus crispus	florideophyceae	rhodophyta	archaeplastida	0.749958	0.653499
S0F2V0	chondrus crispus	florideophyceae	rhodophyta	archaeplastida	0.409583	0.502007
R7Q7W3	chondrus crispus	florideophyceae	rhodophyta	archaeplastida	0.474435	0.46063
A0A067L7Q5	jatropha curcas	streptophyta	viridiplantae	archaeplastida	0.471485	0.453853
A0A067LC35	jatropha curcas	streptophyta	viridiplantae	archaeplastida	0.472854	0.45262
A0A067LA38	jatropha curcas	streptophyta	viridiplantae	archaeplastida	0.474318	0.45252
A0A2I4G5V1	juglans regia	streptophyta	viridiplantae	archaeplastida	0.70432	0.652943
A0A2I4FAJ7	juglans regia	streptophyta	viridiplantae	archaeplastida	0.470213	0.46992
A0A2I4HKG7	juglans regia	streptophyta	viridiplantae	archaeplastida	0.476353	0.464956
A0A2I4H249	juglans regia	streptophyta	viridiplantae	archaeplastida	0.475829	0.463177
A0A2I4G0G2	juglans regia	streptophyta	viridiplantae	archaeplastida	0.475545	0.454522
A0A2I4GFQ4	juglans regia	streptophyta	viridiplantae	archaeplastida	0.474651	0.453011
A0A2I4FYX5	juglans regia	streptophyta	viridiplantae	archaeplastida	0.473524	0.45297
A0A2I4H7G6	juglans regia	streptophyta	viridiplantae	archaeplastida	0.468004	0.451699
A0A2I4F7A3	juglans regia	streptophyta	viridiplantae	archaeplastida	0.468867	0.451231
A0A1Y1HZE5	klebsormidium nitens	streptophyta	viridiplantae	archaeplastida	0.705404	0.657043
A0A1Y1IDW5	klebsormidium nitens	streptophyta	viridiplantae	archaeplastida	0.435535	0.496728
A0A1Y1IR06	klebsormidium nitens	streptophyta	viridiplantae	archaeplastida	0.477386	0.461603
A0A1Y1I940	klebsormidium nitens	streptophyta	viridiplantae	archaeplastida	0.476898	0.455442
A0A1Y1IMB6	klebsormidium nitens	streptophyta	viridiplantae	archaeplastida	0.474173	0.400346
A0A2J6KEU2	lactuca sativa	streptophyta	viridiplantae	archaeplastida	0.431843	0.496618
A0A2J6LGF3	lactuca sativa	streptophyta	viridiplantae	archaeplastida	0.474406	0.468213
A0A2J6KDI8	lactuca sativa	streptophyta	viridiplantae	archaeplastida	0.475675	0.466332
A0A2J6KVU1	lactuca sativa	streptophyta	viridiplantae	archaeplastida	0.474296	0.46587
A0A2J6K2Q5	lactuca sativa	streptophyta	viridiplantae	archaeplastida	0.476782	0.465395
A0A2J6LHB8	lactuca sativa	streptophyta	viridiplantae	archaeplastida	0.477069	0.464305
A0A2J6M9A8	lactuca sativa	streptophyta	viridiplantae	archaeplastida	0.476591	0.463995
A0A2J6LPI0	lactuca sativa	streptophyta	viridiplantae	archaeplastida	0.479059	0.462974
A0A2J6MIC1	lactuca sativa	streptophyta	viridiplantae	archaeplastida	0.473659	0.456172
A0A2J6M622	lactuca sativa	streptophyta	viridiplantae	archaeplastida	0.477932	0.452951
A0A2J6K3X9	lactuca sativa	streptophyta	viridiplantae	archaeplastida	0.471545	0.452374
A0A2J6JZR1	lactuca sativa	streptophyta	viridiplantae	archaeplastida	0.472477	0.451791
A0A2J6MI29	lactuca sativa	streptophyta	viridiplantae	archaeplastida	0.473435	0.450713
A0A2J6KW29	lactuca sativa	streptophyta	viridiplantae	archaeplastida	0.472464	0.450658
A0A0D9Y0Q0	leersia perrieri	streptophyta	viridiplantae	archaeplastida	0.474064	0.467706
A0A0D9XF81	leersia perrieri	streptophyta	viridiplantae	archaeplastida	0.477285	0.467626
A0A0D9WF06	leersia perrieri	streptophyta	viridiplantae	archaeplastida	0.47087	0.466344
A0A0D9X9U1	leersia perrieri	streptophyta	viridiplantae	archaeplastida	0.478762	0.466093
A0A0D9X9T9	leersia perrieri	streptophyta	viridiplantae	archaeplastida	0.479112	0.465541
A0A0D9WBX6	leersia perrieri	streptophyta	viridiplantae	archaeplastida	0.477704	0.464652
A0A0D9VQK8	leersia perrieri	streptophyta	viridiplantae	archaeplastida	0.478973	0.449484
A0A0D9VQM4	leersia perrieri	streptophyta	viridiplantae	archaeplastida	0.463055	0.436644
A0A4P1RTJ9	lupinus angustifolius	streptophyta	viridiplantae	archaeplastida	0.429853	0.49885
A0A4P1RTN6	lupinus angustifolius	streptophyta	viridiplantae	archaeplastida	0.428572	0.497677
A0A4P1RND7	lupinus angustifolius	streptophyta	viridiplantae	archaeplastida	0.475777	0.46595
A0A1J7FNT0	lupinus angustifolius	streptophyta	viridiplantae	archaeplastida	0.474587	0.46504
A0A4P1R9G1	lupinus angustifolius	streptophyta	viridiplantae	archaeplastida	0.478568	0.463268
A0A4P1RQR7	lupinus angustifolius	streptophyta	viridiplantae	archaeplastida	0.479312	0.462138
A0A1J7HIA8	lupinus angustifolius	streptophyta	viridiplantae	archaeplastida	0.47297	0.456313
A0A4P1QPA1	lupinus angustifolius	streptophyta	viridiplantae	archaeplastida	0.471959	0.455067
A0A4P1RM22	lupinus angustifolius	streptophyta	viridiplantae	archaeplastida	0.473848	0.453986
A0A4P1R4T9	lupinus angustifolius	streptophyta	viridiplantae	archaeplastida	0.475989	0.451897
A0A4P1QZ34	lupinus angustifolius	streptophyta	viridiplantae	archaeplastida	0.476207	0.451622
A0A4P1RPA1	lupinus angustifolius	streptophyta	viridiplantae	archaeplastida	0.473286	0.449771
A0A200R7N6	macleaya cordata	streptophyta	viridiplantae	archaeplastida	0.434451	0.496874
A0A200R5M4	macleaya cordata	streptophyta	viridiplantae	archaeplastida	0.474423	0.465334
A0A200QYR8	macleaya cordata	streptophyta	viridiplantae	archaeplastida	0.477399	0.463587
A0A200R102	macleaya cordata	streptophyta	viridiplantae	archaeplastida	0.478792	0.452557
A0A200PM85	macleaya cordata	streptophyta	viridiplantae	archaeplastida	0.477648	0.451973
A0A540NND9	malus baccata	streptophyta	viridiplantae	archaeplastida	0.477516	0.466504
A0A540N850	malus baccata	streptophyta	viridiplantae	archaeplastida	0.478202	0.463706
A0A498J2J7	malus domestica	streptophyta	viridiplantae	archaeplastida	0.703725	0.654015
A0A498KNJ0	malus domestica	streptophyta	viridiplantae	archaeplastida	0.474649	0.466939
A0A498I996	malus domestica	streptophyta	viridiplantae	archaeplastida	0.47672	0.465747
A0A498KM41	malus domestica	streptophyta	viridiplantae	archaeplastida	0.475345	0.465271
A0A498KTA6	malus domestica	streptophyta	viridiplantae	archaeplastida	0.478962	0.4627
A0A498HVI8	malus domestica	streptophyta	viridiplantae	archaeplastida	0.473443	0.455218
A0A498HRB1	malus domestica	streptophyta	viridiplantae	archaeplastida	0.469879	0.452856
A0A498KDX1	malus domestica	streptophyta	viridiplantae	archaeplastida	0.476766	0.451769
A0A498JQ14	malus domestica	streptophyta	viridiplantae	archaeplastida	0.471024	0.451444
A0A498IQT5	malus domestica	streptophyta	viridiplantae	archaeplastida	0.477355	0.451418
A0A498J827	malus domestica	streptophyta	viridiplantae	archaeplastida	0.471424	0.451326
A0A498JX08	malus domestica	streptophyta	viridiplantae	archaeplastida	0.470124	0.446094
A0A2C9VLD7	manihot esculenta	streptophyta	viridiplantae	archaeplastida	0.476618	0.465163
A0A2C9V3I5	manihot esculenta	streptophyta	viridiplantae	archaeplastida	0.47422	0.46445
A0A2C9VFR3	manihot esculenta	streptophyta	viridiplantae	archaeplastida	0.478851	0.463239
A0A2C9U2Q7	manihot esculenta	streptophyta	viridiplantae	archaeplastida	0.473814	0.452574
A0A2C9UI37	manihot esculenta	streptophyta	viridiplantae	archaeplastida	0.46663	0.452359
A0A2C9U0D3	manihot esculenta	streptophyta	viridiplantae	archaeplastida	0.473447	0.451178
A0A176VYZ3	marchantia polymorpha	streptophyta	viridiplantae	archaeplastida	0.712953	0.661454
A0A2R6WEX0	marchantia polymorpha	streptophyta	viridiplantae	archaeplastida	0.433791	0.499114
A0A2R6WWZ3	marchantia polymorpha	streptophyta	viridiplantae	archaeplastida	0.477316	0.461
A0A2R6X4Z3	marchantia polymorpha	streptophyta	viridiplantae	archaeplastida	0.476358	0.456682
A0A072UM60	medicago truncatula	streptophyta	viridiplantae	archaeplastida	0.47768	0.464927
G7INV5	medicago truncatula	streptophyta	viridiplantae	archaeplastida	0.473283	0.452617
G7KAF0	medicago truncatula	streptophyta	viridiplantae	archaeplastida	0.475504	0.450981
A0A072V180	medicago truncatula	streptophyta	viridiplantae	archaeplastida	0.469292	0.450688
A0A2P6UZG9	micractinium conductrix	chlorophyta	viridiplantae	archaeplastida	0.720221	0.652106
A0A2P6V8X7	micractinium conductrix	chlorophyta	viridiplantae	archaeplastida	0.420426	0.498105
A0A2P6UZ34	micractinium conductrix	chlorophyta	viridiplantae	archaeplastida	0.434773	0.496151
A0A2P6UYT8	micractinium conductrix	chlorophyta	viridiplantae	archaeplastida	0.43543	0.493155
A0A2P6VL50	micractinium conductrix	chlorophyta	viridiplantae	archaeplastida	0.482582	0.46144
A0A2P6V0R0	micractinium conductrix	chlorophyta	viridiplantae	archaeplastida	0.475615	0.456348
C1FJQ2	micromonas commoda	chlorophyta	viridiplantae	archaeplastida	0.427786	0.495699
C1EB79	micromonas commoda	chlorophyta	viridiplantae	archaeplastida	0.477595	0.461538
C1MMY5	micromonas pusilla	chlorophyta	viridiplantae	archaeplastida	0.717265	0.658081
C1N0G1	micromonas pusilla	chlorophyta	viridiplantae	archaeplastida	0.435456	0.500901
A0A0D2MR75	monoraphidium neglectum	chlorophyta	viridiplantae	archaeplastida	0.721322	0.662258
A0A0D2L0K7	monoraphidium neglectum	chlorophyta	viridiplantae	archaeplastida	0.481046	0.46276
W9R1Z5	morus notabilis	streptophyta	viridiplantae	archaeplastida	0.709691	0.653542
W9SAS3	morus notabilis	streptophyta	viridiplantae	archaeplastida	0.431328	0.499077
W9R2B9	morus notabilis	streptophyta	viridiplantae	archaeplastida	0.47745	0.467289
W9R3K4	morus notabilis	streptophyta	viridiplantae	archaeplastida	0.479302	0.465164
W9S5Z0	morus notabilis	streptophyta	viridiplantae	archaeplastida	0.47576	0.46444
W9RHW9	morus notabilis	streptophyta	viridiplantae	archaeplastida	0.474339	0.456529
W9SBJ8	morus notabilis	streptophyta	viridiplantae	archaeplastida	0.472817	0.455029
W9SG11	morus notabilis	streptophyta	viridiplantae	archaeplastida	0.472971	0.451457
W9RSK0	morus notabilis	streptophyta	viridiplantae	archaeplastida	0.478111	0.449593
W9R953	morus notabilis	streptophyta	viridiplantae	archaeplastida	0.468814	0.448439
A0A371EU19	mucuna pruriens	streptophyta	viridiplantae	archaeplastida	0.711791	0.657811
A0A371EDK0	mucuna pruriens	streptophyta	viridiplantae	archaeplastida	0.476922	0.466749
A0A371ICM0	mucuna pruriens	streptophyta	viridiplantae	archaeplastida	0.474599	0.465762
A0A371E0M6	mucuna pruriens	streptophyta	viridiplantae	archaeplastida	0.477118	0.451828
GSMUA_Achr4P12110_001	musa acuminata	streptophyta	viridiplantae	archaeplastida	0.475541	0.466055
GSMUA_Achr2P08820_001	musa acuminata	streptophyta	viridiplantae	archaeplastida	0.479707	0.451559
GSMUA_Achr10P19060_001	musa acuminata	streptophyta	viridiplantae	archaeplastida	0.476708	0.451472
GSMUA_Achr3P25540_001	musa acuminata	streptophyta	viridiplantae	archaeplastida	0.473889	0.451088
GSMUA_Achr2P22190_001	musa acuminata	streptophyta	viridiplantae	archaeplastida	0.478132	0.451069
GSMUA_Achr8P17260_001	musa acuminata	streptophyta	viridiplantae	archaeplastida	0.477673	0.449488
GSMUA_Achr3P14970_001	musa acuminata	streptophyta	viridiplantae	archaeplastida	0.477613	0.4483
Q1EP01	musa acuminata	streptophyta	viridiplantae	archaeplastida	0.465277	0.443145
GSMUA_Achr4P33030_001	musa acuminata	streptophyta	viridiplantae	archaeplastida	0.465868	0.441762
M0T5Y2	musa acuminata	streptophyta	viridiplantae	archaeplastida	0.710565	0.656004
M0S3B4	musa acuminata	streptophyta	viridiplantae	archaeplastida	0.427831	0.496326
M0S2H0	musa acuminata	streptophyta	viridiplantae	archaeplastida	0.478282	0.465711
M0RLP0	musa acuminata	streptophyta	viridiplantae	archaeplastida	0.475792	0.46543
M0RF15	musa acuminata	streptophyta	viridiplantae	archaeplastida	0.473641	0.465087
M0T2M6	musa acuminata	streptophyta	viridiplantae	archaeplastida	0.476882	0.464623
M0U6A8	musa acuminata	streptophyta	viridiplantae	archaeplastida	0.477972	0.463501
M0SMD6	musa acuminata	streptophyta	viridiplantae	archaeplastida	0.474518	0.447592
A0A4S8K048	musa balbisiana	streptophyta	viridiplantae	archaeplastida	0.474738	0.468252
A0A4S8KF56	musa balbisiana	streptophyta	viridiplantae	archaeplastida	0.472125	0.467269
A0A4S8J5U0	musa balbisiana	streptophyta	viridiplantae	archaeplastida	0.476232	0.466206
A0A4S8IZK6	musa balbisiana	streptophyta	viridiplantae	archaeplastida	0.474684	0.465985
A0A4V4H633	musa balbisiana	streptophyta	viridiplantae	archaeplastida	0.475318	0.465631
A0A4S8KBH3	musa balbisiana	streptophyta	viridiplantae	archaeplastida	0.474856	0.465203
A0A4V6T466	musa balbisiana	streptophyta	viridiplantae	archaeplastida	0.477259	0.465038
A0A4S8K9V1	musa balbisiana	streptophyta	viridiplantae	archaeplastida	0.475493	0.464992
A0A4S8JRB0	musa balbisiana	streptophyta	viridiplantae	archaeplastida	0.477896	0.464005
A0A4S8JK84	musa balbisiana	streptophyta	viridiplantae	archaeplastida	0.469198	0.454553
A0A4S8IYR6	musa balbisiana	streptophyta	viridiplantae	archaeplastida	0.478171	0.451736
A0A4S8ICR2	musa balbisiana	streptophyta	viridiplantae	archaeplastida	0.478716	0.451511
A0A4S8K4R6	musa balbisiana	streptophyta	viridiplantae	archaeplastida	0.479361	0.451058
A0A4S8JAA3	musa balbisiana	streptophyta	viridiplantae	archaeplastida	0.479332	0.448427
A0A1U8AWR7	nelumbo nucifera	streptophyta	viridiplantae	archaeplastida	0.707513	0.656776
A0A1U8ACI9	nelumbo nucifera	streptophyta	viridiplantae	archaeplastida	0.431498	0.497708
A0A1U8ALI3	nelumbo nucifera	streptophyta	viridiplantae	archaeplastida	0.478062	0.464891
A0A1U7ZPY5	nelumbo nucifera	streptophyta	viridiplantae	archaeplastida	0.475479	0.464746
A0A1U8BBK9	nelumbo nucifera	streptophyta	viridiplantae	archaeplastida	0.471142	0.455342
A0A1U8BHH1	nelumbo nucifera	streptophyta	viridiplantae	archaeplastida	0.475432	0.455328
A0A1U8ASA0	nelumbo nucifera	streptophyta	viridiplantae	archaeplastida	0.4768	0.452731
A0A1J6ITQ1	nicotiana attenuata	streptophyta	viridiplantae	archaeplastida	0.430479	0.497376
A0A314L0I6	nicotiana attenuata	streptophyta	viridiplantae	archaeplastida	0.477316	0.449568
A0A1U7WAK3	nicotiana sylvestris	streptophyta	viridiplantae	archaeplastida	0.476449	0.46463
A0A1U7YGK5	nicotiana sylvestris	streptophyta	viridiplantae	archaeplastida	0.464973	0.452741
A0A1S3YY95	nicotiana tabacum	streptophyta	viridiplantae	archaeplastida	0.427574	0.491016
A0A1S3XLJ9	nicotiana tabacum	streptophyta	viridiplantae	archaeplastida	0.475946	0.467488
A0A1S3ZIN7	nicotiana tabacum	streptophyta	viridiplantae	archaeplastida	0.475911	0.465243
A0A1S4DEV3	nicotiana tabacum	streptophyta	viridiplantae	archaeplastida	0.475272	0.465015
A0A1S4ACV9	nicotiana tabacum	streptophyta	viridiplantae	archaeplastida	0.470919	0.452862
A0A1J3CRP8	noccaea caerulescens	streptophyta	viridiplantae	archaeplastida	0.432097	0.495663
A0A1J3D0Z6	noccaea caerulescens	streptophyta	viridiplantae	archaeplastida	0.474569	0.464359
A0A1J3JQE6	noccaea caerulescens	streptophyta	viridiplantae	archaeplastida	0.474729	0.464289
A0A0D3H4C2	oryza barthii	streptophyta	viridiplantae	archaeplastida	0.482373	0.466814
A0A0D3H279	oryza barthii	streptophyta	viridiplantae	archaeplastida	0.479008	0.46459
OB10G16560	oryza brachyantha	streptophyta	viridiplantae	archaeplastida	0.712308	0.65954
J3M5N1	oryza brachyantha	streptophyta	viridiplantae	archaeplastida	0.473711	0.486212
J3NED9	oryza brachyantha	streptophyta	viridiplantae	archaeplastida	0.473098	0.466556
J3MUG8	oryza brachyantha	streptophyta	viridiplantae	archaeplastida	0.478739	0.46575
J3MYT7	oryza brachyantha	streptophyta	viridiplantae	archaeplastida	0.480814	0.463619
J3LKX0	oryza brachyantha	streptophyta	viridiplantae	archaeplastida	0.502079	0.454886
J3N966	oryza brachyantha	streptophyta	viridiplantae	archaeplastida	0.472125	0.453917
I1QK81	oryza glaberrima	streptophyta	viridiplantae	archaeplastida	0.478401	0.465938
I1P5L2	oryza glaberrima	streptophyta	viridiplantae	archaeplastida	0.475105	0.465012
ORGLA01G0392200	oryza glaberrima	streptophyta	viridiplantae	archaeplastida	0.478668	0.464835
ORGLA04G0029100	oryza glaberrima	streptophyta	viridiplantae	archaeplastida	0.472985	0.461775
ORGLA03G0065800	oryza glaberrima	streptophyta	viridiplantae	archaeplastida	0.458885	0.446231
A0A0D9ZXI3	oryza glumipatula	streptophyta	viridiplantae	archaeplastida	0.472554	0.485062
A0A0D9ZXH6	oryza glumipatula	streptophyta	viridiplantae	archaeplastida	0.470444	0.475082
A0A0D9ZHF4	oryza glumipatula	streptophyta	viridiplantae	archaeplastida	0.473633	0.461447
A0A0D9Z399	oryza glumipatula	streptophyta	viridiplantae	archaeplastida	0.479188	0.450591
A0A0E0B285	oryza glumipatula	streptophyta	viridiplantae	archaeplastida	0.463252	0.448134
A0A0E0EX93	oryza meridionalis	streptophyta	viridiplantae	archaeplastida	0.709517	0.658956
A0A0E0EXS2	oryza meridionalis	streptophyta	viridiplantae	archaeplastida	0.709143	0.647361
A0A0E0DQ02	oryza meridionalis	streptophyta	viridiplantae	archaeplastida	0.46861	0.47772
A0A0E0CDJ4	oryza meridionalis	streptophyta	viridiplantae	archaeplastida	0.477583	0.465732
A0A0E0CKS0	oryza meridionalis	streptophyta	viridiplantae	archaeplastida	0.471969	0.454556
A0A0E0CWK0	oryza meridionalis	streptophyta	viridiplantae	archaeplastida	0.459778	0.445265
A0A0E0LWY3	oryza punctata	streptophyta	viridiplantae	archaeplastida	0.475691	0.468449
A0A0E0MNW3	oryza punctata	streptophyta	viridiplantae	archaeplastida	0.473185	0.467151
A0A0E0K6Y3	oryza punctata	streptophyta	viridiplantae	archaeplastida	0.475459	0.465828
A0A0E0JQY1	oryza punctata	streptophyta	viridiplantae	archaeplastida	0.476585	0.464878
A0A0E0M2X5	oryza punctata	streptophyta	viridiplantae	archaeplastida	0.479824	0.461937
A0A0E0MGK7	oryza punctata	streptophyta	viridiplantae	archaeplastida	0.473082	0.455225
A0A0E0QYK5	oryza rufipogon	streptophyta	viridiplantae	archaeplastida	0.713085	0.658381
A0A0E0PKU0	oryza rufipogon	streptophyta	viridiplantae	archaeplastida	0.468877	0.470934
A0A0E0RJ21	oryza rufipogon	streptophyta	viridiplantae	archaeplastida	0.472588	0.467465
A0A0E0GVY9	oryza sativa	streptophyta	viridiplantae	archaeplastida	0.419125	0.499336
C7J299	oryza sativa	streptophyta	viridiplantae	archaeplastida	0.480366	0.494742
B8AWN0	oryza sativa	streptophyta	viridiplantae	archaeplastida	0.477622	0.491744
Q5W690	oryza sativa	streptophyta	viridiplantae	archaeplastida	0.475245	0.488045
LOC_Os05g26040	oryza sativa	streptophyta	viridiplantae	archaeplastida	0.470484	0.483137
C7J312	oryza sativa	streptophyta	viridiplantae	archaeplastida	0.469132	0.482676
B8AWM9	oryza sativa	streptophyta	viridiplantae	archaeplastida	0.467953	0.473653
B9FNX1	oryza sativa	streptophyta	viridiplantae	archaeplastida	0.447436	0.469539
Q67UB7	oryza sativa	streptophyta	viridiplantae	archaeplastida	0.468841	0.469484
A0A0E0HCM4	oryza sativa	streptophyta	viridiplantae	archaeplastida	0.488731	0.469325
B8BMM6	oryza sativa	streptophyta	viridiplantae	archaeplastida	0.472104	0.467761
LOC_Os12g38590	oryza sativa	streptophyta	viridiplantae	archaeplastida	0.474211	0.467759
A0A0E0IH30	oryza sativa	streptophyta	viridiplantae	archaeplastida	0.463919	0.467141
A0A0E0IEN7	oryza sativa	streptophyta	viridiplantae	archaeplastida	0.477761	0.466124
A2YX44	oryza sativa	streptophyta	viridiplantae	archaeplastida	0.479053	0.465173
LOC_Os01g62650	oryza sativa	streptophyta	viridiplantae	archaeplastida	0.47652	0.464304
Q7X607	oryza sativa	streptophyta	viridiplantae	archaeplastida	0.473008	0.462284
BGIOSGA029511-PA	oryza sativa	streptophyta	viridiplantae	archaeplastida	0.479999	0.461728
LOC_Os04g12480	oryza sativa	streptophyta	viridiplantae	archaeplastida	0.473035	0.461458
B9FDN5	oryza sativa	streptophyta	viridiplantae	archaeplastida	0.479713	0.460915
B8BL76	oryza sativa	streptophyta	viridiplantae	archaeplastida	0.465284	0.455302
BGIOSGA036177-PA	oryza sativa	streptophyta	viridiplantae	archaeplastida	0.471818	0.453621
LOC_Os12g31000	oryza sativa	streptophyta	viridiplantae	archaeplastida	0.476536	0.45075
A0A0E0JAJ6	oryza sativa	streptophyta	viridiplantae	archaeplastida	0.477398	0.450668
LOC_Os03g09150	oryza sativa	streptophyta	viridiplantae	archaeplastida	0.478204	0.450296
A2ZKP7	oryza sativa	streptophyta	viridiplantae	archaeplastida	0.47698	0.449468
A4RTB8	ostreococcus lucimarinus	chlorophyta	viridiplantae	archaeplastida	0.720692	0.656811
A4S4A7	ostreococcus lucimarinus	chlorophyta	viridiplantae	archaeplastida	0.438454	0.493927
A0A1Y5HY78	ostreococcus tauri	chlorophyta	viridiplantae	archaeplastida	0.719776	0.659016
Q00ZE0	ostreococcus tauri	chlorophyta	viridiplantae	archaeplastida	0.421609	0.513369
A0A090MBQ3	ostreococcus tauri	chlorophyta	viridiplantae	archaeplastida	0.436099	0.496135
A0A096PB32	ostreococcus tauri	chlorophyta	viridiplantae	archaeplastida	0.478894	0.452929
A0A2T8KIC0	panicum hallii	streptophyta	viridiplantae	archaeplastida	0.473568	0.462016
A0A2S3IEW3	panicum hallii	streptophyta	viridiplantae	archaeplastida	0.469561	0.45433
A0A2T7F826	panicum hallii	streptophyta	viridiplantae	archaeplastida	0.467093	0.447851
A0A2S3ITD9	panicum hallii	streptophyta	viridiplantae	archaeplastida	0.467074	0.396545
A0A3L6Q1P8	panicum miliaceum	streptophyta	viridiplantae	archaeplastida	0.470244	0.465719
A0A3L6Q3N3	panicum miliaceum	streptophyta	viridiplantae	archaeplastida	0.474096	0.461386
A0A3L6SWS0	panicum miliaceum	streptophyta	viridiplantae	archaeplastida	0.471897	0.454163
A0A3L6SBW1	panicum miliaceum	streptophyta	viridiplantae	archaeplastida	0.478954	0.450918
A0A3L6SAQ3	panicum miliaceum	streptophyta	viridiplantae	archaeplastida	0.465636	0.433021
A0A4Y7IXC8	papaver somniferum	streptophyta	viridiplantae	archaeplastida	0.709519	0.656365
A0A4Y7KC87	papaver somniferum	streptophyta	viridiplantae	archaeplastida	0.476926	0.465929
A0A4Y7KVG4	papaver somniferum	streptophyta	viridiplantae	archaeplastida	0.477945	0.465013
A0A4Y7L041	papaver somniferum	streptophyta	viridiplantae	archaeplastida	0.476827	0.463757
A0A4Y7KFF0	papaver somniferum	streptophyta	viridiplantae	archaeplastida	0.477835	0.462584
A0A4Y7L027	papaver somniferum	streptophyta	viridiplantae	archaeplastida	0.475978	0.455341
A0A4Y7K4Z1	papaver somniferum	streptophyta	viridiplantae	archaeplastida	0.469272	0.45501
A0A4Y7IP97	papaver somniferum	streptophyta	viridiplantae	archaeplastida	0.479375	0.452332
A0A4Y7LCC6	papaver somniferum	streptophyta	viridiplantae	archaeplastida	0.479744	0.451999
A0A4Y7IK50	papaver somniferum	streptophyta	viridiplantae	archaeplastida	0.461932	0.449908
A0A2P5DZ16	parasponia andersonii	streptophyta	viridiplantae	archaeplastida	0.476132	0.467643
A0A2P5CYL5	parasponia andersonii	streptophyta	viridiplantae	archaeplastida	0.47563	0.465664
A0A2P5AFD1	parasponia andersonii	streptophyta	viridiplantae	archaeplastida	0.474898	0.464678
A0A2P5CSZ8	parasponia andersonii	streptophyta	viridiplantae	archaeplastida	0.477158	0.453176
A0A2P5DN82	parasponia andersonii	streptophyta	viridiplantae	archaeplastida	0.467899	0.450788
A0A2P5CKI6	parasponia andersonii	streptophyta	viridiplantae	archaeplastida	0.474656	0.450697
A0A2P5DN94	parasponia andersonii	streptophyta	viridiplantae	archaeplastida	0.467796	0.450187
A0A2P5BZQ2	parasponia andersonii	streptophyta	viridiplantae	archaeplastida	0.475231	0.44773
V7BD42	phaseolus vulgaris	streptophyta	viridiplantae	archaeplastida	0.475548	0.465316
V7AVJ0	phaseolus vulgaris	streptophyta	viridiplantae	archaeplastida	0.478816	0.451857
V7B8J1	phaseolus vulgaris	streptophyta	viridiplantae	archaeplastida	0.475213	0.451172
A0A2H3XGA4	phoenix dactylifera	streptophyta	viridiplantae	archaeplastida	0.707628	0.657723
A0A2H3XCE2	phoenix dactylifera	streptophyta	viridiplantae	archaeplastida	0.478135	0.466058
A0A2H3XVX0	phoenix dactylifera	streptophyta	viridiplantae	archaeplastida	0.475069	0.465742
A0A2H3XCG9	phoenix dactylifera	streptophyta	viridiplantae	archaeplastida	0.478112	0.465426
A0A2H3X2I6	phoenix dactylifera	streptophyta	viridiplantae	archaeplastida	0.476954	0.464864
A0A2H3XZ18	phoenix dactylifera	streptophyta	viridiplantae	archaeplastida	0.477391	0.452878
A0A2H3Y9Q2	phoenix dactylifera	streptophyta	viridiplantae	archaeplastida	0.477404	0.452422
A0A2H3Y9N8	phoenix dactylifera	streptophyta	viridiplantae	archaeplastida	0.479303	0.452155
A0A2H3XDE2	phoenix dactylifera	streptophyta	viridiplantae	archaeplastida	0.477319	0.451971
A0A2H3ZE00	phoenix dactylifera	streptophyta	viridiplantae	archaeplastida	0.479366	0.451536
A9TR17	physcomitrella patens	streptophyta	viridiplantae	archaeplastida	0.712114	0.660961
PP1S293_80V6	physcomitrella patens	streptophyta	viridiplantae	archaeplastida	0.713386	0.660766
A0A2K1KJ62	physcomitrella patens	streptophyta	viridiplantae	archaeplastida	0.432542	0.499728
Q4KSL4	physcomitrella patens	streptophyta	viridiplantae	archaeplastida	0.478129	0.462721
PP1S96_110V6	physcomitrella patens	streptophyta	viridiplantae	archaeplastida	0.478448	0.461574
A9SMX6	physcomitrella patens	streptophyta	viridiplantae	archaeplastida	0.477441	0.461357
A0A2K1KGE7	physcomitrella patens	streptophyta	viridiplantae	archaeplastida	0.477284	0.453663
A0A4U5QZQ1	populus alba	streptophyta	viridiplantae	archaeplastida	0.473137	0.47637
A0A4U5R596	populus alba	streptophyta	viridiplantae	archaeplastida	0.47799	0.464324
A0A4U5QAG9	populus alba	streptophyta	viridiplantae	archaeplastida	0.479606	0.463312
A0A4U5MBM3	populus alba	streptophyta	viridiplantae	archaeplastida	0.477467	0.461934
A0A4U5QDS8	populus alba	streptophyta	viridiplantae	archaeplastida	0.468476	0.454642
A0A4V6XWI4	populus alba	streptophyta	viridiplantae	archaeplastida	0.472171	0.453379
A0A4U5QSW4	populus alba	streptophyta	viridiplantae	archaeplastida	0.474742	0.451965
A0A4U5MZX2	populus alba	streptophyta	viridiplantae	archaeplastida	0.467597	0.445642
A0A2K2B313	populus trichocarpa	streptophyta	viridiplantae	archaeplastida	0.712916	0.656547
POPTR_0003s07060	populus trichocarpa	streptophyta	viridiplantae	archaeplastida	0.713451	0.656007
A0A2K1ZKZ4	populus trichocarpa	streptophyta	viridiplantae	archaeplastida	0.430488	0.499293
POPTR_0009s03980	populus trichocarpa	streptophyta	viridiplantae	archaeplastida	0.477636	0.46394
POPTR_0008s05850	populus trichocarpa	streptophyta	viridiplantae	archaeplastida	0.47822	0.4639
POPTR_0008s00490	populus trichocarpa	streptophyta	viridiplantae	archaeplastida	0.477486	0.463115
A0A2K1ZB68	populus trichocarpa	streptophyta	viridiplantae	archaeplastida	0.477353	0.462795
U7DZM9	populus trichocarpa	streptophyta	viridiplantae	archaeplastida	0.478466	0.462522
POPTR_0014s02050	populus trichocarpa	streptophyta	viridiplantae	archaeplastida	0.472239	0.456511
POPTR_0001s30530	populus trichocarpa	streptophyta	viridiplantae	archaeplastida	0.468898	0.454006
POPTR_0001s03990	populus trichocarpa	streptophyta	viridiplantae	archaeplastida	0.476977	0.453408
POPTR_0002s09600	populus trichocarpa	streptophyta	viridiplantae	archaeplastida	0.476338	0.451992
POPTR_0011s14720	populus trichocarpa	streptophyta	viridiplantae	archaeplastida	0.46911	0.445533
B9GJZ6	populus trichocarpa	streptophyta	viridiplantae	archaeplastida	0.467722	0.444088
A0A1X6NU81	porphyra umbilicalis	bangiophyceae	rhodophyta	archaeplastida	0.391961	0.52427
A0A1X6P0H9	porphyra umbilicalis	bangiophyceae	rhodophyta	archaeplastida	0.482441	0.461904
A0A1X6PHQ1	porphyra umbilicalis	bangiophyceae	rhodophyta	archaeplastida	0.483565	0.458435
A0A1L2F2V5	primula vulgaris	streptophyta	viridiplantae	archaeplastida	0.473651	0.447812
A0A4Y1QMV1	prunus dulcis	streptophyta	viridiplantae	archaeplastida	0.426754	0.497239
A0A4Y1QV41	prunus dulcis	streptophyta	viridiplantae	archaeplastida	0.47241	0.452268
A0A4Y1RK61	prunus dulcis	streptophyta	viridiplantae	archaeplastida	0.472865	0.445443
A0A251PU14	prunus persica	streptophyta	viridiplantae	archaeplastida	0.474203	0.46669
A0A251QLU3	prunus persica	streptophyta	viridiplantae	archaeplastida	0.478647	0.464121
A0A251PU15	prunus persica	streptophyta	viridiplantae	archaeplastida	0.4752	0.464047
A0A251PDW4	prunus persica	streptophyta	viridiplantae	archaeplastida	0.467668	0.446799
M5VHT5	prunus persica	streptophyta	viridiplantae	archaeplastida	0.472715	0.449303
A0A314V1M3	prunus yedoensis	streptophyta	viridiplantae	archaeplastida	0.474269	0.47311
A0A314XZ65	prunus yedoensis	streptophyta	viridiplantae	archaeplastida	0.474048	0.470263
A0A314Y1Q8	prunus yedoensis	streptophyta	viridiplantae	archaeplastida	0.474232	0.466176
A0A314XN23	prunus yedoensis	streptophyta	viridiplantae	archaeplastida	0.475569	0.453583
A0A218W2R8	punica granatum	streptophyta	viridiplantae	archaeplastida	0.708484	0.656743
A0A218WBL8	punica granatum	streptophyta	viridiplantae	archaeplastida	0.474841	0.466566
A0A218XRN5	punica granatum	streptophyta	viridiplantae	archaeplastida	0.475656	0.464706
A0A218W1Q7	punica granatum	streptophyta	viridiplantae	archaeplastida	0.47688	0.463001
A0A218WAX4	punica granatum	streptophyta	viridiplantae	archaeplastida	0.476178	0.461047
A0A218WAB2	punica granatum	streptophyta	viridiplantae	archaeplastida	0.474488	0.456895
A0A2I0KST0	punica granatum	streptophyta	viridiplantae	archaeplastida	0.474067	0.452261
A0A218X5Z8	punica granatum	streptophyta	viridiplantae	archaeplastida	0.470629	0.450813
A0A2I0IPJ0	punica granatum	streptophyta	viridiplantae	archaeplastida	0.473827	0.446643
A0A218WEN9	punica granatum	streptophyta	viridiplantae	archaeplastida	0.473503	0.446205
A0A2V0PRA0	raphidocelis subcapitata	chlorophyta	viridiplantae	archaeplastida	0.72035	0.662892
A0A2V0PD43	raphidocelis subcapitata	chlorophyta	viridiplantae	archaeplastida	0.437843	0.496854
A0A2V0NWA9	raphidocelis subcapitata	chlorophyta	viridiplantae	archaeplastida	0.481301	0.462494
A0A2V0NYX8	raphidocelis subcapitata	chlorophyta	viridiplantae	archaeplastida	0.475385	0.456618
A0A2P2MFX5	rhizophora mucronata	streptophyta	viridiplantae	archaeplastida	0.471586	0.476018
A0A2P2MG26	rhizophora mucronata	streptophyta	viridiplantae	archaeplastida	0.476873	0.466326
A0A2P2MFS9	rhizophora mucronata	streptophyta	viridiplantae	archaeplastida	0.477218	0.464872
B9T6F0	ricinus communis	streptophyta	viridiplantae	archaeplastida	0.712355	0.658603
B9RTB1	ricinus communis	streptophyta	viridiplantae	archaeplastida	0.431664	0.49516
B9SDY1	ricinus communis	streptophyta	viridiplantae	archaeplastida	0.478698	0.464647
B9RHU5	ricinus communis	streptophyta	viridiplantae	archaeplastida	0.477772	0.462041
B9RJJ0	ricinus communis	streptophyta	viridiplantae	archaeplastida	0.476498	0.453653
B9RY60	ricinus communis	streptophyta	viridiplantae	archaeplastida	0.470195	0.45361
B9R735	ricinus communis	streptophyta	viridiplantae	archaeplastida	0.47114	0.453378
B9SBN7	ricinus communis	streptophyta	viridiplantae	archaeplastida	0.477014	0.453147
A0A2P6RZ86	rosa chinensis	streptophyta	viridiplantae	archaeplastida	0.710452	0.656842
A0A2P6QYP3	rosa chinensis	streptophyta	viridiplantae	archaeplastida	0.428531	0.498364
A0A2P6RZM2	rosa chinensis	streptophyta	viridiplantae	archaeplastida	0.475823	0.464265
A0A2P6PHN1	rosa chinensis	streptophyta	viridiplantae	archaeplastida	0.47486	0.452654
A0A2P6PLL2	rosa chinensis	streptophyta	viridiplantae	archaeplastida	0.471639	0.44987
A0A4D8ZLH8	salvia splendens	streptophyta	viridiplantae	archaeplastida	0.711746	0.653205
A0A4D9AAQ7	salvia splendens	streptophyta	viridiplantae	archaeplastida	0.712062	0.651085
A0A4D9A3H3	salvia splendens	streptophyta	viridiplantae	archaeplastida	0.710842	0.645599
A0A4D9A0A3	salvia splendens	streptophyta	viridiplantae	archaeplastida	0.433058	0.495415
A0A4D9B056	salvia splendens	streptophyta	viridiplantae	archaeplastida	0.433074	0.494428
A0A4D8ZF54	salvia splendens	streptophyta	viridiplantae	archaeplastida	0.478148	0.467223
A0A4D8YTH8	salvia splendens	streptophyta	viridiplantae	archaeplastida	0.479309	0.466218
A0A4D8ZK72	salvia splendens	streptophyta	viridiplantae	archaeplastida	0.477126	0.464597
A0A4D9AJ89	salvia splendens	streptophyta	viridiplantae	archaeplastida	0.477367	0.46406
A0A4D8YJB2	salvia splendens	streptophyta	viridiplantae	archaeplastida	0.479147	0.462337
A0A4D8YJ14	salvia splendens	streptophyta	viridiplantae	archaeplastida	0.472677	0.455531
A0A4D9A1S2	salvia splendens	streptophyta	viridiplantae	archaeplastida	0.47472	0.454856
A0A4D8ZW95	salvia splendens	streptophyta	viridiplantae	archaeplastida	0.473576	0.453358
A0A4D8Z1N2	salvia splendens	streptophyta	viridiplantae	archaeplastida	0.471653	0.451986
A0A4D8YUW7	salvia splendens	streptophyta	viridiplantae	archaeplastida	0.471655	0.450762
A0A4D9A0E3	salvia splendens	streptophyta	viridiplantae	archaeplastida	0.473747	0.446979
D8RDM2	selaginella moellendorffii	streptophyta	viridiplantae	archaeplastida	0.696967	0.648405
D8QQV6	selaginella moellendorffii	streptophyta	viridiplantae	archaeplastida	0.428274	0.504041
Si034563m	setaria italica	streptophyta	viridiplantae	archaeplastida	0.425054	0.497362
K3YFV6	setaria italica	streptophyta	viridiplantae	archaeplastida	0.478688	0.464027
Si026011m	setaria italica	streptophyta	viridiplantae	archaeplastida	0.469987	0.455293
A0A368SUR7	setaria italica	streptophyta	viridiplantae	archaeplastida	0.47902	0.450049
Si034580m	setaria italica	streptophyta	viridiplantae	archaeplastida	0.478535	0.449744
Si039653m	setaria italica	streptophyta	viridiplantae	archaeplastida	0.463278	0.433583
A0A368SUM5	setaria italica	streptophyta	viridiplantae	archaeplastida	0.457468	0.427909
K4AM40	setaria italica	streptophyta	viridiplantae	archaeplastida	0.462596	0.419024
A0A4U6T7B4	setaria viridis	streptophyta	viridiplantae	archaeplastida	0.504521	0.448519
A0A0V0IYW2	solanum chacoense	streptophyta	viridiplantae	archaeplastida	0.477354	0.465382
A0A0V0ISR1	solanum chacoense	streptophyta	viridiplantae	archaeplastida	0.477162	0.452534
Solyc03g123640	solanum lycopersicum	streptophyta	viridiplantae	archaeplastida	0.710788	0.655175
A0A3Q7EFA5	solanum lycopersicum	streptophyta	viridiplantae	archaeplastida	0.418477	0.500127
Solyc01g065580	solanum lycopersicum	streptophyta	viridiplantae	archaeplastida	0.431306	0.497153
Solyc06g076340	solanum lycopersicum	streptophyta	viridiplantae	archaeplastida	0.476615	0.464467
A0A3Q7FUU5	solanum lycopersicum	streptophyta	viridiplantae	archaeplastida	0.475074	0.464441
Solyc03g123980	solanum lycopersicum	streptophyta	viridiplantae	archaeplastida	0.476946	0.464274
A0A3Q7G0N3	solanum lycopersicum	streptophyta	viridiplantae	archaeplastida	0.477478	0.464204
Solyc04g078210	solanum lycopersicum	streptophyta	viridiplantae	archaeplastida	0.469675	0.4564
Solyc01g028800	solanum lycopersicum	streptophyta	viridiplantae	archaeplastida	0.478036	0.452004
Solyc04g073980	solanum lycopersicum	streptophyta	viridiplantae	archaeplastida	0.475523	0.450323
PGSC0003DMT400005489	solanum tuberosum	streptophyta	viridiplantae	archaeplastida	0.475993	0.464661
PGSC0003DMT400016255	solanum tuberosum	streptophyta	viridiplantae	archaeplastida	0.477927	0.464562
M1AIQ4	solanum tuberosum	streptophyta	viridiplantae	archaeplastida	0.709504	0.655177
M1ABR9	solanum tuberosum	streptophyta	viridiplantae	archaeplastida	0.474037	0.464713
M1BXZ0	solanum tuberosum	streptophyta	viridiplantae	archaeplastida	0.469239	0.456217
Sb03g012680	sorghum bicolor	streptophyta	viridiplantae	archaeplastida	0.712773	0.655021
A0A1B6Q9B5	sorghum bicolor	streptophyta	viridiplantae	archaeplastida	0.483499	0.465229
A0A1Z5SAY0	sorghum bicolor	streptophyta	viridiplantae	archaeplastida	0.503879	0.456423
C5YNT8	sorghum bicolor	streptophyta	viridiplantae	archaeplastida	0.476402	0.450414
A0A1Z5SB17	sorghum bicolor	streptophyta	viridiplantae	archaeplastida	0.479337	0.450259
Sb01g044430	sorghum bicolor	streptophyta	viridiplantae	archaeplastida	0.475505	0.448414
A0A1Z5SAY4	sorghum bicolor	streptophyta	viridiplantae	archaeplastida	0.460994	0.388908
A0A0K9S2H2	spinacia oleracea	streptophyta	viridiplantae	archaeplastida	0.708497	0.657542
A0A0K9R5L5	spinacia oleracea	streptophyta	viridiplantae	archaeplastida	0.432344	0.499005
A0A0K9RBC6	spinacia oleracea	streptophyta	viridiplantae	archaeplastida	0.477396	0.466226
A0A0K9QNT7	spinacia oleracea	streptophyta	viridiplantae	archaeplastida	0.478778	0.462584
A0A0K9R1P8	spinacia oleracea	streptophyta	viridiplantae	archaeplastida	0.477932	0.462414
A0A0K9R348	spinacia oleracea	streptophyta	viridiplantae	archaeplastida	0.47868	0.461328
A0A0K9RRI2	spinacia oleracea	streptophyta	viridiplantae	archaeplastida	0.475535	0.451684
A0A0K9RTS4	spinacia oleracea	streptophyta	viridiplantae	archaeplastida	0.456869	0.446216
A0A5A7P5A1	striga asiatica	streptophyta	viridiplantae	archaeplastida	0.433504	0.497694
A0A5A7QQZ3	striga asiatica	streptophyta	viridiplantae	archaeplastida	0.474039	0.471353
A0A5A7QUP0	striga asiatica	streptophyta	viridiplantae	archaeplastida	0.474391	0.467967
A0A5A7PSC4	striga asiatica	streptophyta	viridiplantae	archaeplastida	0.47595	0.466271
A0A5A7P691	striga asiatica	streptophyta	viridiplantae	archaeplastida	0.474961	0.463734
A0A5A7P300	striga asiatica	streptophyta	viridiplantae	archaeplastida	0.478335	0.463224
A0A5A7QBX8	striga asiatica	streptophyta	viridiplantae	archaeplastida	0.475978	0.455195
A0A5A7QB08	striga asiatica	streptophyta	viridiplantae	archaeplastida	0.473027	0.451012
A0A5A7PU32	striga asiatica	streptophyta	viridiplantae	archaeplastida	0.474643	0.4484
A0A2J8AJV4	tetrabaena socialis	chlorophyta	viridiplantae	archaeplastida	0.434777	0.493765
A0A2J8AGZ3	tetrabaena socialis	chlorophyta	viridiplantae	archaeplastida	0.468742	0.45556
A0A2J7ZTK3	tetrabaena socialis	chlorophyta	viridiplantae	archaeplastida	0.506033	0.455341
A0A383WAN9	tetradesmus obliquus	chlorophyta	viridiplantae	archaeplastida	0.727725	0.660256
A0A383VES5	tetradesmus obliquus	chlorophyta	viridiplantae	archaeplastida	0.436477	0.493973
A0A383WDN0	tetradesmus obliquus	chlorophyta	viridiplantae	archaeplastida	0.481572	0.465069
A0A383VKX6	tetradesmus obliquus	chlorophyta	viridiplantae	archaeplastida	0.476234	0.457522
A0A061R7X7	tetraselmis sp.	chlorophyta	viridiplantae	archaeplastida	0.478813	0.462875
A0A061FLV8	theobroma cacao	streptophyta	viridiplantae	archaeplastida	0.472542	0.477053
A0A061FL68	theobroma cacao	streptophyta	viridiplantae	archaeplastida	0.475269	0.467941
A0A061GR20	theobroma cacao	streptophyta	viridiplantae	archaeplastida	0.475864	0.464392
A0A061E0A0	theobroma cacao	streptophyta	viridiplantae	archaeplastida	0.470627	0.454007
A0A061FFF8	theobroma cacao	streptophyta	viridiplantae	archaeplastida	0.472442	0.453867
A0A061E389	theobroma cacao	streptophyta	viridiplantae	archaeplastida	0.475696	0.45333
A0A061EK76	theobroma cacao	streptophyta	viridiplantae	archaeplastida	0.467297	0.450347
A0A061GIC2	theobroma cacao	streptophyta	viridiplantae	archaeplastida	0.466629	0.448381
A0A2P5CIY9	trema orientale	streptophyta	viridiplantae	archaeplastida	0.47513	0.467187
A0A2P5E8P4	trema orientale	streptophyta	viridiplantae	archaeplastida	0.476472	0.45298
A0A2K3NSH9	trifolium pratense	streptophyta	viridiplantae	archaeplastida	0.994016	0.575046
A0A2K3NYQ5	trifolium pratense	streptophyta	viridiplantae	archaeplastida	0.47361	0.467678
A0A2K3P2F5	trifolium pratense	streptophyta	viridiplantae	archaeplastida	0.474673	0.445066
A0A2Z6NVG3	trifolium subterraneum	streptophyta	viridiplantae	archaeplastida	0.430621	0.495018
A0A2Z6NRM5	trifolium subterraneum	streptophyta	viridiplantae	archaeplastida	0.475959	0.465612
A0A2Z6MXC4	trifolium subterraneum	streptophyta	viridiplantae	archaeplastida	0.470971	0.449351
A0A3B6N192	triticum aestivum	streptophyta	viridiplantae	archaeplastida	0.411137	0.500692
A0A3B6TQ13	triticum aestivum	streptophyta	viridiplantae	archaeplastida	0.477935	0.465964
A0A3B6RI36	triticum aestivum	streptophyta	viridiplantae	archaeplastida	0.478491	0.465699
A0A3B6SFB6	triticum aestivum	streptophyta	viridiplantae	archaeplastida	0.47929	0.464917
A0A3B6H1Q8	triticum aestivum	streptophyta	viridiplantae	archaeplastida	0.477109	0.462627
A0A3B6TYW8	triticum aestivum	streptophyta	viridiplantae	archaeplastida	0.473759	0.461652
A0A3B6IU60	triticum aestivum	streptophyta	viridiplantae	archaeplastida	0.478787	0.450642
A0A3B6IWV9	triticum aestivum	streptophyta	viridiplantae	archaeplastida	0.45805	0.42646
A0A3B6HQP1	triticum aestivum	streptophyta	viridiplantae	archaeplastida	0.362811	0.360906
A0A446UUY0	triticum turgidum	streptophyta	viridiplantae	archaeplastida	0.415566	0.500955
A0A446UUY7	triticum turgidum	streptophyta	viridiplantae	archaeplastida	0.414854	0.498708
A0A446VUL7	triticum turgidum	streptophyta	viridiplantae	archaeplastida	0.476051	0.464338
A0A446QXJ4	triticum turgidum	streptophyta	viridiplantae	archaeplastida	0.481697	0.452686
M7Z388	triticum urartu	streptophyta	viridiplantae	archaeplastida	0.705823	0.652771
M8B0B8	triticum urartu	streptophyta	viridiplantae	archaeplastida	0.417805	0.499023
M8A304	triticum urartu	streptophyta	viridiplantae	archaeplastida	0.5124	0.485836
M7ZHR2	triticum urartu	streptophyta	viridiplantae	archaeplastida	0.47366	0.4684
M8A3K5	triticum urartu	streptophyta	viridiplantae	archaeplastida	0.476113	0.468169
M7YIT7	triticum urartu	streptophyta	viridiplantae	archaeplastida	0.478531	0.465249
A0A0L9TF08	vigna angularis	streptophyta	viridiplantae	archaeplastida	0.474184	0.465238
A0A0L9UW97	vigna angularis	streptophyta	viridiplantae	archaeplastida	0.476993	0.463875
A0A0L9UG64	vigna angularis	streptophyta	viridiplantae	archaeplastida	0.478638	0.452111
A0A0S3RMH4	vigna angularis	streptophyta	viridiplantae	archaeplastida	0.466707	0.439159
A0A4D6LJ67	vigna unguiculata	streptophyta	viridiplantae	archaeplastida	0.47709	0.464092
A0A4D6NV98	vigna unguiculata	streptophyta	viridiplantae	archaeplastida	0.472082	0.450447
VIT_09s0002g00300	vitis vinifera	streptophyta	viridiplantae	archaeplastida	0.706873	0.654063
A5C2P5	vitis vinifera	streptophyta	viridiplantae	archaeplastida	0.706067	0.651567
A0A438IR00	vitis vinifera	streptophyta	viridiplantae	archaeplastida	0.416848	0.49978
VIT_05s0077g01770	vitis vinifera	streptophyta	viridiplantae	archaeplastida	0.432905	0.498442
A0A438FW17	vitis vinifera	streptophyta	viridiplantae	archaeplastida	0.497938	0.492189
A0A438GLV7	vitis vinifera	streptophyta	viridiplantae	archaeplastida	0.474299	0.47356
A0A438E526	vitis vinifera	streptophyta	viridiplantae	archaeplastida	0.4881	0.468843
A0A438FW29	vitis vinifera	streptophyta	viridiplantae	archaeplastida	0.475998	0.468724
A0A438FAF8	vitis vinifera	streptophyta	viridiplantae	archaeplastida	0.477542	0.466074
A0A438JXW6	vitis vinifera	streptophyta	viridiplantae	archaeplastida	0.476849	0.465655
D7TM64	vitis vinifera	streptophyta	viridiplantae	archaeplastida	0.475792	0.465033
D7U9F8	vitis vinifera	streptophyta	viridiplantae	archaeplastida	0.477261	0.464643
VIT_13s0019g02000	vitis vinifera	streptophyta	viridiplantae	archaeplastida	0.477717	0.463534
F6HRB3	vitis vinifera	streptophyta	viridiplantae	archaeplastida	0.475791	0.455199
A0A438EGU1	vitis vinifera	streptophyta	viridiplantae	archaeplastida	0.472696	0.454865
VIT_08s0007g07440	vitis vinifera	streptophyta	viridiplantae	archaeplastida	0.474419	0.454573
A5AKU0	vitis vinifera	streptophyta	viridiplantae	archaeplastida	0.476063	0.452692
A5B6J1	vitis vinifera	streptophyta	viridiplantae	archaeplastida	0.477716	0.452482
D7SLM8	vitis vinifera	streptophyta	viridiplantae	archaeplastida	0.478158	0.452471
VIT_18s0001g05500	vitis vinifera	streptophyta	viridiplantae	archaeplastida	0.473614	0.451892
A0A438FZT3	vitis vinifera	streptophyta	viridiplantae	archaeplastida	0.473894	0.451593
A5AXD3	vitis vinifera	streptophyta	viridiplantae	archaeplastida	0.468567	0.448937
A0A438ITJ5	vitis vinifera	streptophyta	viridiplantae	archaeplastida	0.475937	0.448038
A0A438EM63	vitis vinifera	streptophyta	viridiplantae	archaeplastida	0.477665	0.447584
A0A438BPE7	vitis vinifera	streptophyta	viridiplantae	archaeplastida	0.474138	0.444025
D8U0M5	volvox carteri	chlorophyta	viridiplantae	archaeplastida	0.729102	0.66069
D8U4B0	volvox carteri	chlorophyta	viridiplantae	archaeplastida	0.435966	0.49463
D8U3S2	volvox carteri	chlorophyta	viridiplantae	archaeplastida	0.492767	0.468722
A0A0C9S2K7	wollemia nobilis	streptophyta	viridiplantae	archaeplastida	0.429028	0.499113
A0A0C9SAH0	wollemia nobilis	streptophyta	viridiplantae	archaeplastida	0.478041	0.463975
A0A0C9RL39	wollemia nobilis	streptophyta	viridiplantae	archaeplastida	0.476924	0.4637
A0A0C9SB54	wollemia nobilis	streptophyta	viridiplantae	archaeplastida	0.478233	0.461741
A0A317Y1F2	zea mays	streptophyta	viridiplantae	archaeplastida	0.708876	0.655766
A0A1D6FVX7	zea mays	streptophyta	viridiplantae	archaeplastida	0.380539	0.514396
GRMZM2G414007_P01	zea mays	streptophyta	viridiplantae	archaeplastida	0.399931	0.506513
A0A1D6LAI6	zea mays	streptophyta	viridiplantae	archaeplastida	0.419442	0.498692
A0A3L6EFM6	zea mays	streptophyta	viridiplantae	archaeplastida	0.477105	0.468801
GRMZM2G046776_P01	zea mays	streptophyta	viridiplantae	archaeplastida	0.473054	0.468048
A0A1D6HTC9	zea mays	streptophyta	viridiplantae	archaeplastida	0.470257	0.467472
GRMZM2G012964_P01	zea mays	streptophyta	viridiplantae	archaeplastida	0.478928	0.466787
GRMZM2G123537_P01	zea mays	streptophyta	viridiplantae	archaeplastida	0.475018	0.464274
A0A1D6PY10	zea mays	streptophyta	viridiplantae	archaeplastida	0.479075	0.463909
GRMZM2G360907_P01	zea mays	streptophyta	viridiplantae	archaeplastida	0.477245	0.461838
A0A3L6G304	zea mays	streptophyta	viridiplantae	archaeplastida	0.473916	0.460902
GRMZM2G160279_P01	zea mays	streptophyta	viridiplantae	archaeplastida	0.472414	0.454439
A0A1D6IUN0	zea mays	streptophyta	viridiplantae	archaeplastida	0.471152	0.454084
C0PCJ5	zea mays	streptophyta	viridiplantae	archaeplastida	0.480462	0.451223
A0A3L6F5L7	zea mays	streptophyta	viridiplantae	archaeplastida	0.474221	0.450726
AC166636	zea mays	streptophyta	viridiplantae	archaeplastida	0.477341	0.448802
A0A3L6DH78	zea mays	streptophyta	viridiplantae	archaeplastida	0.477994	0.448775
A0A317Y7R8	zea mays	streptophyta	viridiplantae	archaeplastida	0.47678	0.448746
GRMZM2G326869_P01	zea mays	streptophyta	viridiplantae	archaeplastida	0.459216	0.437619
A0A0K9PGW5	zostera marina	streptophyta	viridiplantae	archaeplastida	0.707354	0.653655
A0A0K9PTE9	zostera marina	streptophyta	viridiplantae	archaeplastida	0.429576	0.497221
A0A0K9NHW4	zostera marina	streptophyta	viridiplantae	archaeplastida	0.434677	0.491535
A0A0K9PH29	zostera marina	streptophyta	viridiplantae	archaeplastida	0.477644	0.462559
A0A0K9NUY3	zostera marina	streptophyta	viridiplantae	archaeplastida	0.481804	0.46224
A0A0K9PB34	zostera marina	streptophyta	viridiplantae	archaeplastida	0.472353	0.461979
A0A0K9NWW9	zostera marina	streptophyta	viridiplantae	archaeplastida	0.47509	0.45027
L1IM98	guillardia theta	pyrenomonadales	cryptophyta	cryptista	0.706702	0.666187
L1ILM5	guillardia theta	pyrenomonadales	cryptophyta	cryptista	0.47368	0.457294
S9UVU1	angomonas deanei	kinetoplastida	euglenozoa	discoba	0.467814	0.468325
S9UR20	angomonas deanei	kinetoplastida	euglenozoa	discoba	0.481807	0.452164
S9U6W6	angomonas deanei	kinetoplastida	euglenozoa	discoba	0.466256	0.451551
S9TP53	angomonas deanei	kinetoplastida	euglenozoa	discoba	0.472605	0.42597
S9W7Z0	angomonas deanei	kinetoplastida	euglenozoa	discoba	0.397734	0.414452
S9U039	angomonas deanei	kinetoplastida	euglenozoa	discoba	0.395509	0.34126
A0A0S4IXV1	bodo saltans	kinetoplastida	euglenozoa	discoba	0.39129	0.535565
A0A0S4JAH7	bodo saltans	kinetoplastida	euglenozoa	discoba	0.482374	0.463665
A0A0S4JK10	bodo saltans	kinetoplastida	euglenozoa	discoba	0.485443	0.462149
A0A0S4IY52	bodo saltans	kinetoplastida	euglenozoa	discoba	0.483387	0.453478
A0A0S4JMB8	bodo saltans	kinetoplastida	euglenozoa	discoba	0.469696	0.44897
A0A0S4JIX8	bodo saltans	kinetoplastida	euglenozoa	discoba	0.477957	0.445162
A0A0S4JTF8	bodo saltans	kinetoplastida	euglenozoa	discoba	0.506898	0.44299
A0A0S4JFA8	bodo saltans	kinetoplastida	euglenozoa	discoba	0.417807	0.418517
A0A0S4IWW4	bodo saltans	kinetoplastida	euglenozoa	discoba	0.542046	0.286634
A0A0S4J166	bodo saltans	kinetoplastida	euglenozoa	discoba	0.146652	0.277345
XP_001565697	leishmania braziliensis	kinetoplastida	euglenozoa	discoba	0.40005	0.523696
A4H9P5	leishmania braziliensis	kinetoplastida	euglenozoa	discoba	0.469889	0.460405
XP_001564900	leishmania braziliensis	kinetoplastida	euglenozoa	discoba	0.481352	0.45154
A0A3P3Z0H7	leishmania braziliensis	kinetoplastida	euglenozoa	discoba	0.471264	0.440977
A0A504Y3G3	leishmania donovani	kinetoplastida	euglenozoa	discoba	0.468392	0.462246
A0A3S5H745	leishmania donovani	kinetoplastida	euglenozoa	discoba	0.470158	0.46032
A0A3Q8IA47	leishmania donovani	kinetoplastida	euglenozoa	discoba	0.459858	0.454662
A0A504X9H0	leishmania donovani	kinetoplastida	euglenozoa	discoba	0.471993	0.442124
A0A504XZ96	leishmania donovani	kinetoplastida	euglenozoa	discoba	0.529679	0.308263
A4HYX9	leishmania infantum	kinetoplastida	euglenozoa	discoba	0.459663	0.455748
XP_001469602	leishmania infantum	kinetoplastida	euglenozoa	discoba	0.47155	0.447799
E9AGC5	leishmania infantum	kinetoplastida	euglenozoa	discoba	0.470764	0.44257
Q4Q475	leishmania major	kinetoplastida	euglenozoa	discoba	0.470811	0.46025
Q4QH33	leishmania major	kinetoplastida	euglenozoa	discoba	0.529831	0.30074
Q4QCJ8	leishmania major	kinetoplastida	euglenozoa	discoba	0.157959	0.276413
A0A088RPZ7	leishmania panamensis	kinetoplastida	euglenozoa	discoba	0.469894	0.460006
A0A088RYJ7	leishmania panamensis	kinetoplastida	euglenozoa	discoba	0.427331	0.428837
A0A088RPU0	leishmania panamensis	kinetoplastida	euglenozoa	discoba	0.15932	0.2796
A0A0M9G0N4	leptomonas pyrrhocoris	kinetoplastida	euglenozoa	discoba	0.402637	0.523595
A0A0N0DUJ1	leptomonas pyrrhocoris	kinetoplastida	euglenozoa	discoba	0.486296	0.462255
A0A0M9FSP1	leptomonas pyrrhocoris	kinetoplastida	euglenozoa	discoba	0.461525	0.456226
X2C1X2	leptomonas pyrrhocoris	kinetoplastida	euglenozoa	discoba	0.48218	0.452033
A0A0N0VEH5	leptomonas pyrrhocoris	kinetoplastida	euglenozoa	discoba	0.481827	0.451774
A0A0M9FTX0	leptomonas pyrrhocoris	kinetoplastida	euglenozoa	discoba	0.470437	0.440882
A0A0N0DYZ6	leptomonas pyrrhocoris	kinetoplastida	euglenozoa	discoba	0.421612	0.425313
A0A0N0DT63	leptomonas pyrrhocoris	kinetoplastida	euglenozoa	discoba	0.534137	0.290811
A0A0N0P5T7	leptomonas seymouri	kinetoplastida	euglenozoa	discoba	0.470302	0.459876
A0A0N0P473	leptomonas seymouri	kinetoplastida	euglenozoa	discoba	0.471077	0.447203
A0A0N1PEQ4	leptomonas seymouri	kinetoplastida	euglenozoa	discoba	0.472287	0.440661
A0A0N1I4K4	leptomonas seymouri	kinetoplastida	euglenozoa	discoba	0.157865	0.282346
D2VK64	naegleria gruberi	tetramitia	heterolobosea	discoba	0.7379	0.704138
D2V7R0	naegleria gruberi	tetramitia	heterolobosea	discoba	0.402398	0.515071
D2W264	naegleria gruberi	tetramitia	heterolobosea	discoba	0.477736	0.46041
D2VJU5	naegleria gruberi	tetramitia	heterolobosea	discoba	0.475303	0.458153
D2V0T0	naegleria gruberi	tetramitia	heterolobosea	discoba	0.447236	0.450317
D2VCG7	naegleria gruberi	tetramitia	heterolobosea	discoba	0.62096	0.331221
U3LNS7	paratrypanosoma confusum	kinetoplastida	euglenozoa	discoba	0.483944	0.453291
A0A0L1L075	perkinsela sp.	kinetoplastida	euglenozoa	discoba	0.541255	0.992481
A0A0L1KZS2	perkinsela sp.	kinetoplastida	euglenozoa	discoba	0.471174	0.460417
W6KQ50	phytomonas sp.	kinetoplastida	euglenozoa	discoba	0.396179	0.525718
W6L8U9	phytomonas sp.	kinetoplastida	euglenozoa	discoba	0.486228	0.464283
W6KVH5	phytomonas sp.	kinetoplastida	euglenozoa	discoba	0.484005	0.462411
W6KSC0	phytomonas sp.	kinetoplastida	euglenozoa	discoba	0.496176	0.462166
W6LB18	phytomonas sp.	kinetoplastida	euglenozoa	discoba	0.482829	0.451394
W6L1R3	phytomonas sp.	kinetoplastida	euglenozoa	discoba	0.466589	0.450429
W6KFM4	phytomonas sp.	kinetoplastida	euglenozoa	discoba	0.468322	0.449686
W6KT93	phytomonas sp.	kinetoplastida	euglenozoa	discoba	0.470841	0.434467
W6LA82	phytomonas sp.	kinetoplastida	euglenozoa	discoba	0.472002	0.434052
W6LGL4	phytomonas sp.	kinetoplastida	euglenozoa	discoba	0.38676	0.405943
W6KH45	phytomonas sp.	kinetoplastida	euglenozoa	discoba	0.507795	0.368283
W6L2S8	phytomonas sp.	kinetoplastida	euglenozoa	discoba	0.171277	0.289067
S9U2E4	strigomonas culicis	kinetoplastida	euglenozoa	discoba	0.402589	0.526452
S9VHY4	strigomonas culicis	kinetoplastida	euglenozoa	discoba	0.48124	0.451915
S9TWP9	strigomonas culicis	kinetoplastida	euglenozoa	discoba	0.469322	0.448279
S9UKQ3	strigomonas culicis	kinetoplastida	euglenozoa	discoba	0.400886	0.433858
S9V9M2	strigomonas culicis	kinetoplastida	euglenozoa	discoba	0.372537	0.400205
S9UWJ7	strigomonas culicis	kinetoplastida	euglenozoa	discoba	0.542277	0.265742
S9TM24	strigomonas culicis	kinetoplastida	euglenozoa	discoba	0.232007	0.263157
C9ZKE5	trypanosoma brucei	kinetoplastida	euglenozoa	discoba	0.399484	0.525141
AAZ10282	trypanosoma brucei	kinetoplastida	euglenozoa	discoba	0.398452	0.523454
A0A3L6LCY9	trypanosoma brucei	kinetoplastida	euglenozoa	discoba	0.495001	0.458703
CAJ16404	trypanosoma brucei	kinetoplastida	euglenozoa	discoba	0.461415	0.453453
D0A0Z9	trypanosoma brucei	kinetoplastida	euglenozoa	discoba	0.483228	0.453153
Q38CK7	trypanosoma brucei	kinetoplastida	euglenozoa	discoba	0.482763	0.453022
C9ZQ99	trypanosoma brucei	kinetoplastida	euglenozoa	discoba	0.486522	0.452744
AAZ11646	trypanosoma brucei	kinetoplastida	euglenozoa	discoba	0.485481	0.45183
Q381T9	trypanosoma brucei	kinetoplastida	euglenozoa	discoba	0.421813	0.421216
Q383J8	trypanosoma brucei	kinetoplastida	euglenozoa	discoba	0.437968	0.37447
G0UK18	trypanosoma congolense	kinetoplastida	euglenozoa	discoba	0.39684	0.523766
G0UN49	trypanosoma congolense	kinetoplastida	euglenozoa	discoba	0.486942	0.453097
G0UJ17	trypanosoma congolense	kinetoplastida	euglenozoa	discoba	0.461937	0.452758
G0UV44	trypanosoma congolense	kinetoplastida	euglenozoa	discoba	0.48187	0.4514
G0UW36	trypanosoma congolense	kinetoplastida	euglenozoa	discoba	0.467032	0.451393
F9WB71	trypanosoma congolense	kinetoplastida	euglenozoa	discoba	0.525551	0.304812
G0V0X6	trypanosoma congolense	kinetoplastida	euglenozoa	discoba	0.528311	0.304662
G0UVJ4	trypanosoma congolense	kinetoplastida	euglenozoa	discoba	0.167639	0.282934
A0A422NCM4	trypanosoma conorhini	kinetoplastida	euglenozoa	discoba	0.470696	0.461302
A0A422Q8Q1	trypanosoma conorhini	kinetoplastida	euglenozoa	discoba	0.487296	0.454575
XP_820848	trypanosoma cruzi	kinetoplastida	euglenozoa	discoba	0.397492	0.527508
K2NQ88	trypanosoma cruzi	kinetoplastida	euglenozoa	discoba	0.397428	0.525945
A0A3R7LRC5	trypanosoma cruzi	kinetoplastida	euglenozoa	discoba	0.486089	0.46323
XP_814075	trypanosoma cruzi	kinetoplastida	euglenozoa	discoba	0.486316	0.462864
K2MVR6	trypanosoma cruzi	kinetoplastida	euglenozoa	discoba	0.485846	0.462474
XP_807985	trypanosoma cruzi	kinetoplastida	euglenozoa	discoba	0.470879	0.461145
XP_816687	trypanosoma cruzi	kinetoplastida	euglenozoa	discoba	0.494987	0.460697
K2MXF4	trypanosoma cruzi	kinetoplastida	euglenozoa	discoba	0.487979	0.45523
XP_811149	trypanosoma cruzi	kinetoplastida	euglenozoa	discoba	0.487601	0.454013
K2N7V7	trypanosoma cruzi	kinetoplastida	euglenozoa	discoba	0.483457	0.452918
V5BV90	trypanosoma cruzi	kinetoplastida	euglenozoa	discoba	0.469023	0.447225
A0A2V2WCB9	trypanosoma cruzi	kinetoplastida	euglenozoa	discoba	0.44681	0.399342
Q4DQ18	trypanosoma cruzi	kinetoplastida	euglenozoa	discoba	0.161831	0.280535
A0A1G4IEM0	trypanosoma equiperdum	kinetoplastida	euglenozoa	discoba	0.485062	0.463803
A0A1G4IDA8	trypanosoma equiperdum	kinetoplastida	euglenozoa	discoba	0.469487	0.461384
A0A1G4I7Q5	trypanosoma equiperdum	kinetoplastida	euglenozoa	discoba	0.486082	0.452263
A0A1G4I6F8	trypanosoma equiperdum	kinetoplastida	euglenozoa	discoba	0.467611	0.448772
A0A1G4I1S8	trypanosoma equiperdum	kinetoplastida	euglenozoa	discoba	0.419591	0.421637
A0A1G4IEG6	trypanosoma equiperdum	kinetoplastida	euglenozoa	discoba	0.525178	0.313773
A0A1G4I530	trypanosoma equiperdum	kinetoplastida	euglenozoa	discoba	0.151695	0.272997
A0A3R7MMR6	trypanosoma rangeli	kinetoplastida	euglenozoa	discoba	0.486264	0.46481
A0A061JAP9	trypanosoma rangeli	kinetoplastida	euglenozoa	discoba	0.469054	0.463666
A0A3R7NFN9	trypanosoma rangeli	kinetoplastida	euglenozoa	discoba	0.49543	0.461556
A0A061J741	trypanosoma rangeli	kinetoplastida	euglenozoa	discoba	0.487454	0.453355
A0A422NH58	trypanosoma rangeli	kinetoplastida	euglenozoa	discoba	0.412664	0.419343
A0A422N6K0	trypanosoma rangeli	kinetoplastida	euglenozoa	discoba	0.450506	0.411478
A0A061JBM8	trypanosoma rangeli	kinetoplastida	euglenozoa	discoba	0.525808	0.308972
A0A1X0NZF1	trypanosoma theileri	kinetoplastida	euglenozoa	discoba	0.401204	0.525428
A0A1X0P7B3	trypanosoma theileri	kinetoplastida	euglenozoa	discoba	0.485164	0.463769
A0A1X0P2G5	trypanosoma theileri	kinetoplastida	euglenozoa	discoba	0.471045	0.460793
A0A1X0NW83	trypanosoma theileri	kinetoplastida	euglenozoa	discoba	0.461985	0.457103
A0A1X0P8D8	trypanosoma theileri	kinetoplastida	euglenozoa	discoba	0.470118	0.447335
A0A1X0NMM0	trypanosoma theileri	kinetoplastida	euglenozoa	discoba	0.477059	0.444692
A0A1X0NUE8	trypanosoma theileri	kinetoplastida	euglenozoa	discoba	0.432066	0.43348
A0A1X0NFU9	trypanosoma theileri	kinetoplastida	euglenozoa	discoba	0.448626	0.405154
A0A1X0NV47	trypanosoma theileri	kinetoplastida	euglenozoa	discoba	0.517032	0.338483
A0A1X0NXL8	trypanosoma theileri	kinetoplastida	euglenozoa	discoba	0.152627	0.275864
G0TSR6	trypanosoma vivax	kinetoplastida	euglenozoa	discoba	0.360085	0.555763
G0U426	trypanosoma vivax	kinetoplastida	euglenozoa	discoba	0.469376	0.460458
G0TRB1	trypanosoma vivax	kinetoplastida	euglenozoa	discoba	0.495325	0.459926
G0U523	trypanosoma vivax	kinetoplastida	euglenozoa	discoba	0.481674	0.450702
G0U689	trypanosoma vivax	kinetoplastida	euglenozoa	discoba	0.468079	0.447959
F9WUV6	trypanosoma vivax	kinetoplastida	euglenozoa	discoba	0.479887	0.4462
G0U909	trypanosoma vivax	kinetoplastida	euglenozoa	discoba	0.429942	0.430588
G0U5I9	trypanosoma vivax	kinetoplastida	euglenozoa	discoba	0.154517	0.278581
A0A1E4T3C5	[candida] arabinofermentans	fungi	opisthokonta	fungi	0.716671	0.681175
A0A1E4T2Z2	[candida] arabinofermentans	fungi	opisthokonta	fungi	0.422398	0.503611
A0A1E4SV53	[candida] arabinofermentans	fungi	opisthokonta	fungi	0.481241	0.46151
A0A1E4T0K7	[candida] arabinofermentans	fungi	opisthokonta	fungi	0.472921	0.456777
A0A1E4SXN4	[candida] arabinofermentans	fungi	opisthokonta	fungi	0.485669	0.452738
A0A1E4T0C1	[candida] arabinofermentans	fungi	opisthokonta	fungi	0.49182	0.433935
A0A0L0NPI1	[candida] auris	fungi	opisthokonta	fungi	0.71745	0.683614
A0A2H0ZH33	[candida] auris	fungi	opisthokonta	fungi	0.484158	0.453272
A0A0L0NRI9	[candida] auris	fungi	opisthokonta	fungi	0.484469	0.45302
A0A2V1AJ78	[candida] duobushaemulonis	fungi	opisthokonta	fungi	0.48525	0.455177
A0A2V1AK19	[candida] duobushaemulonis	fungi	opisthokonta	fungi	0.491525	0.435716
A0A0W0CJL2	[candida] glabrata	fungi	opisthokonta	fungi	0.713634	0.677603
Q6FUX0	[candida] glabrata	fungi	opisthokonta	fungi	0.713915	0.676899
A0A0W0D117	[candida] glabrata	fungi	opisthokonta	fungi	0.426762	0.500782
XP_447378	[candida] glabrata	fungi	opisthokonta	fungi	0.426188	0.500069
A0A0W0CM34	[candida] glabrata	fungi	opisthokonta	fungi	0.472327	0.465293
A0A0W0EGJ5	[candida] glabrata	fungi	opisthokonta	fungi	0.470413	0.456077
Q6FL60	[candida] glabrata	fungi	opisthokonta	fungi	0.469828	0.455518
Q6FXU6	[candida] glabrata	fungi	opisthokonta	fungi	0.482715	0.454056
A0A0W0CD26	[candida] glabrata	fungi	opisthokonta	fungi	0.482469	0.453814
A0A0W0CX22	[candida] glabrata	fungi	opisthokonta	fungi	0.492744	0.442226
A0A0W0D911	[candida] glabrata	fungi	opisthokonta	fungi	0.493788	0.438506
Q6FRG4	[candida] glabrata	fungi	opisthokonta	fungi	0.492742	0.437944
A0A2V1ANZ0	[candida] haemulonis	fungi	opisthokonta	fungi	0.481022	0.460835
A0A2V1ARR2	[candida] haemulonis	fungi	opisthokonta	fungi	0.482976	0.456355
A0A2V1B186	[candida] haemulonis	fungi	opisthokonta	fungi	0.484865	0.454865
A0A2V1ARI4	[candida] haemulonis	fungi	opisthokonta	fungi	0.490736	0.435774
A0A4T0X500	[candida] inconspicua	fungi	opisthokonta	fungi	0.713309	0.681829
A0A4T0WX58	[candida] inconspicua	fungi	opisthokonta	fungi	0.481802	0.461181
A0A4T0X515	[candida] inconspicua	fungi	opisthokonta	fungi	0.485851	0.457159
A0A4T0WZU1	[candida] inconspicua	fungi	opisthokonta	fungi	0.482024	0.453424
A0A4T0X5S7	[candida] inconspicua	fungi	opisthokonta	fungi	0.494614	0.432684
A0A1L0CU16	[candida] intermedia	fungi	opisthokonta	fungi	0.344474	0.632731
A0A1L0BUT4	[candida] intermedia	fungi	opisthokonta	fungi	0.474016	0.460798
A0A1L0C4J9	[candida] intermedia	fungi	opisthokonta	fungi	0.4832	0.456885
A0A1L0B9V6	[candida] intermedia	fungi	opisthokonta	fungi	0.483303	0.451896
A0A1L0BWG0	[candida] intermedia	fungi	opisthokonta	fungi	0.488893	0.434754
A0A2P7YF87	[candida] pseudohaemulonis	fungi	opisthokonta	fungi	0.484555	0.453602
A0A168KYB8	absidia glauca	fungi	opisthokonta	fungi	0.477091	0.47415
A0A168LAQ0	absidia glauca	fungi	opisthokonta	fungi	0.479759	0.464917
A0A163MVF9	absidia glauca	fungi	opisthokonta	fungi	0.478322	0.464007
A0A163K1H9	absidia glauca	fungi	opisthokonta	fungi	0.478642	0.461975
A0A163JVM2	absidia glauca	fungi	opisthokonta	fungi	0.481422	0.45832
A0A168ND83	absidia glauca	fungi	opisthokonta	fungi	0.474708	0.457784
A0A168T1Z8	absidia glauca	fungi	opisthokonta	fungi	0.475225	0.457724
A0A168MGR0	absidia glauca	fungi	opisthokonta	fungi	0.479687	0.45735
A0A168PE09	absidia glauca	fungi	opisthokonta	fungi	0.49141	0.446365
A0A168MIG0	absidia glauca	fungi	opisthokonta	fungi	0.491347	0.444287
A0A168KPB7	absidia glauca	fungi	opisthokonta	fungi	0.484662	0.442
A0A168MMV5	absidia glauca	fungi	opisthokonta	fungi	0.481956	0.440583
A0A1X2I986	absidia repens	fungi	opisthokonta	fungi	0.709879	0.664737
A0A1X2IIC4	absidia repens	fungi	opisthokonta	fungi	0.422095	0.50773
A0A1X2IQ16	absidia repens	fungi	opisthokonta	fungi	0.479211	0.461858
A0A1X2I5P3	absidia repens	fungi	opisthokonta	fungi	0.478234	0.461513
A0A1X2IFQ2	absidia repens	fungi	opisthokonta	fungi	0.490302	0.442528
A0A1X2I7R4	absidia repens	fungi	opisthokonta	fungi	0.482789	0.440976
A0A1X2IQA1	absidia repens	fungi	opisthokonta	fungi	0.484658	0.440674
A0A1X2J2T8	absidia repens	fungi	opisthokonta	fungi	0.482696	0.437839
A0A1X2IGQ5	absidia repens	fungi	opisthokonta	fungi	0.4851	0.436457
A0A316YWN3	acaromyces ingoldii	fungi	opisthokonta	fungi	0.703712	0.663246
A0A316YUB9	acaromyces ingoldii	fungi	opisthokonta	fungi	0.482768	0.440247
A0A150VGD0	acidomyces richmondensis	fungi	opisthokonta	fungi	0.718015	0.678555
A0A150V823	acidomyces richmondensis	fungi	opisthokonta	fungi	0.418396	0.502448
A0A150VDU6	acidomyces richmondensis	fungi	opisthokonta	fungi	0.479059	0.456631
A0A086SU79	acremonium chrysogenum	fungi	opisthokonta	fungi	0.72589	0.684338
A0A086T2Q3	acremonium chrysogenum	fungi	opisthokonta	fungi	0.413596	0.506584
A0A086TIB1	acremonium chrysogenum	fungi	opisthokonta	fungi	0.467948	0.463287
A0A086TBM4	acremonium chrysogenum	fungi	opisthokonta	fungi	0.478048	0.456995
A0A086TFP1	acremonium chrysogenum	fungi	opisthokonta	fungi	0.491297	0.442754
K5X2U3	agaricus bisporus	fungi	opisthokonta	fungi	0.724028	0.669853
A0A0L0RVX6	allomyces macrogynus	fungi	opisthokonta	fungi	0.717541	0.672075
A0A0L0SIV6	allomyces macrogynus	fungi	opisthokonta	fungi	0.417462	0.502504
A0A0L0SFG6	allomyces macrogynus	fungi	opisthokonta	fungi	0.477846	0.461064
A0A0L0S835	allomyces macrogynus	fungi	opisthokonta	fungi	0.482261	0.458333
A0A0L0SBP5	allomyces macrogynus	fungi	opisthokonta	fungi	0.480434	0.438915
A0A177D4Y8	alternaria alternata	fungi	opisthokonta	fungi	0.475733	0.467285
A0A4Q4R7L9	alternaria tenuissima	fungi	opisthokonta	fungi	0.480428	0.456808
A0A0C2XEG4	amanita muscaria	fungi	opisthokonta	fungi	0.722099	0.671657
A0A0C2WEF3	amanita muscaria	fungi	opisthokonta	fungi	0.420356	0.511169
A0A0C2XQ09	amanita muscaria	fungi	opisthokonta	fungi	0.481324	0.47717
A0A0C2T171	amanita muscaria	fungi	opisthokonta	fungi	0.485297	0.441996
A0A2A9NPZ6	amanita thiersii	fungi	opisthokonta	fungi	0.725256	0.67132
A0A2A9N9N8	amanita thiersii	fungi	opisthokonta	fungi	0.419878	0.509973
A0A2A9P1P4	amanita thiersii	fungi	opisthokonta	fungi	0.47768	0.458058
A0A2T3APS5	amorphotheca resinae	fungi	opisthokonta	fungi	0.720888	0.680832
A0A2T3ATC8	amorphotheca resinae	fungi	opisthokonta	fungi	0.480109	0.463389
A0A1Y1X5G5	anaeromyces robustus	fungi	opisthokonta	fungi	0.426108	0.505291
A0A1Y1XNL3	anaeromyces robustus	fungi	opisthokonta	fungi	0.483536	0.442169
A0A1Y1XKK0	anaeromyces robustus	fungi	opisthokonta	fungi	0.482237	0.441432
A0A5C3EUL4	anthracocystis flocculosa	fungi	opisthokonta	fungi	0.71377	0.673346
A0A5C3F675	anthracocystis flocculosa	fungi	opisthokonta	fungi	0.486437	0.481347
A0A061H1F8	anthracocystis flocculosa	fungi	opisthokonta	fungi	0.478542	0.46632
A0A5C3FBG2	anthracocystis flocculosa	fungi	opisthokonta	fungi	0.47796	0.457977
A0A5C3EQN6	anthracocystis flocculosa	fungi	opisthokonta	fungi	0.484281	0.440933
A0A4S4N762	antrodiella citrinella	fungi	opisthokonta	fungi	0.724057	0.672193
A0A4S4MMF9	antrodiella citrinella	fungi	opisthokonta	fungi	0.415214	0.510635
A0A4S4MPR6	antrodiella citrinella	fungi	opisthokonta	fungi	0.484322	0.479944
A0A4S4MV28	antrodiella citrinella	fungi	opisthokonta	fungi	0.478757	0.458365
A0A427XZA2	apiotrichum porosum	fungi	opisthokonta	fungi	0.72835	0.671205
A0A427XX93	apiotrichum porosum	fungi	opisthokonta	fungi	0.412032	0.512678
A0A427Y9Y4	apiotrichum porosum	fungi	opisthokonta	fungi	0.531024	0.490817
A0A427XS89	apiotrichum porosum	fungi	opisthokonta	fungi	0.474097	0.466525
A0A427Y4M3	apiotrichum porosum	fungi	opisthokonta	fungi	0.488677	0.438319
A0A284RKV7	armillaria ostoyae	fungi	opisthokonta	fungi	0.419147	0.511477
A0A284SB19	armillaria ostoyae	fungi	opisthokonta	fungi	0.490081	0.487897
A0A284QVB4	armillaria ostoyae	fungi	opisthokonta	fungi	0.479971	0.462139
A0A2H3C8V3	armillaria solidipes	fungi	opisthokonta	fungi	0.725806	0.671667
A0A2H3BQW2	armillaria solidipes	fungi	opisthokonta	fungi	0.419134	0.51213
A0A437A031	arthrobotrys flagrans	fungi	opisthokonta	fungi	0.428889	0.500174
A0A436ZP44	arthrobotrys flagrans	fungi	opisthokonta	fungi	0.486842	0.471097
A0A436ZP38	arthrobotrys flagrans	fungi	opisthokonta	fungi	0.479693	0.458143
A0A4Z0Y6D2	arthrobotrys oligospora	fungi	opisthokonta	fungi	0.717966	0.675327
G1X9J5	arthrobotrys oligospora	fungi	opisthokonta	fungi	0.477765	0.466987
G1X462	arthrobotrys oligospora	fungi	opisthokonta	fungi	0.489766	0.444845
A0A4Z0XSP6	arthrobotrys oligospora	fungi	opisthokonta	fungi	0.4883	0.444179
A0A3N4HSU4	ascobolus immersus	fungi	opisthokonta	fungi	0.717194	0.676967
A0A3N4IVT1	ascobolus immersus	fungi	opisthokonta	fungi	0.424329	0.503836
A0A3N4ISW2	ascobolus immersus	fungi	opisthokonta	fungi	0.478952	0.457405
A0A3N4I8A3	ascobolus immersus	fungi	opisthokonta	fungi	0.48781	0.442892
A0A4S2MUG0	ascodesmis nigricans	fungi	opisthokonta	fungi	0.717257	0.675272
A0A4V3SIE7	ascodesmis nigricans	fungi	opisthokonta	fungi	0.421924	0.506285
A0A4S2ML67	ascodesmis nigricans	fungi	opisthokonta	fungi	0.480251	0.473233
A0A4S2MWF5	ascodesmis nigricans	fungi	opisthokonta	fungi	0.481273	0.463494
A0A4S2MLA5	ascodesmis nigricans	fungi	opisthokonta	fungi	0.477667	0.4563
A0A4S2N5R7	ascodesmis nigricans	fungi	opisthokonta	fungi	0.488392	0.44422
A0A163DWK2	ascochyta rabiei	fungi	opisthokonta	fungi	0.721934	0.676945
A0A163FW15	ascochyta rabiei	fungi	opisthokonta	fungi	0.480356	0.466507
A0A163FZM0	ascochyta rabiei	fungi	opisthokonta	fungi	0.48119	0.456391
A0A1D2V8B5	ascoidea rubescens	fungi	opisthokonta	fungi	0.717861	0.684382
A0A1D2VG54	ascoidea rubescens	fungi	opisthokonta	fungi	0.41148	0.507606
A0A1D2VMA7	ascoidea rubescens	fungi	opisthokonta	fungi	0.494233	0.476428
A0A1D2VBW2	ascoidea rubescens	fungi	opisthokonta	fungi	0.479899	0.460691
A0A168A9A0	ascosphaera apis	fungi	opisthokonta	fungi	0.722362	0.678209
A0A167VWY1	ascosphaera apis	fungi	opisthokonta	fungi	0.416378	0.50823
A0A166NRQ4	ascosphaera apis	fungi	opisthokonta	fungi	0.48086	0.471143
A0A162I1U9	ascosphaera apis	fungi	opisthokonta	fungi	0.470174	0.463022
A0A168BQD9	ascosphaera apis	fungi	opisthokonta	fungi	0.48023	0.454509
A0A167YGQ5	ascosphaera apis	fungi	opisthokonta	fungi	0.486607	0.444038
A0A2G7FKR2	aspergillus arachidicola	fungi	opisthokonta	fungi	0.48142	0.47343
A0A2G7FSW0	aspergillus arachidicola	fungi	opisthokonta	fungi	0.476569	0.4569
A0A401KF41	aspergillus awamori	fungi	opisthokonta	fungi	0.487914	0.443515
A0A1F8AEV0	aspergillus bombycis	fungi	opisthokonta	fungi	0.48063	0.462003
A0A1L9UZM3	aspergillus brasiliensis	fungi	opisthokonta	fungi	0.722525	0.67671
A0A0U5C2I0	aspergillus calidoustus	fungi	opisthokonta	fungi	0.481269	0.465145
A0A2I2F618	aspergillus candidus	fungi	opisthokonta	fungi	0.720071	0.676869
A0A1R3R9L3	aspergillus carbonarius	fungi	opisthokonta	fungi	0.480334	0.464092
A0A1E3BG02	aspergillus cristatus	fungi	opisthokonta	fungi	0.478892	0.474325
A0A1E3B4C2	aspergillus cristatus	fungi	opisthokonta	fungi	0.477109	0.458116
CADNFIAP00005044	aspergillus fischeri	fungi	opisthokonta	fungi	0.480767	0.462957
A0A2P2HTX5	aspergillus flavus	fungi	opisthokonta	fungi	0.483197	0.47376
A0A0J5STN9	aspergillus fumigatus	fungi	opisthokonta	fungi	0.422538	0.502967
A0A0J5PRM0	aspergillus fumigatus	fungi	opisthokonta	fungi	0.480246	0.47477
CADAFUBP00005177	aspergillus fumigatus	fungi	opisthokonta	fungi	0.48237	0.474108
A0A229Y258	aspergillus fumigatus	fungi	opisthokonta	fungi	0.483746	0.473312
CADAFUBP00000284	aspergillus fumigatus	fungi	opisthokonta	fungi	0.477738	0.457403
A0A317W0X1	aspergillus heteromorphus	fungi	opisthokonta	fungi	0.478347	0.472634
A0A2V5IYT8	aspergillus indologenus	fungi	opisthokonta	fungi	0.480232	0.464884
A0A146FYY1	aspergillus luchuensis	fungi	opisthokonta	fungi	0.480341	0.464406
A0A3D8SC13	aspergillus mulundensis	fungi	opisthokonta	fungi	0.482248	0.464651
A0A3D8RLM5	aspergillus mulundensis	fungi	opisthokonta	fungi	0.489078	0.44263
Q5BDZ5	aspergillus nidulans	fungi	opisthokonta	fungi	0.421527	0.502741
A0A1U8QTY4	aspergillus nidulans	fungi	opisthokonta	fungi	0.47905	0.47465
CADANIAP00007365	aspergillus nidulans	fungi	opisthokonta	fungi	0.482434	0.464483
CADANIAP00002391	aspergillus nidulans	fungi	opisthokonta	fungi	0.479469	0.457912
Q5BGL0	aspergillus nidulans	fungi	opisthokonta	fungi	0.479391	0.457472
CADANGAP00011079	aspergillus niger	fungi	opisthokonta	fungi	0.721987	0.676281
CADANGAP00006433	aspergillus niger	fungi	opisthokonta	fungi	0.418828	0.504155
CADANGAP00008077	aspergillus niger	fungi	opisthokonta	fungi	0.480428	0.474049
CADANGAP00011575	aspergillus niger	fungi	opisthokonta	fungi	0.480989	0.464539
A0A0L1IN34	aspergillus nomius	fungi	opisthokonta	fungi	0.720249	0.676192
A0A0L1ISX9	aspergillus nomius	fungi	opisthokonta	fungi	0.4803	0.461937
A0A2I1C3H3	aspergillus novofumigatus	fungi	opisthokonta	fungi	0.720785	0.676848
A0A2I1BWQ6	aspergillus novofumigatus	fungi	opisthokonta	fungi	0.474684	0.456692
CADAORAP00010272	aspergillus oryzae	fungi	opisthokonta	fungi	0.480785	0.46238
A0A0F8XFD1	aspergillus rambellii	fungi	opisthokonta	fungi	0.412919	0.505802
A0A0F8XQE0	aspergillus rambellii	fungi	opisthokonta	fungi	0.480319	0.46266
A0A017SDD7	aspergillus ruber	fungi	opisthokonta	fungi	0.722978	0.677112
A0A017S2Y2	aspergillus ruber	fungi	opisthokonta	fungi	0.421698	0.504562
A0A017S1U5	aspergillus ruber	fungi	opisthokonta	fungi	0.480109	0.463809
A0A318ZQT3	aspergillus saccharolyticus	fungi	opisthokonta	fungi	0.476009	0.456788
A0A2I2FR35	aspergillus steynii	fungi	opisthokonta	fungi	0.48342	0.472297
A0A2I2G971	aspergillus steynii	fungi	opisthokonta	fungi	0.480479	0.462404
A0A2I2FX56	aspergillus steynii	fungi	opisthokonta	fungi	0.476621	0.45657
A0A1L9TP05	aspergillus sydowii	fungi	opisthokonta	fungi	0.718755	0.675509
A0A1L9TVJ6	aspergillus sydowii	fungi	opisthokonta	fungi	0.422176	0.502428
A0A1L9T3I2	aspergillus sydowii	fungi	opisthokonta	fungi	0.482464	0.47356
A0A2J5I162	aspergillus taichungensis	fungi	opisthokonta	fungi	0.480368	0.462101
A0A4V3UNP7	aspergillus tanneri	fungi	opisthokonta	fungi	0.48051	0.463031
Q0CNU0	aspergillus terreus	fungi	opisthokonta	fungi	0.720532	0.67562
Q0CEA7	aspergillus terreus	fungi	opisthokonta	fungi	0.483146	0.474632
Q0CH18	aspergillus terreus	fungi	opisthokonta	fungi	0.47841	0.467647
A0A397G275	aspergillus thermomutatus	fungi	opisthokonta	fungi	0.483226	0.473418
A0A397H556	aspergillus turcosus	fungi	opisthokonta	fungi	0.482025	0.475457
A0A3R7FD42	aspergillus turcosus	fungi	opisthokonta	fungi	0.480403	0.463307
A0A319C707	aspergillus uvarum	fungi	opisthokonta	fungi	0.483641	0.473002
A0A1L9PT33	aspergillus versicolor	fungi	opisthokonta	fungi	0.482006	0.462818
A0A1L9P4K5	aspergillus versicolor	fungi	opisthokonta	fungi	0.476213	0.455954
A0A1L9PSN3	aspergillus versicolor	fungi	opisthokonta	fungi	0.489304	0.443339
A0A3F3QDX1	aspergillus welwitschiae	fungi	opisthokonta	fungi	0.47627	0.457024
A0A074VTS7	aureobasidium melanogenum	fungi	opisthokonta	fungi	0.718947	0.678828
A0A074WUY0	aureobasidium namibiae	fungi	opisthokonta	fungi	0.482463	0.471796
A0A4S9TMC1	aureobasidium pullulans	fungi	opisthokonta	fungi	0.718189	0.677225
A0A4S9T255	aureobasidium pullulans	fungi	opisthokonta	fungi	0.718595	0.676791
A0A4S9M112	aureobasidium pullulans	fungi	opisthokonta	fungi	0.417283	0.506994
A0A4S9M0F0	aureobasidium pullulans	fungi	opisthokonta	fungi	0.485446	0.470619
A0A4T0CLZ9	aureobasidium pullulans	fungi	opisthokonta	fungi	0.482185	0.464223
A0A4S8W9R0	aureobasidium pullulans	fungi	opisthokonta	fungi	0.482254	0.463287
A0A4S9MHR2	aureobasidium pullulans	fungi	opisthokonta	fungi	0.482363	0.462943
A0A4T0F916	aureobasidium pullulans	fungi	opisthokonta	fungi	0.479052	0.457027
A0A4S8Y7F0	aureobasidium pullulans	fungi	opisthokonta	fungi	0.486283	0.444336
A0A4T0DWN1	aureobasidium pullulans	fungi	opisthokonta	fungi	0.486119	0.443509
A0A550BW50	auriculariopsis ampla	fungi	opisthokonta	fungi	0.485143	0.476194
A0A550CC29	auriculariopsis ampla	fungi	opisthokonta	fungi	0.47504	0.457117
A0A1E3QT81	babjeviella inositovora	fungi	opisthokonta	fungi	0.715968	0.679493
A0A1E3QUB3	babjeviella inositovora	fungi	opisthokonta	fungi	0.424125	0.501931
A0A1E3QNP5	babjeviella inositovora	fungi	opisthokonta	fungi	0.480745	0.460951
A0A1E3QUJ7	babjeviella inositovora	fungi	opisthokonta	fungi	0.490888	0.43729
A0A1Y1Y4X9	basidiobolus meristosporus	fungi	opisthokonta	fungi	0.715327	0.669074
A0A1Y1VS80	basidiobolus meristosporus	fungi	opisthokonta	fungi	0.425212	0.504869
A0A1Y1ZDX5	basidiobolus meristosporus	fungi	opisthokonta	fungi	0.478041	0.46221
A0A1Y1YMQ8	basidiobolus meristosporus	fungi	opisthokonta	fungi	0.4781	0.457333
A0A1Y1YGY6	basidiobolus meristosporus	fungi	opisthokonta	fungi	0.48493	0.444036
A0A177WYA0	batrachochytrium dendrobatidis	fungi	opisthokonta	fungi	0.699993	0.656616
A0A177WJK9	batrachochytrium dendrobatidis	fungi	opisthokonta	fungi	0.431409	0.500614
F4PCP5	batrachochytrium dendrobatidis	fungi	opisthokonta	fungi	0.48512	0.46773
A0A177WCN0	batrachochytrium dendrobatidis	fungi	opisthokonta	fungi	0.477137	0.466207
A0A177WWN7	batrachochytrium dendrobatidis	fungi	opisthokonta	fungi	0.479961	0.458297
F4NTB1	batrachochytrium dendrobatidis	fungi	opisthokonta	fungi	0.490296	0.446613
A0A1S8VWX0	batrachochytrium salamandrivorans	fungi	opisthokonta	fungi	0.712022	0.667338
A0A1S8VPA5	batrachochytrium salamandrivorans	fungi	opisthokonta	fungi	0.429678	0.501179
A0A1S8VR38	batrachochytrium salamandrivorans	fungi	opisthokonta	fungi	0.485782	0.467548
A0A1S8VQW7	batrachochytrium salamandrivorans	fungi	opisthokonta	fungi	0.480314	0.457804
A0A1S8VSQ7	batrachochytrium salamandrivorans	fungi	opisthokonta	fungi	0.483006	0.441286
M2MTN7	baudoinia panamericana	fungi	opisthokonta	fungi	0.723091	0.679395
M2MUV3	baudoinia panamericana	fungi	opisthokonta	fungi	0.414224	0.504835
M2NCI1	baudoinia panamericana	fungi	opisthokonta	fungi	0.482397	0.456648
A0A0A2VV52	beauveria bassiana	fungi	opisthokonta	fungi	0.720342	0.683959
J5JJ87	beauveria bassiana	fungi	opisthokonta	fungi	0.479245	0.471718
A0A2S7YKJ0	beauveria bassiana	fungi	opisthokonta	fungi	0.48461	0.468836
A0A2S7YLD2	beauveria bassiana	fungi	opisthokonta	fungi	0.480765	0.454544
A0A261Y4H0	bifiguratus adelaidae	fungi	opisthokonta	fungi	0.714991	0.667762
A0A261Y3N9	bifiguratus adelaidae	fungi	opisthokonta	fungi	0.424756	0.505449
A0A261XWG6	bifiguratus adelaidae	fungi	opisthokonta	fungi	0.477245	0.457991
A0A261XYT4	bifiguratus adelaidae	fungi	opisthokonta	fungi	0.485205	0.442748
A0A261XZ50	bifiguratus adelaidae	fungi	opisthokonta	fungi	0.485547	0.442487
M2UI08	bipolaris maydis	fungi	opisthokonta	fungi	0.481325	0.475652
M2T1X5	bipolaris sorokiniana	fungi	opisthokonta	fungi	0.720231	0.678219
W7DVN5	bipolaris victoriae	fungi	opisthokonta	fungi	0.721945	0.677534
A0A060TCT9	blastobotrys adeninivorans	fungi	opisthokonta	fungi	0.715824	0.678399
A0A060T4W7	blastobotrys adeninivorans	fungi	opisthokonta	fungi	0.422387	0.504752
A0A060T1G3	blastobotrys adeninivorans	fungi	opisthokonta	fungi	0.477879	0.461638
A0A060T4L6	blastobotrys adeninivorans	fungi	opisthokonta	fungi	0.481925	0.456368
A0A060T7G7	blastobotrys adeninivorans	fungi	opisthokonta	fungi	0.489443	0.443681
XP_002621629	blastomyces gilchristii	fungi	opisthokonta	fungi	0.482031	0.474611
XP_002624487	blastomyces gilchristii	fungi	opisthokonta	fungi	0.481363	0.464594
XP_002623656	blastomyces gilchristii	fungi	opisthokonta	fungi	0.476697	0.45614
A0A179UX85	blastomyces gilchristii	fungi	opisthokonta	fungi	0.487379	0.444053
A0A2B7X0Z3	blastomyces parvus	fungi	opisthokonta	fungi	0.419376	0.505856
A0A383UNZ9	blumeria graminis	fungi	opisthokonta	fungi	0.725377	0.679631
A0A383UI60	blumeria graminis	fungi	opisthokonta	fungi	0.415188	0.506243
A0A061HPP5	blumeria graminis	fungi	opisthokonta	fungi	0.482856	0.47339
N1JG21	blumeria graminis	fungi	opisthokonta	fungi	0.483125	0.471287
A0A383UPH5	blumeria graminis	fungi	opisthokonta	fungi	0.47787	0.467531
N1JFX6	blumeria graminis	fungi	opisthokonta	fungi	0.479212	0.454573
N1JL69	blumeria graminis	fungi	opisthokonta	fungi	0.488669	0.446278
A0A061HPA8	blumeria graminis	fungi	opisthokonta	fungi	0.488001	0.44512
A0A4P9W2I1	blyttiomyces helicus	fungi	opisthokonta	fungi	0.428124	0.50278
A0A4P9WC19	blyttiomyces helicus	fungi	opisthokonta	fungi	0.474381	0.474613
A0A4P9W8R0	blyttiomyces helicus	fungi	opisthokonta	fungi	0.483075	0.443598
A0A4S4M540	bondarzewia mesenterica	fungi	opisthokonta	fungi	0.728053	0.675118
A0A4S4LFC5	bondarzewia mesenterica	fungi	opisthokonta	fungi	0.412492	0.513227
A0A4S4M8Y9	bondarzewia mesenterica	fungi	opisthokonta	fungi	0.482797	0.478422
A0A067NA14	botryobasidium botryosum	fungi	opisthokonta	fungi	0.719794	0.671484
A0A067MLG8	botryobasidium botryosum	fungi	opisthokonta	fungi	0.418039	0.510841
A0A067MJ14	botryobasidium botryosum	fungi	opisthokonta	fungi	0.487345	0.47406
A0A067MLE4	botryobasidium botryosum	fungi	opisthokonta	fungi	0.4868	0.443073
A0A4Z1I6K5	botryotinia narcissicola	fungi	opisthokonta	fungi	0.481807	0.471729
EDN26906	botrytis cinerea	fungi	opisthokonta	fungi	0.723613	0.68067
EDN23821	botrytis cinerea	fungi	opisthokonta	fungi	0.417216	0.506273
EDN32260	botrytis cinerea	fungi	opisthokonta	fungi	0.479517	0.47151
A0A384J8J9	botrytis cinerea	fungi	opisthokonta	fungi	0.479169	0.471393
EDN32831	botrytis cinerea	fungi	opisthokonta	fungi	0.479945	0.464854
EDN21117	botrytis cinerea	fungi	opisthokonta	fungi	0.477433	0.4564
A0A4Z1FXJ0	botrytis paeoniae	fungi	opisthokonta	fungi	0.487529	0.445064
A0A4Z1KDU2	botrytis porri	fungi	opisthokonta	fungi	0.724713	0.679795
A0A4Z1F2I1	botrytis tulipae	fungi	opisthokonta	fungi	0.488605	0.445318
A0A3F2Y1M9	brettanomyces bruxellensis	fungi	opisthokonta	fungi	0.715187	0.684483
A0A3F2Y1M0	brettanomyces bruxellensis	fungi	opisthokonta	fungi	0.427858	0.499799
I2JY90	brettanomyces bruxellensis	fungi	opisthokonta	fungi	0.485198	0.455666
A0A3F2Y6J0	brettanomyces bruxellensis	fungi	opisthokonta	fungi	0.494724	0.437377
A0A448YJB0	brettanomyces naardenensis	fungi	opisthokonta	fungi	0.715597	0.685484
A0A448YEN6	brettanomyces naardenensis	fungi	opisthokonta	fungi	0.421465	0.503598
A0A448YIG9	brettanomyces naardenensis	fungi	opisthokonta	fungi	0.473461	0.461625
A0A448YIH1	brettanomyces naardenensis	fungi	opisthokonta	fungi	0.483836	0.45775
A0A448YJR9	brettanomyces naardenensis	fungi	opisthokonta	fungi	0.472281	0.456622
A0A448YFI1	brettanomyces naardenensis	fungi	opisthokonta	fungi	0.493289	0.435476
V5G3V3	byssochlamys spectabilis	fungi	opisthokonta	fungi	0.719857	0.67774
A0A443HNW1	byssochlamys spectabilis	fungi	opisthokonta	fungi	0.722608	0.677548
V5FG27	byssochlamys spectabilis	fungi	opisthokonta	fungi	0.418223	0.505663
A0A443HJ25	byssochlamys spectabilis	fungi	opisthokonta	fungi	0.480079	0.471518
V5FSD1	byssochlamys spectabilis	fungi	opisthokonta	fungi	0.480279	0.463482
A0A443HJ78	byssochlamys spectabilis	fungi	opisthokonta	fungi	0.476732	0.457159
V5FN72	byssochlamys spectabilis	fungi	opisthokonta	fungi	0.475828	0.456523
A0A443HSB5	byssochlamys spectabilis	fungi	opisthokonta	fungi	0.493332	0.434039
A0A2V1BK90	cadophora sp.	fungi	opisthokonta	fungi	0.722785	0.68185
A0A2V1BWM1	cadophora sp.	fungi	opisthokonta	fungi	0.479371	0.45636
A0A165EQE4	calocera cornea	fungi	opisthokonta	fungi	0.721181	0.672552
A0A165D9P5	calocera cornea	fungi	opisthokonta	fungi	0.423326	0.50701
A0A165H9C7	calocera cornea	fungi	opisthokonta	fungi	0.47397	0.462343
A0A167KF12	calocera viscosa	fungi	opisthokonta	fungi	0.422696	0.507207
A0A167QJB4	calocera viscosa	fungi	opisthokonta	fungi	0.476414	0.458226
A0A167L0Z8	calocera viscosa	fungi	opisthokonta	fungi	0.486412	0.441259
Q59QH0	candida albicans	fungi	opisthokonta	fungi	0.71389	0.681268
B9WGJ6	candida dubliniensis	fungi	opisthokonta	fungi	0.473103	0.46125
B9WD48	candida dubliniensis	fungi	opisthokonta	fungi	0.484061	0.452745
B9W9X5	candida dubliniensis	fungi	opisthokonta	fungi	0.482391	0.450866
B9WHH0	candida dubliniensis	fungi	opisthokonta	fungi	0.4908	0.436607
M3JX33	candida maltosa	fungi	opisthokonta	fungi	0.481838	0.461911
M3IIP4	candida maltosa	fungi	opisthokonta	fungi	0.483415	0.454114
M3IIF5	candida maltosa	fungi	opisthokonta	fungi	0.483734	0.45232
M3HKL5	candida maltosa	fungi	opisthokonta	fungi	0.492715	0.436914
H8WY35	candida orthopsilosis	fungi	opisthokonta	fungi	0.422091	0.499392
H8WZ95	candida orthopsilosis	fungi	opisthokonta	fungi	0.471505	0.460543
H8X131	candida orthopsilosis	fungi	opisthokonta	fungi	0.485097	0.45669
H8X909	candida orthopsilosis	fungi	opisthokonta	fungi	0.49383	0.435602
G8B8A1	candida parapsilosis	fungi	opisthokonta	fungi	0.712377	0.67984
G8BH79	candida parapsilosis	fungi	opisthokonta	fungi	0.471394	0.461066
G8B6W3	candida parapsilosis	fungi	opisthokonta	fungi	0.485784	0.455851
G8BFK3	candida parapsilosis	fungi	opisthokonta	fungi	0.483821	0.451962
G8B6E8	candida parapsilosis	fungi	opisthokonta	fungi	0.490713	0.433671
C5M726	candida tropicalis	fungi	opisthokonta	fungi	0.42275	0.499697
C5MDX8	candida tropicalis	fungi	opisthokonta	fungi	0.482117	0.462169
C5MI30	candida tropicalis	fungi	opisthokonta	fungi	0.484839	0.456175
C5MC48	candida tropicalis	fungi	opisthokonta	fungi	0.483359	0.451581
C5MIX7	candida tropicalis	fungi	opisthokonta	fungi	0.494114	0.438861
A0A367YM86	candida viswanathii	fungi	opisthokonta	fungi	0.484253	0.455877
A0A367YH39	candida viswanathii	fungi	opisthokonta	fungi	0.491526	0.436623
W9YKT6	capronia coronata	fungi	opisthokonta	fungi	0.485029	0.471117
W9Y8N7	capronia epimyces	fungi	opisthokonta	fungi	0.723634	0.676929
W9Y7S2	capronia epimyces	fungi	opisthokonta	fungi	0.41535	0.50804
W9XI52	capronia epimyces	fungi	opisthokonta	fungi	0.475925	0.467016
W9YTJ0	capronia epimyces	fungi	opisthokonta	fungi	0.488512	0.444361
A0A1Y2HZ70	catenaria anguillulae	fungi	opisthokonta	fungi	0.414472	0.510344
A0A4P9X2S2	caulochytrium protostelioides	fungi	opisthokonta	fungi	0.733616	0.684226
A0A4P9XC05	caulochytrium protostelioides	fungi	opisthokonta	fungi	0.482404	0.443512
A0A4P9XCP5	caulochytrium protostelioides	fungi	opisthokonta	fungi	0.483685	0.401309
A0A0P1BHA6	ceraceosorus bombacis	fungi	opisthokonta	fungi	0.491876	0.487648
A0A0P1BPX2	ceraceosorus bombacis	fungi	opisthokonta	fungi	0.471389	0.461987
A0A316VXZ5	ceraceosorus guamensis	fungi	opisthokonta	fungi	0.73137	0.678108
A0A316W2K2	ceraceosorus guamensis	fungi	opisthokonta	fungi	0.482635	0.481036
A0A316VT02	ceraceosorus guamensis	fungi	opisthokonta	fungi	0.477356	0.456603
A0A316WEN5	ceraceosorus guamensis	fungi	opisthokonta	fungi	0.483825	0.441246
A0A2C5X286	ceratocystis fimbriata	fungi	opisthokonta	fungi	0.485594	0.472049
A0A2C5X376	ceratocystis fimbriata	fungi	opisthokonta	fungi	0.481901	0.45525
A0A2C5X4Y7	ceratocystis fimbriata	fungi	opisthokonta	fungi	0.489738	0.44601
A0A0F8D313	ceratocystis platani	fungi	opisthokonta	fungi	0.481835	0.466811
A0A0F8B8J1	ceratocystis platani	fungi	opisthokonta	fungi	0.481437	0.455216
A0A2S6CD82	cercospora berteroae	fungi	opisthokonta	fungi	0.720173	0.681852
A0A2I0RRT0	cercospora zeina	fungi	opisthokonta	fungi	0.485721	0.469967
A0A2I0RMN6	cercospora zeina	fungi	opisthokonta	fungi	0.482828	0.463843
A0A2I0RU17	cercospora zeina	fungi	opisthokonta	fungi	0.490511	0.444495
A0A2K9YCY0	cladonia uncialis	fungi	opisthokonta	fungi	0.719388	0.678544
A0A1C1CWP0	cladophialophora carrionii	fungi	opisthokonta	fungi	0.724542	0.678508
V9DFT2	cladophialophora carrionii	fungi	opisthokonta	fungi	0.72396	0.678208
A0A1C1D335	cladophialophora carrionii	fungi	opisthokonta	fungi	0.478093	0.467534
A0A0D1ZGY0	cladophialophora immunda	fungi	opisthokonta	fungi	0.477639	0.467591
M1VW07	claviceps purpurea	fungi	opisthokonta	fungi	0.722617	0.684697
M1WET9	claviceps purpurea	fungi	opisthokonta	fungi	0.483301	0.471635
M1WGA0	claviceps purpurea	fungi	opisthokonta	fungi	0.478424	0.468358
M1WEI1	claviceps purpurea	fungi	opisthokonta	fungi	0.481272	0.456731
M1VWA1	claviceps purpurea	fungi	opisthokonta	fungi	0.489276	0.445528
XP_002617707	clavispora lusitaniae	fungi	opisthokonta	fungi	0.717113	0.681823
C4Y6J8	clavispora lusitaniae	fungi	opisthokonta	fungi	0.427218	0.498356
C4Y8H4	clavispora lusitaniae	fungi	opisthokonta	fungi	0.479627	0.460492
A0A202FWQ2	clavispora lusitaniae	fungi	opisthokonta	fungi	0.474734	0.460193
A0A202G8I8	clavispora lusitaniae	fungi	opisthokonta	fungi	0.480753	0.45339
A0A202G1M8	clavispora lusitaniae	fungi	opisthokonta	fungi	0.483649	0.453153
XP_002618907	clavispora lusitaniae	fungi	opisthokonta	fungi	0.48378	0.452793
A0A202GD54	clavispora lusitaniae	fungi	opisthokonta	fungi	0.489924	0.435669
A0A1Y1ZFM3	clohesyomyces aquaticus	fungi	opisthokonta	fungi	0.418783	0.503014
A0A1Y2A692	clohesyomyces aquaticus	fungi	opisthokonta	fungi	0.48004	0.471534
A0A1Y2A661	clohesyomyces aquaticus	fungi	opisthokonta	fungi	0.480628	0.465312
A0A1Y1ZK42	clohesyomyces aquaticus	fungi	opisthokonta	fungi	0.478852	0.454466
A0A0B7JNY8	clonostachys rosea	fungi	opisthokonta	fungi	0.723596	0.683525
A0A0B7JQC5	clonostachys rosea	fungi	opisthokonta	fungi	0.41348	0.50885
A0A0B7K544	clonostachys rosea	fungi	opisthokonta	fungi	0.482152	0.470691
A0A0B7JQ45	clonostachys rosea	fungi	opisthokonta	fungi	0.477058	0.468174
A0A0B7JRE8	clonostachys rosea	fungi	opisthokonta	fungi	0.478165	0.455129
A0A0B7JK19	clonostachys rosea	fungi	opisthokonta	fungi	0.489813	0.444395
A0A0J6YMB3	coccidioides immitis	fungi	opisthokonta	fungi	0.720826	0.676208
A0A0J8QND7	coccidioides immitis	fungi	opisthokonta	fungi	0.484475	0.471902
A0A4Q0TEY5	coccidioides immitis	fungi	opisthokonta	fungi	0.480679	0.463754
A0A0E1RV26	coccidioides immitis	fungi	opisthokonta	fungi	0.481189	0.463209
XP_001242388	coccidioides immitis	fungi	opisthokonta	fungi	0.482395	0.456051
A0A0J7B0S3	coccidioides immitis	fungi	opisthokonta	fungi	0.479767	0.454354
XP_003068488	coccidioides posadasii	fungi	opisthokonta	fungi	0.719707	0.676284
C5PCL1	coccidioides posadasii	fungi	opisthokonta	fungi	0.41776	0.504033
A0A0J6FAR9	coccidioides posadasii	fungi	opisthokonta	fungi	0.480413	0.473756
XP_003072141	coccidioides posadasii	fungi	opisthokonta	fungi	0.481153	0.463886
XP_003069623	coccidioides posadasii	fungi	opisthokonta	fungi	0.478038	0.456906
E9DD12	coccidioides posadasii	fungi	opisthokonta	fungi	0.487866	0.444246
A0A2G5BHA2	coemansia reversa	fungi	opisthokonta	fungi	0.714342	0.668673
A0A2G5BFH9	coemansia reversa	fungi	opisthokonta	fungi	0.423427	0.508213
A0A2G5BAR4	coemansia reversa	fungi	opisthokonta	fungi	0.478596	0.463703
A0A2G5B9C4	coemansia reversa	fungi	opisthokonta	fungi	0.479439	0.458695
A0A2G5B1U6	coemansia reversa	fungi	opisthokonta	fungi	0.490466	0.446536
A0A3D8T9U0	coleophoma crateriformis	fungi	opisthokonta	fungi	0.48262	0.470892
A0A3D8R1D0	coleophoma cylindrospora	fungi	opisthokonta	fungi	0.722353	0.679324
A0A3D8SSQ3	coleophoma cylindrospora	fungi	opisthokonta	fungi	0.480374	0.464727
A0A1B7YNV3	colletotrichum higginsianum	fungi	opisthokonta	fungi	0.475558	0.466598
N4W2Q4	colletotrichum orbiculare	fungi	opisthokonta	fungi	0.725095	0.682894
A0A066X3B6	colletotrichum sublineola	fungi	opisthokonta	fungi	0.48221	0.470658
A0A066XDP0	colletotrichum sublineola	fungi	opisthokonta	fungi	0.479578	0.454211
A0A161YK89	colletotrichum tofieldiae	fungi	opisthokonta	fungi	0.419996	0.507015
A0A4R8RAI3	colletotrichum trifolii	fungi	opisthokonta	fungi	0.725822	0.68234
A0A137P922	conidiobolus coronatus	fungi	opisthokonta	fungi	0.718259	0.669006
A0A137NYR7	conidiobolus coronatus	fungi	opisthokonta	fungi	0.419939	0.51208
A0A137PC44	conidiobolus coronatus	fungi	opisthokonta	fungi	0.480115	0.457968
A0A137P625	conidiobolus coronatus	fungi	opisthokonta	fungi	0.483994	0.44342
A0A137PA44	conidiobolus coronatus	fungi	opisthokonta	fungi	0.480573	0.440733
A0A2T3AIP6	coniella lustricola	fungi	opisthokonta	fungi	0.417843	0.504731
A0A2T3A948	coniella lustricola	fungi	opisthokonta	fungi	0.480515	0.455569
A0A1J7IFR4	coniochaeta ligniaria	fungi	opisthokonta	fungi	0.72014	0.683141
A0A1J7JZW7	coniochaeta ligniaria	fungi	opisthokonta	fungi	0.415956	0.507736
A0A1J7JC03	coniochaeta ligniaria	fungi	opisthokonta	fungi	0.478166	0.453561
A0A420YCG5	coniochaeta pulveracea	fungi	opisthokonta	fungi	0.727324	0.687674
A0A420Y4W6	coniochaeta pulveracea	fungi	opisthokonta	fungi	0.415553	0.50666
A0A420YHJ3	coniochaeta pulveracea	fungi	opisthokonta	fungi	0.48011	0.473723
A0A420Y8J8	coniochaeta pulveracea	fungi	opisthokonta	fungi	0.470923	0.470836
A0A420Y5Y0	coniochaeta pulveracea	fungi	opisthokonta	fungi	0.480377	0.45457
A0A420YJZ8	coniochaeta pulveracea	fungi	opisthokonta	fungi	0.490874	0.446212
R7YYG8	coniosporium apollinis	fungi	opisthokonta	fungi	0.719196	0.676674
R7Z0N0	coniosporium apollinis	fungi	opisthokonta	fungi	0.419952	0.506725
R7YJ08	coniosporium apollinis	fungi	opisthokonta	fungi	0.484687	0.471937
R7YIY4	coniosporium apollinis	fungi	opisthokonta	fungi	0.480251	0.465508
R7YJ04	coniosporium apollinis	fungi	opisthokonta	fungi	0.476534	0.455364
R7Z2C2	coniosporium apollinis	fungi	opisthokonta	fungi	0.4894	0.442887
R7YRS5	coniosporium apollinis	fungi	opisthokonta	fungi	0.903287	0.321868
A8P7F7	coprinopsis cinerea	fungi	opisthokonta	fungi	0.72207	0.669685
XP_001834693	coprinopsis cinerea	fungi	opisthokonta	fungi	0.417111	0.511683
A8N3Q2	coprinopsis cinerea	fungi	opisthokonta	fungi	0.481109	0.478124
A8N273	coprinopsis cinerea	fungi	opisthokonta	fungi	0.479238	0.458388
A0A5C3KVY1	coprinopsis marcescibilis	fungi	opisthokonta	fungi	0.416117	0.512363
A0A5C3LD25	coprinopsis marcescibilis	fungi	opisthokonta	fungi	0.479136	0.458911
A0A5C3L0G2	coprinopsis marcescibilis	fungi	opisthokonta	fungi	0.487658	0.442225
A0A168ELI4	cordyceps fumosorosea	fungi	opisthokonta	fungi	0.480931	0.465712
A0A545VG33	cordyceps javanica	fungi	opisthokonta	fungi	0.478947	0.453624
A0A2H4S6P8	cordyceps militaris	fungi	opisthokonta	fungi	0.720287	0.684939
G3JL89	cordyceps militaris	fungi	opisthokonta	fungi	0.415616	0.506102
G3J7Y1	cordyceps militaris	fungi	opisthokonta	fungi	0.480825	0.464993
G3JAU6	cordyceps militaris	fungi	opisthokonta	fungi	0.489504	0.444285
A0A2C6A9U6	cordyceps sp.	fungi	opisthokonta	fungi	0.480219	0.465991
A0A2C6A700	cordyceps sp.	fungi	opisthokonta	fungi	0.27915	0.178714
A0A2C6A9Z3	cordyceps sp.	fungi	opisthokonta	fungi	0.285261	0.160435
A0A2T2NSU3	corynespora cassiicola	fungi	opisthokonta	fungi	0.480507	0.465985
A0A2T2P888	corynespora cassiicola	fungi	opisthokonta	fungi	0.487163	0.443342
A0A5C3LU71	crucibulum laeve	fungi	opisthokonta	fungi	0.415932	0.510916
A0A4V5NBR2	cryomyces minteri	fungi	opisthokonta	fungi	0.718812	0.676114
A0A4U0XDU7	cryomyces minteri	fungi	opisthokonta	fungi	0.418446	0.507095
A0A4U0WCA4	cryomyces minteri	fungi	opisthokonta	fungi	0.481497	0.474376
A0A4U0X8D1	cryomyces minteri	fungi	opisthokonta	fungi	0.481432	0.466328
A0A4U0WRX1	cryomyces minteri	fungi	opisthokonta	fungi	0.471769	0.455507
A0A4U0XLI4	cryomyces minteri	fungi	opisthokonta	fungi	0.488783	0.443037
A0A1E3I7P1	cryptococcus amylolentus	fungi	opisthokonta	fungi	0.729106	0.675183
A0A1E3I791	cryptococcus amylolentus	fungi	opisthokonta	fungi	0.727926	0.673225
A0A1E3I3A2	cryptococcus amylolentus	fungi	opisthokonta	fungi	0.527816	0.499113
A0A1E3I4B0	cryptococcus amylolentus	fungi	opisthokonta	fungi	0.480137	0.466838
A0A1E3HRW4	cryptococcus depauperatus	fungi	opisthokonta	fungi	0.726331	0.667814
A0A1E3I1J2	cryptococcus depauperatus	fungi	opisthokonta	fungi	0.519356	0.493457
A0A1E3J2A4	cryptococcus depauperatus	fungi	opisthokonta	fungi	0.476353	0.467788
A0A1E3IIR2	cryptococcus depauperatus	fungi	opisthokonta	fungi	0.47348	0.464876
A0A1E3IFG3	cryptococcus depauperatus	fungi	opisthokonta	fungi	0.480121	0.458873
A0A1E3IBI1	cryptococcus depauperatus	fungi	opisthokonta	fungi	0.488888	0.440482
A0A1E3HVC2	cryptococcus depauperatus	fungi	opisthokonta	fungi	0.486077	0.434518
A0A0D0TTT0	cryptococcus gattii	fungi	opisthokonta	fungi	0.474969	0.470703
A0A0D0TTT0	cryptococcus gattii	fungi	opisthokonta	fungi	0.473227	0.470052
A0A095CJY2	cryptococcus gattii	fungi	opisthokonta	fungi	0.472668	0.469663
E6QZ40	cryptococcus gattii	fungi	opisthokonta	fungi	0.473529	0.467165
A0A0D0UEH6	cryptococcus gattii	fungi	opisthokonta	fungi	0.473158	0.465463
XP_003192973	cryptococcus gattii	fungi	opisthokonta	fungi	0.47762	0.458555
A0A225XP86	cryptococcus neoformans	fungi	opisthokonta	fungi	0.728724	0.672886
A0A226BB63	cryptococcus neoformans	fungi	opisthokonta	fungi	0.728506	0.672085
XP_568842	cryptococcus neoformans	fungi	opisthokonta	fungi	0.412499	0.513944
Q55VT0	cryptococcus neoformans	fungi	opisthokonta	fungi	0.525273	0.498079
A0A225XJP5	cryptococcus neoformans	fungi	opisthokonta	fungi	0.512792	0.492748
J9VUU7	cryptococcus neoformans	fungi	opisthokonta	fungi	0.515098	0.491516
XP_568977	cryptococcus neoformans	fungi	opisthokonta	fungi	0.473702	0.465887
A0A0S2M5M8	cryptococcus neoformans	fungi	opisthokonta	fungi	0.487074	0.433343
A0A5D3AYQ6	cryptococcus wingfieldii	fungi	opisthokonta	fungi	0.51602	0.495608
A0A5D3B5K3	cryptococcus wingfieldii	fungi	opisthokonta	fungi	0.479447	0.467408
A0A5D3B6B1	cryptococcus wingfieldii	fungi	opisthokonta	fungi	0.489076	0.438085
A0A1E3J8W5	cryptococcus wingfieldii	fungi	opisthokonta	fungi	0.487624	0.437574
A0A1E3K5Y8	cryptococcus wingfieldii	fungi	opisthokonta	fungi	0.488195	0.432437
A0A0J0XP62	cutaneotrichosporon oleaginosum	fungi	opisthokonta	fungi	0.729679	0.67244
A0A0J0XQ11	cutaneotrichosporon oleaginosum	fungi	opisthokonta	fungi	0.480335	0.467027
A0A0J0XN76	cutaneotrichosporon oleaginosum	fungi	opisthokonta	fungi	0.486863	0.438483
A0A061AP27	cyberlindnera fabianii	fungi	opisthokonta	fungi	0.713213	0.67665
A0A061B5Y7	cyberlindnera fabianii	fungi	opisthokonta	fungi	0.426131	0.50063
A0A061AUX6	cyberlindnera fabianii	fungi	opisthokonta	fungi	0.474102	0.461142
A0A061AGT8	cyberlindnera fabianii	fungi	opisthokonta	fungi	0.469183	0.456828
A0A1V2L7M0	cyberlindnera fabianii	fungi	opisthokonta	fungi	0.482259	0.454635
A0A061AYP1	cyberlindnera fabianii	fungi	opisthokonta	fungi	0.490857	0.438087
A0A0H5BZQ5	cyberlindnera jadinii	fungi	opisthokonta	fungi	0.424817	0.499982
A0A0H5C0P3	cyberlindnera jadinii	fungi	opisthokonta	fungi	0.478849	0.460308
A0A0H5CAE0	cyberlindnera jadinii	fungi	opisthokonta	fungi	0.470912	0.456889
A0A0H5CED4	cyberlindnera jadinii	fungi	opisthokonta	fungi	0.492232	0.44049
A0A0D7AUF6	cylindrobasidium torrendii	fungi	opisthokonta	fungi	0.722626	0.668009
A0A0D7BHT5	cylindrobasidium torrendii	fungi	opisthokonta	fungi	0.416148	0.512912
A0A0D7BLQ0	cylindrobasidium torrendii	fungi	opisthokonta	fungi	0.482247	0.47689
A0A0D7B4F2	cylindrobasidium torrendii	fungi	opisthokonta	fungi	0.475791	0.45838
W2S4I8	cyphellophora europaea	fungi	opisthokonta	fungi	0.724834	0.677343
W2RJ17	cyphellophora europaea	fungi	opisthokonta	fungi	0.479316	0.473949
W2RYZ9	cyphellophora europaea	fungi	opisthokonta	fungi	0.480516	0.463986
W2RJI6	cyphellophora europaea	fungi	opisthokonta	fungi	0.481875	0.455608
W2SEV9	cyphellophora europaea	fungi	opisthokonta	fungi	0.48699	0.44423
A0A423XAH9	cytospora leucostoma	fungi	opisthokonta	fungi	0.483664	0.469407
A0A423VVB2	cytospora leucostoma	fungi	opisthokonta	fungi	0.48315	0.464601
M5GH17	dacryopinax primogenitus	fungi	opisthokonta	fungi	0.723715	0.672806
S8AKH1	dactylellina haptotyla	fungi	opisthokonta	fungi	0.716343	0.675731
S8CBU8	dactylellina haptotyla	fungi	opisthokonta	fungi	0.485699	0.472774
S8AIV6	dactylellina haptotyla	fungi	opisthokonta	fungi	0.478357	0.466596
A0A165NCN9	daedalea quercina	fungi	opisthokonta	fungi	0.724592	0.672557
A0A165RSW2	daedalea quercina	fungi	opisthokonta	fungi	0.41582	0.510372
A0A1Y2WTF8	daldinia sp.	fungi	opisthokonta	fungi	0.477349	0.455641
A0A0V1PV69	debaryomyces fabryi	fungi	opisthokonta	fungi	0.71558	0.681232
A0A0V1PUS6	debaryomyces fabryi	fungi	opisthokonta	fungi	0.480278	0.461497
A0A0V1Q1N8	debaryomyces fabryi	fungi	opisthokonta	fungi	0.490912	0.434856
Q6BRH3	debaryomyces hansenii	fungi	opisthokonta	fungi	0.715675	0.680505
B5RT75	debaryomyces hansenii	fungi	opisthokonta	fungi	0.423419	0.499095
Q6BYK9	debaryomyces hansenii	fungi	opisthokonta	fungi	0.481874	0.453724
Q6BU16	debaryomyces hansenii	fungi	opisthokonta	fungi	0.482445	0.451378
A0A4S8L716	dendrothele bispora	fungi	opisthokonta	fungi	0.722271	0.668959
A0A4S8LMP9	dendrothele bispora	fungi	opisthokonta	fungi	0.413249	0.513413
A0A4V4HI92	dendrothele bispora	fungi	opisthokonta	fungi	0.482613	0.476464
A0A4S8LNS9	dendrothele bispora	fungi	opisthokonta	fungi	0.475686	0.457348
A0A4S8MBK1	dendrothele bispora	fungi	opisthokonta	fungi	0.486939	0.442269
A0A4Y9Y4F7	dentipellis fragilis	fungi	opisthokonta	fungi	0.72624	0.674055
A0A4Y9Z1Z2	dentipellis fragilis	fungi	opisthokonta	fungi	0.41433	0.513511
A0A4Y9YVE7	dentipellis fragilis	fungi	opisthokonta	fungi	0.485167	0.479636
A0A4Y9ZBK6	dentipellis fragilis	fungi	opisthokonta	fungi	0.478021	0.460621
A0A4Y9YTW8	dentipellis fragilis	fungi	opisthokonta	fungi	0.487335	0.439654
A0A5B1R7S1	dentipellis sp.	fungi	opisthokonta	fungi	0.419261	0.509305
A0A2P5I5N2	diaporthe helianthi	fungi	opisthokonta	fungi	0.482789	0.473968
A0A2P5HVL4	diaporthe helianthi	fungi	opisthokonta	fungi	0.483032	0.46566
A0A2P5I7K3	diaporthe helianthi	fungi	opisthokonta	fungi	0.478472	0.456334
A0A4Q9Q7A4	dichomitus squalens	fungi	opisthokonta	fungi	0.48401	0.477204
A0A4Q0A388	dimargaris cristalligena	fungi	opisthokonta	fungi	0.713647	0.669531
A0A4Q0A2R5	dimargaris cristalligena	fungi	opisthokonta	fungi	0.410138	0.506563
A0A1J9R2P4	diplodia corticola	fungi	opisthokonta	fungi	0.721735	0.678243
A0A0G2GFH9	diplodia seriata	fungi	opisthokonta	fungi	0.726224	0.680534
A0A0G2G5G2	diplodia seriata	fungi	opisthokonta	fungi	0.418887	0.507579
A0A1S8BB86	diplodia seriata	fungi	opisthokonta	fungi	0.480252	0.471434
A0A397J406	diversispora epigaea	fungi	opisthokonta	fungi	0.419111	0.51346
A0A397JMW9	diversispora epigaea	fungi	opisthokonta	fungi	0.476674	0.45792
N1PCZ0	dothistroma septosporum	fungi	opisthokonta	fungi	0.720571	0.681436
N1Q4J3	dothistroma septosporum	fungi	opisthokonta	fungi	0.41585	0.504688
N1Q090	dothistroma septosporum	fungi	opisthokonta	fungi	0.482604	0.463072
N1PWJ0	dothistroma septosporum	fungi	opisthokonta	fungi	0.477237	0.454042
A0A151GCM7	drechmeria coniospora	fungi	opisthokonta	fungi	0.723242	0.682779
A0A151GEH7	drechmeria coniospora	fungi	opisthokonta	fungi	0.413465	0.507296
A0A151GSV3	drechmeria coniospora	fungi	opisthokonta	fungi	0.479761	0.466811
A0A151GL53	drechmeria coniospora	fungi	opisthokonta	fungi	0.489286	0.445697
W7I8I2	drechslerella stenobrocha	fungi	opisthokonta	fungi	0.42724	0.501568
J9D1V1	edhazardia aedis	fungi	opisthokonta	fungi	0.502616	0.468118
A0A232M4E3	elaphomyces granulatus	fungi	opisthokonta	fungi	0.48568	0.471244
A0A232LMQ0	elaphomyces granulatus	fungi	opisthokonta	fungi	0.480465	0.46286
A0A232M4V8	elaphomyces granulatus	fungi	opisthokonta	fungi	0.487141	0.443452
A0A2P8A0Q7	elsinoe australis	fungi	opisthokonta	fungi	0.717911	0.679219
A0A4U7AR49	elsinoe australis	fungi	opisthokonta	fungi	0.485842	0.469092
A0A2P8ABJ5	elsinoe australis	fungi	opisthokonta	fungi	0.479168	0.466802
A0A2P7ZAE9	elsinoe australis	fungi	opisthokonta	fungi	0.479496	0.458362
A0A2B7ZQP3	emmonsia crescens	fungi	opisthokonta	fungi	0.719397	0.677325
A0A2B7Z8A7	emmonsia crescens	fungi	opisthokonta	fungi	0.481984	0.474037
A0A1B7P236	emmonsia sp.	fungi	opisthokonta	fungi	0.480143	0.465217
NP_586479	encephalitozoon cuniculi	fungi	opisthokonta	fungi	0.485716	0.460563
M1K5X5	encephalitozoon cuniculi	fungi	opisthokonta	fungi	0.470736	0.459195
XP_003888416	encephalitozoon hellem	fungi	opisthokonta	fungi	0.470684	0.459715
U1FV93	endocarpon pusillum	fungi	opisthokonta	fungi	0.721163	0.675482
U1GRP3	endocarpon pusillum	fungi	opisthokonta	fungi	0.415508	0.50925
U1I4M1	endocarpon pusillum	fungi	opisthokonta	fungi	0.481166	0.474187
U1HWL9	endocarpon pusillum	fungi	opisthokonta	fungi	0.479418	0.465923
U1I3N7	endocarpon pusillum	fungi	opisthokonta	fungi	0.48104	0.456072
U1GIH6	endocarpon pusillum	fungi	opisthokonta	fungi	0.489038	0.444628
A0A433PHD5	endogone sp.	fungi	opisthokonta	fungi	0.486387	0.468719
A0A433Q0F9	endogone sp.	fungi	opisthokonta	fungi	0.477731	0.466509
B7XIH5	enterocytozoon bieneusi	fungi	opisthokonta	fungi	0.469198	0.459691
A0A1W0E371	enterocytozoon hepatopenaei	fungi	opisthokonta	fungi	0.460508	0.467566
A0A1W0E7Y1	enterocytozoon hepatopenaei	fungi	opisthokonta	fungi	0.469386	0.459004
G8JXG3	eremothecium cymbalariae	fungi	opisthokonta	fungi	0.713216	0.68274
G8JVU7	eremothecium cymbalariae	fungi	opisthokonta	fungi	0.472324	0.465859
G8JXU1	eremothecium cymbalariae	fungi	opisthokonta	fungi	0.486157	0.455857
G8JW67	eremothecium cymbalariae	fungi	opisthokonta	fungi	0.48308	0.454861
AAS51273	eremothecium gossypii	fungi	opisthokonta	fungi	0.714824	0.681105
Q753H0	eremothecium gossypii	fungi	opisthokonta	fungi	0.425175	0.501143
AAS50214	eremothecium gossypii	fungi	opisthokonta	fungi	0.472042	0.464713
Q750N6	eremothecium gossypii	fungi	opisthokonta	fungi	0.482844	0.45665
Q75AI3	eremothecium gossypii	fungi	opisthokonta	fungi	0.486146	0.4552
A0A0X8HWH5	eremothecium sinecaudum	fungi	opisthokonta	fungi	0.713972	0.682416
A0A0X8HT29	eremothecium sinecaudum	fungi	opisthokonta	fungi	0.427165	0.499262
A0A0X8HWI1	eremothecium sinecaudum	fungi	opisthokonta	fungi	0.471669	0.463228
A0A0X8HT53	eremothecium sinecaudum	fungi	opisthokonta	fungi	0.48684	0.456426
A0A120K2Q3	eremothecium sinecaudum	fungi	opisthokonta	fungi	0.482815	0.454971
A0A109UWX4	eremothecium sinecaudum	fungi	opisthokonta	fungi	0.493901	0.440598
A0A0M9VSX2	escovopsis weberi	fungi	opisthokonta	fungi	0.726392	0.683849
A0A165R2F3	exidia glandulosa	fungi	opisthokonta	fungi	0.724369	0.673303
[truncated: 2,424 more rows]
