# Supplementary material for: The evolution of the Puf superfamily of proteins across the tree of eukaryotes
Source: BMC Biol. 2020 Jun 30;18:77. doi: 10.1186/s12915-020-00814-3 (PMC7325665; doi:10.1186/s12915-020-00814-3)
Supplement: Supplementary file 2 — Additional file 2: Table S2. Classification of PufSF proteins from UniProt referenced proteomes. [file 12915_2020_814_MOESM2_ESM.xlsx]

## Sheet: Summary Table
Taxonomy	Average of LOG(NormalizedPUF)	Average of Number of PUPFs normalized by proteome size	Number of Organisms	Average of NOP9	Average of PUF	Average of PUM3
Eukaryota	-3.56251	0.000347268	1180	0.961864	4.59576	1.02034
Alveolata	-3.16571	0.000304193	20	0.85	3.95	1
Apicomplexa	-3.113	0.00024861	16	1	1.375	1
Aconoidasida	-3.54349	0.000294632	11	1	1.45455	1
Haemosporida	-3.45004	0.000359184	5	1	2	1
Piroplasmida	-3.62136	0.000240839	6	1	1	1
Conoidasida	-2.16593	0.00014736	5	1	1.2	1
Coccidia	-2.16593	0.00014736	5	1	1.2	1
Ciliophora	-3.30736	0.000615193	3	0	17	1
Intramacronucleata	-3.30736	0.000615193	3	0	17	1
Oligohymenophorea	-3.30736	0.000615193	3	0	17	1
Colpodellida	-3.58414	0.00026053	1	1	6	1
Vitrellaceae	-3.58414	0.00026053	1	1	6	1
Vitrella	-3.58414	0.00026053	1	1	6	1
Amoebozoa	-3.59275	0.000337146	8	1.125	3.625	0.875
Discosea	-4.17429	6.69434e-05	1	1	1	0
Longamoebia	-4.17429	6.69434e-05	1	1	1	0
Centramoebida	-4.17429	6.69434e-05	1	1	1	0
Evosea	-3.50967	0.000375747	7	1.14286	4	1
Archamoebae	-2.94662	0.0011308	1	1	9	1
Entamoebidae	-2.94662	0.0011308	1	1	9	1
Eumycetozoa	-3.59928	0.000252425	5	1.2	3	1
Dictyostelids	-3.59928	0.000252425	5	1.2	3	1
Variosea	-3.62469	0.000237304	1	1	4	1
Cavosteliaceae	-3.62469	0.000237304	1	1	4	1
Apusozoa	-3.72152	0.000189879	1	1	2	1
Apusomonadidae	-3.72152	0.000189879	1	1	2	1
Thecamonas	-3.72152	0.000189879	1	1	2	1
Thecamonas trahens	-3.72152	0.000189879	1	1	2	1
Cryptophyta	-4.08932	8.141e-05	1	1	2	0
Pyrenomonadales	-4.08932	8.141e-05	1	1	2	0
Geminigeraceae	-4.08932	8.141e-05	1	1	2	0
Guillardia	-4.08932	8.141e-05	1	1	2	0
Euglenozoa	-2.95116	0.00112827	6	1.16667	11.5	1
Kinetoplastida	-2.95116	0.00112827	6	1.16667	11.5	1
Trypanosomatidae	-2.95116	0.00112827	6	1.16667	11.5	1
Leishmaniinae	-2.9061	0.00124137	3	1	10	1
Trypanosoma	-2.99621	0.00101517	3	1.33333	13	1
Fornicata	-3.17461	0.000679724	2	1	4	1
Diplomonadida	-3.17461	0.000679724	2	1	4	1
Hexamitidae	-3.17461	0.000679724	2	1	4	1
Giardiinae	-3.17461	0.000679724	2	1	4	1
Haptista	-3.77422	0.00016818	1	1	6	2
Haptophyta	-3.77422	0.00016818	1	1	6	2
Prymnesiophyceae	-3.77422	0.00016818	1	1	6	2
Isochrysidales	-3.77422	0.00016818	1	1	6	2
Heterolobosea	-3.4951	0.000319816	1	1	5	1
Tetramitia	-3.4951	0.000319816	1	1	5	1
Eutetramitia	-3.4951	0.000319816	1	1	5	1
Vahlkampfiidae	-3.4951	0.000319816	1	1	5	1
Opisthokonta	-3.58207	0.000341138	989	0.930233	3.52477	0.968655
Choanoflagellata	-4.0141	9.74703e-05	2	1	1	1
Craspedida	-4.0141	9.74703e-05	2	1	1	1
Salpingoecidae	-4.0141	9.74703e-05	2	1	1	1
Fungi	-3.37884	0.000458883	650	0.938462	4.28154	0.923077
Dikarya	-3.38553	0.00044294	582	0.957045	4.16667	0.93299
Ascomycota	-3.37749	0.000455612	450	0.937778	4.17556	0.995556
Basidiomycota	-3.41294	0.000399742	132	1.02273	4.13636	0.719697
Fungi incertae sedis	-3.31714	0.000602889	66	0.772727	5.30303	0.833333
Blastocladiomycota	-3.64531	0.000240623	2	2	4	1.5
Chytridiomycota	-3.48397	0.000338824	10	1	4.1	1.1
Cryptomycota	-3.53767	0.000345284	2	1	1.5	1.5
Microsporidia	-3.08905	0.000910156	17	0.294118	2.52941	0.235294
Mucoromycota	-3.3671	0.00057714	26	0.807692	8.23077	1
Zoopagomycota	-3.29638	0.000528039	9	1	4.55556	0.888889
unclassified Fungi	-3.4693	0.000345904	2	1	4	1
fungal sp. No.11243	-3.38435	0.000412712	1	1	4	1
fungal sp. No.14919	-3.55425	0.000279096	1	1	4	1
Metazoa	-3.97223	0.00011516	334	0.913174	2.08683	1.05689
Eumetazoa	-3.96961	0.000115623	331	0.915408	2.09668	1.05438
Bilateria	-3.96667	0.000116182	328	0.914634	2.10366	1.05488
Cnidaria	-4.2911	5.44637e-05	3	1	1.33333	1
Placozoa	-4.07298	8.45626e-05	2	1	1	0.5
Trichoplacidae	-4.07298	8.45626e-05	2	1	1	0.5
Porifera	-4.63784	2.30229e-05	1	0	1	3
Demospongiae	-4.63784	2.30229e-05	1	0	1	3
Nucleariidae and Fonticula group	-3.77093	0.000169463	1	1	1	1
Fonticulida	-3.77093	0.000169463	1	1	1	1
Fonticulaceae	-3.77093	0.000169463	1	1	1	1
Filasterea	-3.64038	0.000228885	1	1	2	1
Capsaspora	-3.64038	0.000228885	1	1	2	1
Capsaspora	-3.64038	0.000228885	1	1	2	1
Ichthyosporea	-4.26024	5.49239e-05	1	1	1	1
Ichthyophonida	-4.26024	5.49239e-05	1	1	1	1
Ichthyophonida	-4.26024	5.49239e-05	1	1	1	1
Parabasalia	-4.00165	9.96214e-05	1	1	5	1
Trichomonadida	-4.00165	9.96214e-05	1	1	5	1
Trichomonadidae	-4.00165	9.96214e-05	1	1	5	1
Trichomonas	-4.00165	9.96214e-05	1	1	5	1
Rhizaria	-3.51055	0.000308642	1	1	3	1
Endomyxa	-3.51055	0.000308642	1	1	3	1
Plasmodiophorida	-3.51055	0.000308642	1	1	3	1
Plasmodiophoridae	-3.51055	0.000308642	1	1	3	1
Rhodophyta	-3.61156	0.00028695	4	1	2	1
Bangiophyceae	-3.37003	0.000427404	2	1	2.5	1
Cyanidiales	-3.37003	0.000427404	2	1	2.5	1
Cyanidiaceae	-3.37003	0.000427404	2	1	2.5	1
Florideophyceae	-3.85308	0.000146496	2	1	1.5	1
Rhodymeniophycidae	-3.85308	0.000146496	2	1	1.5	1
Gigartinales	-3.98218	0.000104188	1	1	1	1
Gracilariales	-3.72399	0.000188804	1	1	2	1
Stramenopiles	-3.8283	0.00019554	24	1.04167	2.5	1
Bacillariophyta	-3.47092	0.000394396	2	1	4.5	1
Bacillariophyceae	-3.71813	0.000191369	1	1	2	1
Bacillariophycidae	-3.71813	0.000191369	1	1	2	1
Coscinodiscophyceae	-3.22372	0.000597423	1	1	7	1
Thalassiosirophycidae	-3.22372	0.000597423	1	1	7	1
Blastocystidae	-2.95952	0.00109769	1	1	7	1
Blastocystis	-2.95952	0.00109769	1	1	7	1
Blastocystis sp. subtypes	-2.95952	0.00109769	1	1	7	1
Oomycetes	-3.91834	0.000128079	20	1.05	2	1
Albuginales	-3.64345	0.000227273	1	1	3	1
Albuginaceae	-3.64345	0.000227273	1	1	3	1
Peronosporales	-3.94229	0.000122434	13	0.923077	1.92308	1
Peronosporaceae	-3.94229	0.000122434	13	0.923077	1.92308	1
Saprolegniales	-3.91226	0.000123779	6	1.33333	2	1
Saprolegniaceae	-3.91226	0.000123779	6	1.33333	2	1
PX clade	-3.61103	0.000244888	1	1	4	1
Phaeophyceae	-3.61103	0.000244888	1	1	4	1
Ectocarpales	-3.61103	0.000244888	1	1	4	1
Viridiplantae	-3.4385	0.000400601	121	1.19835	13.7273	1.46281
Chlorophyta	-3.73393	0.000192143	18	0.944444	2.11111	1.27778
Chlorophyceae	-3.77207	0.00017635	7	0.857143	2.71429	1.14286
Chlamydomonadales	-3.68162	0.000211973	4	0.75	3.25	1
Sphaeropleales	-3.89267	0.000128854	3	1	2	1.33333
Mamiellophyceae	-3.75319	0.000182303	5	1	1.6	1
Mamiellales	-3.75319	0.000182303	5	1	1.6	1
Trebouxiophyceae	-3.67338	0.000218769	6	1	1.83333	1.66667
Chlorellales	-3.67015	0.000221644	5	1	1.8	1.8
Elliptochloris clade	-3.68953	0.000204394	1	1	2	1
Streptophyta	-3.38688	0.00043703	103	1.24272	15.7573	1.49515
Klebsormidiophyceae	-3.73162	0.000185517	1	1	3	1
Klebsormidiales	-3.73162	0.000185517	1	1	3	1
Streptophytina	-3.3835	0.000439496	102	1.2451	15.8824	1.5
Charophyceae	-4.23861	5.77284e-05	1	2	2	1
Embryophyta	-3.37503	0.000443276	101	1.23762	16.0198	1.50495
Celkový součet	-3.56251	0.000347268	1180	0.961864	4.59576	1.02034

## Sheet: PUF_numbers_by_taxon
Organism	Taxonomy_ID	Reference Proteome ID	Taxonomy	Number of protein coding genes	NOP9	PUF	PUM3	Number of PUPFs normalized by proteome size	LOG(NormalizedPUF)	Tax_Leve1	Tax2	Tax3	Tax4	Tax5
Brachionus plicatilis	10195	UP000276133	Eukaryota;Opisthokonta;Metazoa;Eumetazoa;Bilateria;Protostomia;Lophotrochozoa;Rotifera;Monogononta;Pseudotrocha;Ploima;Brachionidae;Brachionus;Brachionus plicatilis	52211	1	1	1	1.91531e-05	-4.71776	Eukaryota	Opisthokonta	Metazoa	Eumetazoa	Bilateria
Amphimedon queenslandica	400682	UP000007879	Eukaryota;Opisthokonta;Metazoa;Porifera;Demospongiae;Heteroscleromorpha;Haplosclerida;Niphatidae;Amphimedon;Amphimedon queenslandica	43435	0	1	3	2.30229e-05	-4.63784	Eukaryota	Opisthokonta	Metazoa	Porifera	Demospongiae
Acyrthosiphon pisum	7029	UP000007819	Eukaryota;Opisthokonta;Metazoa;Eumetazoa;Bilateria;Protostomia;Ecdysozoa;Panarthropoda;Arthropoda;Mandibulata;Pancrustacea;Hexapoda;Insecta;Dicondylia;Pterygota;Neoptera;Paraneoptera;Hemiptera;Sternorrhyncha;Aphidomorpha;Aphidoidea;Aphididae;Aphidinae;Macrosiphini;Acyrthosiphon;Acyrthosiphon pisum	35816	1	1	1	2.79205e-05	-4.55408	Eukaryota	Opisthokonta	Metazoa	Eumetazoa	Bilateria
Capitella teleta	283909	UP000014760	Eukaryota;Opisthokonta;Metazoa;Eumetazoa;Bilateria;Protostomia;Lophotrochozoa;Annelida;Polychaeta;Scolecida;Capitellida;Capitellidae;Capitella;Capitella teleta	31133	0	1	1	3.21203e-05	-4.49322	Eukaryota	Opisthokonta	Metazoa	Eumetazoa	Bilateria
Daphnia pulex	6669	UP000000305	Eukaryota;Opisthokonta;Metazoa;Eumetazoa;Bilateria;Protostomia;Ecdysozoa;Panarthropoda;Arthropoda;Mandibulata;Pancrustacea;Crustacea;Branchiopoda;Phyllopoda;Diplostraca;Cladocera;Anomopoda;Daphniidae;Daphnia;Daphnia pulex	30118	1	1	1	3.32027e-05	-4.47883	Eukaryota	Opisthokonta	Metazoa	Eumetazoa	Bilateria
Apostichopus japonicus	307972	UP000230750	Eukaryota;Opisthokonta;Metazoa;Eumetazoa;Bilateria;Deuterostomia;Echinodermata;Eleutherozoa;Echinozoa;Holothuroidea;Aspidochirotacea;Aspidochirotida;Stichopodidae;Apostichopus;Apostichopus japonicus	30032	3	1	0	3.32978e-05	-4.47758	Eukaryota	Opisthokonta	Metazoa	Eumetazoa	Bilateria
Strongylocentrotus purpuratus	7668	UP000007110	Eukaryota;Opisthokonta;Metazoa;Eumetazoa;Bilateria;Deuterostomia;Echinodermata;Eleutherozoa;Echinozoa;Echinoidea;Euechinoidea;Echinacea;Echinoida;Strongylocentrotidae;Strongylocentrotus;Strongylocentrotus purpuratus	28594	1	1	2	3.49724e-05	-4.45627	Eukaryota	Opisthokonta	Metazoa	Eumetazoa	Bilateria
Blattella germanica	6973	UP000245037	Eukaryota;Opisthokonta;Metazoa;Eumetazoa;Bilateria;Protostomia;Ecdysozoa;Panarthropoda;Arthropoda;Mandibulata;Pancrustacea;Hexapoda;Insecta;Dicondylia;Pterygota;Neoptera;Polyneoptera;Dictyoptera;Blattodea;Blaberoidea;Ectobiidae;Blattellinae;Blattella;Blattella germanica	28575	1	1	1	3.49956e-05	-4.45599	Eukaryota	Opisthokonta	Metazoa	Eumetazoa	Bilateria
Folsomia candida	158441	UP000198287	Eukaryota;Opisthokonta;Metazoa;Eumetazoa;Bilateria;Protostomia;Ecdysozoa;Panarthropoda;Arthropoda;Mandibulata;Pancrustacea;Hexapoda;Collembola;Entomobryomorpha;Isotomoidea;Isotomidae;Proisotominae;Folsomia;Folsomia candida	28565	1	1	1	3.50079e-05	-4.45583	Eukaryota	Opisthokonta	Metazoa	Eumetazoa	Bilateria
Branchiostoma floridae	7739	UP000001554	Eukaryota;Opisthokonta;Metazoa;Eumetazoa;Bilateria;Deuterostomia;Chordata;Cephalochordata;Branchiostomidae;Branchiostoma;Branchiostoma floridae	28542	1	1	1	3.50361e-05	-4.45548	Eukaryota	Opisthokonta	Metazoa	Eumetazoa	Bilateria
Astyanax mexicanus	7994	UP000018467	Eukaryota;Opisthokonta;Metazoa;Eumetazoa;Bilateria;Deuterostomia;Chordata;Craniata;Vertebrata;Gnathostomata;Teleostomi;Euteleostomi;Actinopterygii;Actinopteri;Neopterygii;Teleostei;Osteoglossocephalai;Clupeocephala;Otomorpha;Ostariophysi;Otophysi;Characiphysae;Characiformes;Characoidei;Characidae;Stethaprioninae;Astyanax;Astyanax mexicanus	26659	1	1	1	3.75108e-05	-4.42584	Eukaryota	Opisthokonta	Metazoa	Eumetazoa	Bilateria
Daphnia magna	35525	UP000076858	Eukaryota;Opisthokonta;Metazoa;Eumetazoa;Bilateria;Protostomia;Ecdysozoa;Panarthropoda;Arthropoda;Mandibulata;Pancrustacea;Crustacea;Branchiopoda;Phyllopoda;Diplostraca;Cladocera;Anomopoda;Daphniidae;Daphnia;Daphnia magna	26599	1	1	1	3.75954e-05	-4.42487	Eukaryota	Opisthokonta	Metazoa	Eumetazoa	Bilateria
Crassostrea gigas	29159	UP000005408	Eukaryota;Opisthokonta;Metazoa;Eumetazoa;Bilateria;Protostomia;Lophotrochozoa;Mollusca;Bivalvia;Pteriomorphia;Ostreoida;Ostreoidea;Ostreidae;Crassostrea;Crassostrea gigas	25982	1	1	3	3.84882e-05	-4.41467	Eukaryota	Opisthokonta	Metazoa	Eumetazoa	Bilateria
Biomphalaria glabrata	6526	UP000076420	Eukaryota;Opisthokonta;Metazoa;Eumetazoa;Bilateria;Protostomia;Lophotrochozoa;Mollusca;Gastropoda;Heterobranchia;Euthyneura;Panpulmonata;Hygrophila;Lymnaeoidea;Planorbidae;Biomphalaria;Biomphalaria glabrata	25536	1	1	1	3.91604e-05	-4.40715	Eukaryota	Opisthokonta	Metazoa	Eumetazoa	Bilateria
Pocillopora damicornis	46731	UP000275408	Eukaryota;Opisthokonta;Metazoa;Eumetazoa;Cnidaria;Anthozoa;Hexacorallia;Scleractinia;Astrocoeniina;Pocilloporidae;Pocillopora;Pocillopora damicornis	25411	1	1	1	3.9353e-05	-4.40502	Eukaryota	Opisthokonta	Metazoa	Eumetazoa	Cnidaria
Nematostella vectensis	45351	UP000001593	Eukaryota;Opisthokonta;Metazoa;Eumetazoa;Cnidaria;Anthozoa;Hexacorallia;Actiniaria;Edwardsiidae;Nematostella;Nematostella vectensis	24428	1	1	1	4.09366e-05	-4.38789	Eukaryota	Opisthokonta	Metazoa	Eumetazoa	Cnidaria
Ictalurus punctatus	7998	UP000221080	Eukaryota;Opisthokonta;Metazoa;Eumetazoa;Bilateria;Deuterostomia;Chordata;Craniata;Vertebrata;Gnathostomata;Teleostomi;Euteleostomi;Actinopterygii;Actinopteri;Neopterygii;Teleostei;Osteoglossocephalai;Clupeocephala;Otomorpha;Ostariophysi;Otophysi;Characiphysae;Siluriformes;Siluroidei;Ictaluridae;Ictalurus;Ictalurus punctatus	24065	1	1	1	4.15541e-05	-4.38139	Eukaryota	Opisthokonta	Metazoa	Eumetazoa	Bilateria
Elysia chlorotica	188477	UP000271974	Eukaryota;Opisthokonta;Metazoa;Eumetazoa;Bilateria;Protostomia;Lophotrochozoa;Mollusca;Gastropoda;Heterobranchia;Euthyneura;Panpulmonata;Sacoglossa;Placobranchoidea;Placobranchidae;Elysia;Elysia chlorotica	23836	2	1	1	4.19533e-05	-4.37723	Eukaryota	Opisthokonta	Metazoa	Eumetazoa	Bilateria
Lottia gigantea	225164	UP000030746	Eukaryota;Opisthokonta;Metazoa;Eumetazoa;Bilateria;Protostomia;Lophotrochozoa;Mollusca;Gastropoda;Patellogastropoda;Lottioidea;Lottiidae;Lottia;Lottia gigantea	23671	1	1	1	4.22458e-05	-4.37422	Eukaryota	Opisthokonta	Metazoa	Eumetazoa	Bilateria
Ramazzottius varieornatus	947166	UP000186922	Eukaryota;Opisthokonta;Metazoa;Eumetazoa;Bilateria;Protostomia;Ecdysozoa;Panarthropoda;Tardigrada;Eutardigrada;Parachela;Hypsibioidea;Ramazzottiidae;Ramazzottius;Ramazzottius varieornatus	22940	1	1	0	4.3592e-05	-4.36059	Eukaryota	Opisthokonta	Metazoa	Eumetazoa	Bilateria
Mizuhopecten yessoensis	6573	UP000242188	Eukaryota;Opisthokonta;Metazoa;Eumetazoa;Bilateria;Protostomia;Lophotrochozoa;Mollusca;Bivalvia;Pteriomorphia;Pectinoida;Pectinoidea;Pectinidae;Mizuhopecten;Mizuhopecten yessoensis	22409	1	1	1	4.46249e-05	-4.35042	Eukaryota	Opisthokonta	Metazoa	Eumetazoa	Bilateria
Clunio marinus	568069	UP000183832	Eukaryota;Opisthokonta;Metazoa;Eumetazoa;Bilateria;Protostomia;Ecdysozoa;Panarthropoda;Arthropoda;Mandibulata;Pancrustacea;Hexapoda;Insecta;Dicondylia;Pterygota;Neoptera;Holometabola;Diptera;Nematocera;Culicomorpha;Chironomoidea;Chironomidae;Orthocladiinae;Clunio;Clunio marinus	21611	1	1	1	4.62727e-05	-4.33467	Eukaryota	Opisthokonta	Metazoa	Eumetazoa	Bilateria
Pomacea canaliculata	400727	UP000245119	Eukaryota;Opisthokonta;Metazoa;Eumetazoa;Bilateria;Protostomia;Lophotrochozoa;Mollusca;Gastropoda;Caenogastropoda;Architaenioglossa;Ampullarioidea;Ampullariidae;Pomacea;Pomacea canaliculata	21377	1	1	1	4.67792e-05	-4.32995	Eukaryota	Opisthokonta	Metazoa	Eumetazoa	Bilateria
Tupaia chinensis	246437	UP000011518	Eukaryota;Opisthokonta;Metazoa;Eumetazoa;Bilateria;Deuterostomia;Chordata;Craniata;Vertebrata;Gnathostomata;Teleostomi;Euteleostomi;Sarcopterygii;Dipnotetrapodomorpha;Tetrapoda;Amniota;Mammalia;Theria;Eutheria;Boreoeutheria;Euarchontoglires;Scandentia;Tupaiidae;Tupaia;Tupaia chinensis	20824	0	1	8	4.80215e-05	-4.31856	Eukaryota	Opisthokonta	Metazoa	Eumetazoa	Bilateria
Ixodes scapularis	6945	UP000001555	Eukaryota;Opisthokonta;Metazoa;Eumetazoa;Bilateria;Protostomia;Ecdysozoa;Panarthropoda;Arthropoda;Chelicerata;Arachnida;Acari;Parasitiformes;Ixodida;Ixodoidea;Ixodidae;Ixodinae;Ixodes;Ixodes scapularis	20473	1	1	1	4.88448e-05	-4.31118	Eukaryota	Opisthokonta	Metazoa	Eumetazoa	Bilateria
Orchesella cincta	48709	UP000094527	Eukaryota;Opisthokonta;Metazoa;Eumetazoa;Bilateria;Protostomia;Ecdysozoa;Panarthropoda;Arthropoda;Mandibulata;Pancrustacea;Hexapoda;Collembola;Entomobryomorpha;Entomobryoidea;Entomobryidae;Orchesellinae;Orchesella;Orchesella cincta	20218	1	1	1	4.94609e-05	-4.30574	Eukaryota	Opisthokonta	Metazoa	Eumetazoa	Bilateria
Glossina austeni	7395	UP000078200	Eukaryota;Opisthokonta;Metazoa;Eumetazoa;Bilateria;Protostomia;Ecdysozoa;Panarthropoda;Arthropoda;Mandibulata;Pancrustacea;Hexapoda;Insecta;Dicondylia;Pterygota;Neoptera;Holometabola;Diptera;Brachycera;Muscomorpha;Eremoneura;Cyclorrhapha;Schizophora;Calyptratae;Hippoboscoidea;Glossinidae;Glossina;Glossina;Glossina austeni	19635	1	1	1	5.09295e-05	-4.29303	Eukaryota	Opisthokonta	Metazoa	Eumetazoa	Bilateria
Glossina pallidipes	7398	UP000092445	Eukaryota;Opisthokonta;Metazoa;Eumetazoa;Bilateria;Protostomia;Ecdysozoa;Panarthropoda;Arthropoda;Mandibulata;Pancrustacea;Hexapoda;Insecta;Dicondylia;Pterygota;Neoptera;Holometabola;Diptera;Brachycera;Muscomorpha;Eremoneura;Cyclorrhapha;Schizophora;Calyptratae;Hippoboscoidea;Glossinidae;Glossina;Glossina;Glossina pallidipes	19224	1	1	1	5.20183e-05	-4.28384	Eukaryota	Opisthokonta	Metazoa	Eumetazoa	Bilateria
Armadillidium vulgare	13347	UP000288706	Eukaryota;Opisthokonta;Metazoa;Eumetazoa;Bilateria;Protostomia;Ecdysozoa;Panarthropoda;Arthropoda;Mandibulata;Pancrustacea;Crustacea;Multicrustacea;Malacostraca;Eumalacostraca;Peracarida;Isopoda;Oniscidea;Crinocheta;Armadillidiidae;Armadillidium;Armadillidium vulgare	18774	1	1	0	5.32652e-05	-4.27356	Eukaryota	Opisthokonta	Metazoa	Eumetazoa	Bilateria
Culex quinquefasciatus	7176	UP000002320	Eukaryota;Opisthokonta;Metazoa;Eumetazoa;Bilateria;Protostomia;Ecdysozoa;Panarthropoda;Arthropoda;Mandibulata;Pancrustacea;Hexapoda;Insecta;Dicondylia;Pterygota;Neoptera;Holometabola;Diptera;Nematocera;Culicomorpha;Culicoidea;Culicidae;Culicinae;Culicini;Culex;Culex;Culex pipiens complex;Culex quinquefasciatus	18703	1	1	1	5.34674e-05	-4.27191	Eukaryota	Opisthokonta	Metazoa	Eumetazoa	Bilateria
Trachymyrmex cornetzi	471704	UP000078492	Eukaryota;Opisthokonta;Metazoa;Eumetazoa;Bilateria;Protostomia;Ecdysozoa;Panarthropoda;Arthropoda;Mandibulata;Pancrustacea;Hexapoda;Insecta;Dicondylia;Pterygota;Neoptera;Holometabola;Hymenoptera;Apocrita;Aculeata;Formicoidea;Formicidae;Myrmicinae;Attini;Trachymyrmex;Trachymyrmex cornetzi	18657	1	1	1	5.35992e-05	-4.27084	Eukaryota	Opisthokonta	Metazoa	Eumetazoa	Bilateria
Erythrura gouldiae	44316	UP000276834	Eukaryota;Opisthokonta;Metazoa;Eumetazoa;Bilateria;Deuterostomia;Chordata;Craniata;Vertebrata;Gnathostomata;Teleostomi;Euteleostomi;Sarcopterygii;Dipnotetrapodomorpha;Tetrapoda;Amniota;Sauropsida;Sauria;Archelosauria;Archosauria;Dinosauria;Saurischia;Theropoda;Coelurosauria;Aves;Neognathae;Passeriformes;Passeroidea;Estrildidae;Erythrura;Erythrura gouldiae	18274	0	1	1	5.47226e-05	-4.26183	Eukaryota	Opisthokonta	Metazoa	Eumetazoa	Bilateria
Sphaeroforma arctica JP610	667725	UP000054560	Eukaryota;Opisthokonta;Choanoflagellata; Ichthyosporea;Ichthyophonida;Sphaeroforma;Sphaeroforma arctica;Sphaeroforma arctica JP610	18207	1	1	1	5.49239e-05	-4.26024	Eukaryota	Opisthokonta	Ichthyosporea	Ichthyophonida	Ichthyophonida
Lasius niger	67767	UP000036403	Eukaryota;Opisthokonta;Metazoa;Eumetazoa;Bilateria;Protostomia;Ecdysozoa;Panarthropoda;Arthropoda;Mandibulata;Pancrustacea;Hexapoda;Insecta;Dicondylia;Pterygota;Neoptera;Holometabola;Hymenoptera;Apocrita;Aculeata;Formicoidea;Formicidae;Formicinae;Lasiini;Lasius;Lasius;Lasius niger	18044	1	1	1	5.54201e-05	-4.25633	Eukaryota	Opisthokonta	Metazoa	Eumetazoa	Bilateria
Cryptotermes secundus	105785	UP000235965	Eukaryota;Opisthokonta;Metazoa;Eumetazoa;Bilateria;Protostomia;Ecdysozoa;Panarthropoda;Arthropoda;Mandibulata;Pancrustacea;Hexapoda;Insecta;Dicondylia;Pterygota;Neoptera;Polyneoptera;Dictyoptera;Blattodea;Blattoidea;Termitoidae;Kalotermitidae;Cryptotermitinae;Cryptotermes;Cryptotermes secundus	17779	1	1	1	5.62461e-05	-4.24991	Eukaryota	Opisthokonta	Metazoa	Eumetazoa	Bilateria
Tetranychus urticae	32264	UP000015104	Eukaryota;Opisthokonta;Metazoa;Eumetazoa;Bilateria;Protostomia;Ecdysozoa;Panarthropoda;Arthropoda;Chelicerata;Arachnida;Acari;Acariformes;Trombidiformes;Prostigmata;Eleutherengona;Raphignathae;Tetranychoidea;Tetranychidae;Tetranychus;Tetranychus urticae	17526	1	1	0	5.70581e-05	-4.24368	Eukaryota	Opisthokonta	Metazoa	Eumetazoa	Bilateria
Taeniopygia guttata	59729	UP000007754	Eukaryota;Opisthokonta;Metazoa;Eumetazoa;Bilateria;Deuterostomia;Chordata;Craniata;Vertebrata;Gnathostomata;Teleostomi;Euteleostomi;Sarcopterygii;Dipnotetrapodomorpha;Tetrapoda;Amniota;Sauropsida;Sauria;Archelosauria;Archosauria;Dinosauria;Saurischia;Theropoda;Coelurosauria;Aves;Neognathae;Passeriformes;Passeroidea;Estrildidae;Estrildinae;Taeniopygia;Taeniopygia guttata	17429	0	1	1	5.73756e-05	-4.24127	Eukaryota	Opisthokonta	Metazoa	Eumetazoa	Bilateria
Phytophthora megakarya	4795	UP000198211	Eukaryota;Stramenopiles;Oomycetes;Peronosporales;Peronosporaceae;Phytophthora;Phytophthora megakarya	34747	0	2	1	5.75589e-05	-4.23989	Eukaryota	Stramenopiles	Oomycetes	Peronosporales	Peronosporaceae
Chara braunii	69332	UP000265515	Eukaryota;Viridiplantae;Streptophyta;Streptophytina;Charophyceae;Charales;Characeae;Chara;Chara braunii	34645	2	2	1	5.77284e-05	-4.23861	Eukaryota	Viridiplantae	Streptophyta	Streptophytina	Charophyceae
Laodelphax striatellus	195883	UP000291343	Eukaryota;Opisthokonta;Metazoa;Eumetazoa;Bilateria;Protostomia;Ecdysozoa;Panarthropoda;Arthropoda;Mandibulata;Pancrustacea;Hexapoda;Insecta;Dicondylia;Pterygota;Neoptera;Paraneoptera;Hemiptera;Auchenorrhyncha;Fulgoromorpha;Fulgoroidea;Delphacidae;Criomorphinae;Laodelphax;Laodelphax striatellus	17309	1	1	1	5.77734e-05	-4.23827	Eukaryota	Opisthokonta	Metazoa	Eumetazoa	Bilateria
Nasonia vitripennis	7425	UP000002358	Eukaryota;Opisthokonta;Metazoa;Eumetazoa;Bilateria;Protostomia;Ecdysozoa;Panarthropoda;Arthropoda;Mandibulata;Pancrustacea;Hexapoda;Insecta;Dicondylia;Pterygota;Neoptera;Holometabola;Hymenoptera;Apocrita;Parasitoida;Chalcidoidea;Pteromalidae;Pteromalinae;Nasonia;Nasonia vitripennis	17019	1	1	1	5.87579e-05	-4.23093	Eukaryota	Opisthokonta	Metazoa	Eumetazoa	Bilateria
Operophtera brumata	104452	UP000037510	Eukaryota;Opisthokonta;Metazoa;Eumetazoa;Bilateria;Protostomia;Ecdysozoa;Panarthropoda;Arthropoda;Mandibulata;Pancrustacea;Hexapoda;Insecta;Dicondylia;Pterygota;Neoptera;Holometabola;Amphiesmenoptera;Lepidoptera;Glossata;Neolepidoptera;Heteroneura;Ditrysia;Obtectomera;Geometroidea;Geometridae;Larentiinae;Operophtera;Operophtera brumata	16814	1	1	1	5.94742e-05	-4.22567	Eukaryota	Opisthokonta	Metazoa	Eumetazoa	Bilateria
Drosophila persimilis	7234	UP000008744	Eukaryota;Opisthokonta;Metazoa;Eumetazoa;Bilateria;Protostomia;Ecdysozoa;Panarthropoda;Arthropoda;Mandibulata;Pancrustacea;Hexapoda;Insecta;Dicondylia;Pterygota;Neoptera;Holometabola;Diptera;Brachycera;Muscomorpha;Eremoneura;Cyclorrhapha;Schizophora;Acalyptratae;Ephydroidea;Drosophilidae;Drosophilinae;Drosophilini;Drosophila;Sophophora;obscura group;pseudoobscura subgroup;Drosophila persimilis	16750	1	1	1	5.97015e-05	-4.22401	Eukaryota	Opisthokonta	Metazoa	Eumetazoa	Bilateria
Ciona intestinalis	7719	UP000008144	Eukaryota;Opisthokonta;Metazoa;Eumetazoa;Bilateria;Deuterostomia;Chordata;Tunicata;Ascidiacea;Enterogona;Phlebobranchia;Cionidae;Ciona;Ciona intestinalis	16678	1	1	1	5.99592e-05	-4.22214	Eukaryota	Opisthokonta	Metazoa	Eumetazoa	Bilateria
Aedes albopictus	7160	UP000249989	Eukaryota;Opisthokonta;Metazoa;Eumetazoa;Bilateria;Protostomia;Ecdysozoa;Panarthropoda;Arthropoda;Mandibulata;Pancrustacea;Hexapoda;Insecta;Dicondylia;Pterygota;Neoptera;Holometabola;Diptera;Nematocera;Culicomorpha;Culicoidea;Culicidae;Culicinae;Aedini;Aedes;Stegomyia;Aedes albopictus	16616	1	1	1	6.0183e-05	-4.22053	Eukaryota	Opisthokonta	Metazoa	Eumetazoa	Bilateria
Tribolium castaneum	7070	UP000007266	Eukaryota;Opisthokonta;Metazoa;Eumetazoa;Bilateria;Protostomia;Ecdysozoa;Panarthropoda;Arthropoda;Mandibulata;Pancrustacea;Hexapoda;Insecta;Dicondylia;Pterygota;Neoptera;Holometabola;Coleoptera;Polyphaga;Cucujiformia;Tenebrionoidea;Tenebrionidae;Tenebrionidae incertae sedis;Tribolium;Tribolium castaneum	16568	1	1	1	6.03573e-05	-4.21927	Eukaryota	Opisthokonta	Metazoa	Eumetazoa	Bilateria
Ooceraea biroi	2015173	UP000053097	Eukaryota;Opisthokonta;Metazoa;Eumetazoa;Bilateria;Protostomia;Ecdysozoa;Panarthropoda;Arthropoda;Mandibulata;Pancrustacea;Hexapoda;Insecta;Dicondylia;Pterygota;Neoptera;Holometabola;Hymenoptera;Apocrita;Aculeata;Formicoidea;Formicidae;Dorylinae;Ooceraea;Ooceraea biroi	16497	1	1	1	6.06171e-05	-4.2174	Eukaryota	Opisthokonta	Metazoa	Eumetazoa	Bilateria
Octopus bimaculoides	37653	UP000053454	Eukaryota;Opisthokonta;Metazoa;Eumetazoa;Bilateria;Protostomia;Lophotrochozoa;Mollusca;Cephalopoda;Coleoidea;Neocoleoidea;Octopodiformes;Octopoda;Incirrata;Octopodidae;Octopus;Octopus bimaculoides	32794	1	2	1	6.09868e-05	-4.21476	Eukaryota	Opisthokonta	Metazoa	Eumetazoa	Bilateria
Labeo rohita	84645	UP000290572	Eukaryota;Opisthokonta;Metazoa;Eumetazoa;Bilateria;Deuterostomia;Chordata;Craniata;Vertebrata;Gnathostomata;Teleostomi;Euteleostomi;Actinopterygii;Actinopteri;Neopterygii;Teleostei;Osteoglossocephalai;Clupeocephala;Otomorpha;Ostariophysi;Otophysi;Cypriniphysae;Cypriniformes;Cyprinoidei;Cyprinidae;Labeo;Labeo rohita	32379	1	2	1	6.17684e-05	-4.20923	Eukaryota	Opisthokonta	Metazoa	Eumetazoa	Bilateria
Drosophila sechellia	7238	UP000001292	Eukaryota;Opisthokonta;Metazoa;Eumetazoa;Bilateria;Protostomia;Ecdysozoa;Panarthropoda;Arthropoda;Mandibulata;Pancrustacea;Hexapoda;Insecta;Dicondylia;Pterygota;Neoptera;Holometabola;Diptera;Brachycera;Muscomorpha;Eremoneura;Cyclorrhapha;Schizophora;Acalyptratae;Ephydroidea;Drosophilidae;Drosophilinae;Drosophilini;Drosophila;Sophophora;melanogaster group;melanogaster subgroup;Drosophila sechellia	16134	1	1	1	6.19809e-05	-4.20774	Eukaryota	Opisthokonta	Metazoa	Eumetazoa	Bilateria
Trichomalopsis sarcophagae	543379	UP000215335	Eukaryota;Opisthokonta;Metazoa;Eumetazoa;Bilateria;Protostomia;Ecdysozoa;Panarthropoda;Arthropoda;Mandibulata;Pancrustacea;Hexapoda;Insecta;Dicondylia;Pterygota;Neoptera;Holometabola;Hymenoptera;Apocrita;Parasitoida;Chalcidoidea;Pteromalidae;Pteromalinae;Trichomalopsis;Trichomalopsis sarcophagae	16054	0	1	1	6.22898e-05	-4.20558	Eukaryota	Opisthokonta	Metazoa	Eumetazoa	Bilateria
Aedes aegypti	7159	UP000008820	Eukaryota;Opisthokonta;Metazoa;Eumetazoa;Bilateria;Protostomia;Ecdysozoa;Panarthropoda;Arthropoda;Mandibulata;Pancrustacea;Hexapoda;Insecta;Dicondylia;Pterygota;Neoptera;Holometabola;Diptera;Nematocera;Culicomorpha;Culicoidea;Culicidae;Culicinae;Aedini;Aedes;Stegomyia;Aedes aegypti	15826	1	1	1	6.31872e-05	-4.19937	Eukaryota	Opisthokonta	Metazoa	Eumetazoa	Bilateria
Cyphomyrmex costatus	456900	UP000078542	Eukaryota;Opisthokonta;Metazoa;Eumetazoa;Bilateria;Protostomia;Ecdysozoa;Panarthropoda;Arthropoda;Mandibulata;Pancrustacea;Hexapoda;Insecta;Dicondylia;Pterygota;Neoptera;Holometabola;Hymenoptera;Apocrita;Aculeata;Formicoidea;Formicidae;Myrmicinae;Attini;Cyphomyrmex;Cyphomyrmex costatus	15716	1	1	1	6.36294e-05	-4.19634	Eukaryota	Opisthokonta	Metazoa	Eumetazoa	Bilateria
Drosophila navojoa	7232	UP000295192	Eukaryota;Opisthokonta;Metazoa;Eumetazoa;Bilateria;Protostomia;Ecdysozoa;Panarthropoda;Arthropoda;Mandibulata;Pancrustacea;Hexapoda;Insecta;Dicondylia;Pterygota;Neoptera;Holometabola;Diptera;Brachycera;Muscomorpha;Eremoneura;Cyclorrhapha;Schizophora;Acalyptratae;Ephydroidea;Drosophilidae;Drosophilinae;Drosophilini;Drosophila;Drosophila;repleta group;mulleri subgroup;mojavensis species complex;Dro…	15505	1	1	1	6.44953e-05	-4.19047	Eukaryota	Opisthokonta	Metazoa	Eumetazoa	Bilateria
Papilio machaon	76193	UP000053240	Eukaryota;Opisthokonta;Metazoa;Eumetazoa;Bilateria;Protostomia;Ecdysozoa;Panarthropoda;Arthropoda;Mandibulata;Pancrustacea;Hexapoda;Insecta;Dicondylia;Pterygota;Neoptera;Holometabola;Amphiesmenoptera;Lepidoptera;Glossata;Neolepidoptera;Heteroneura;Ditrysia;Obtectomera;Papilionoidea;Papilionidae;Papilioninae;Papilionini;Papilio;Papilio machaon	15461	1	1	1	6.46789e-05	-4.18924	Eukaryota	Opisthokonta	Metazoa	Eumetazoa	Bilateria
Drosophila simulans	7240	UP000000304	Eukaryota;Opisthokonta;Metazoa;Eumetazoa;Bilateria;Protostomia;Ecdysozoa;Panarthropoda;Arthropoda;Mandibulata;Pancrustacea;Hexapoda;Insecta;Dicondylia;Pterygota;Neoptera;Holometabola;Diptera;Brachycera;Muscomorpha;Eremoneura;Cyclorrhapha;Schizophora;Acalyptratae;Ephydroidea;Drosophilidae;Drosophilinae;Drosophilini;Drosophila;Sophophora;melanogaster group;melanogaster subgroup;Drosophila simulans	15351	1	1	1	6.51423e-05	-4.18614	Eukaryota	Opisthokonta	Metazoa	Eumetazoa	Bilateria
Apis mellifera	7460	UP000005203	Eukaryota;Opisthokonta;Metazoa;Eumetazoa;Bilateria;Protostomia;Ecdysozoa;Panarthropoda;Arthropoda;Mandibulata;Pancrustacea;Hexapoda;Insecta;Dicondylia;Pterygota;Neoptera;Holometabola;Hymenoptera;Apocrita;Aculeata;Apoidea;Apidae;Apinae;Apini;Apis;Apis mellifera	15321	1	1	1	6.52699e-05	-4.18529	Eukaryota	Opisthokonta	Metazoa	Eumetazoa	Bilateria
Papilio xuthus	66420	UP000053268	Eukaryota;Opisthokonta;Metazoa;Eumetazoa;Bilateria;Protostomia;Ecdysozoa;Panarthropoda;Arthropoda;Mandibulata;Pancrustacea;Hexapoda;Insecta;Dicondylia;Pterygota;Neoptera;Holometabola;Amphiesmenoptera;Lepidoptera;Glossata;Neolepidoptera;Heteroneura;Ditrysia;Obtectomera;Papilionoidea;Papilionidae;Papilioninae;Papilionini;Papilio;Papilio xuthus	15265	1	1	1	6.55093e-05	-4.1837	Eukaryota	Opisthokonta	Metazoa	Eumetazoa	Bilateria
Asbolus verrucosus	1661398	UP000292052	Eukaryota;Opisthokonta;Metazoa;Eumetazoa;Bilateria;Protostomia;Ecdysozoa;Panarthropoda;Arthropoda;Mandibulata;Pancrustacea;Hexapoda;Insecta;Dicondylia;Pterygota;Neoptera;Holometabola;Coleoptera;Polyphaga;Cucujiformia;Tenebrionoidea;Tenebrionidae;Pimeliinae;Asbolus;Asbolus verrucosus	15225	1	1	1	6.56814e-05	-4.18256	Eukaryota	Opisthokonta	Metazoa	Eumetazoa	Bilateria
Anopheles melas	34690	UP000075902	Eukaryota;Opisthokonta;Metazoa;Eumetazoa;Bilateria;Protostomia;Ecdysozoa;Panarthropoda;Arthropoda;Mandibulata;Pancrustacea;Hexapoda;Insecta;Dicondylia;Pterygota;Neoptera;Holometabola;Diptera;Nematocera;Culicomorpha;Culicoidea;Culicidae;Anophelinae;Anopheles;Cellia;Pyretophorus;gambiae species complex;Anopheles melas	15207	1	1	1	6.57592e-05	-4.18204	Eukaryota	Opisthokonta	Metazoa	Eumetazoa	Bilateria
Trachymyrmex septentrionalis	34720	UP000078541	Eukaryota;Opisthokonta;Metazoa;Eumetazoa;Bilateria;Protostomia;Ecdysozoa;Panarthropoda;Arthropoda;Mandibulata;Pancrustacea;Hexapoda;Insecta;Dicondylia;Pterygota;Neoptera;Holometabola;Hymenoptera;Apocrita;Aculeata;Formicoidea;Formicidae;Myrmicinae;Attini;Trachymyrmex;Trachymyrmex septentrionalis	15167	1	1	1	6.59326e-05	-4.1809	Eukaryota	Opisthokonta	Metazoa	Eumetazoa	Bilateria
Danaus plexippus plexippus	278856	UP000007151	Eukaryota;Opisthokonta;Metazoa;Eumetazoa;Bilateria;Protostomia;Ecdysozoa;Panarthropoda;Arthropoda;Mandibulata;Pancrustacea;Hexapoda;Insecta;Dicondylia;Pterygota;Neoptera;Holometabola;Amphiesmenoptera;Lepidoptera;Glossata;Neolepidoptera;Heteroneura;Ditrysia;Obtectomera;Papilionoidea;Nymphalidae;Danainae;Danaini;Danaina;Danaus;Danaus;Danaus plexippus;Danaus plexippus plexippus	15140	1	1	1	6.60502e-05	-4.18013	Eukaryota	Opisthokonta	Metazoa	Eumetazoa	Bilateria
Drosophila ficusphila	30025	UP000192221	Eukaryota;Opisthokonta;Metazoa;Eumetazoa;Bilateria;Protostomia;Ecdysozoa;Panarthropoda;Arthropoda;Mandibulata;Pancrustacea;Hexapoda;Insecta;Dicondylia;Pterygota;Neoptera;Holometabola;Diptera;Brachycera;Muscomorpha;Eremoneura;Cyclorrhapha;Schizophora;Acalyptratae;Ephydroidea;Drosophilidae;Drosophilinae;Drosophilini;Drosophila;Sophophora;melanogaster group;ficusphila subgroup;Drosophila ficusphila	15031	1	1	1	6.65292e-05	-4.17699	Eukaryota	Opisthokonta	Metazoa	Eumetazoa	Bilateria
Harpegnathos saltator	610380	UP000008237	Eukaryota;Opisthokonta;Metazoa;Eumetazoa;Bilateria;Protostomia;Ecdysozoa;Panarthropoda;Arthropoda;Mandibulata;Pancrustacea;Hexapoda;Insecta;Dicondylia;Pterygota;Neoptera;Holometabola;Hymenoptera;Apocrita;Aculeata;Formicoidea;Formicidae;Ponerinae;Ponerini;Harpegnathos;Harpegnathos saltator	15029	1	1	1	6.6538e-05	-4.17693	Eukaryota	Opisthokonta	Metazoa	Eumetazoa	Bilateria
Heliothis virescens	7102	UP000218220	Eukaryota;Opisthokonta;Metazoa;Eumetazoa;Bilateria;Protostomia;Ecdysozoa;Panarthropoda;Arthropoda;Mandibulata;Pancrustacea;Hexapoda;Insecta;Dicondylia;Pterygota;Neoptera;Holometabola;Amphiesmenoptera;Lepidoptera;Glossata;Neolepidoptera;Heteroneura;Ditrysia;Obtectomera;Noctuoidea;Noctuidae;Heliothinae;Heliothis;Heliothis virescens	14951	1	1	1	6.68852e-05	-4.17467	Eukaryota	Opisthokonta	Metazoa	Eumetazoa	Bilateria
Acanthamoeba castellanii str. Neff	1257118	UP000011083	Eukaryota;Amoebozoa;Discosea;Longamoebia;Centramoebida;Acanthamoebidae;Acanthamoeba;Acanthamoeba castellanii;Acanthamoeba castellanii str. Neff	14938	1	1	0	6.69434e-05	-4.17429	Eukaryota	Amoebozoa	Discosea	Longamoebia	Centramoebida
Rhodnius prolixus	13249	UP000015103	Eukaryota;Opisthokonta;Metazoa;Eumetazoa;Bilateria;Protostomia;Ecdysozoa;Panarthropoda;Arthropoda;Mandibulata;Pancrustacea;Hexapoda;Insecta;Dicondylia;Pterygota;Neoptera;Paraneoptera;Hemiptera;Prosorrhyncha;Heteroptera;Euheteroptera;Neoheteroptera;Panheteroptera;Cimicomorpha;Reduvioidea;Reduviidae;Triatominae;Rhodnius;Rhodnius prolixus	14929	1	1	0	6.69837e-05	-4.17403	Eukaryota	Opisthokonta	Metazoa	Eumetazoa	Bilateria
Camponotus floridanus	104421	UP000000311	Eukaryota;Opisthokonta;Metazoa;Eumetazoa;Bilateria;Protostomia;Ecdysozoa;Panarthropoda;Arthropoda;Mandibulata;Pancrustacea;Hexapoda;Insecta;Dicondylia;Pterygota;Neoptera;Holometabola;Hymenoptera;Apocrita;Aculeata;Formicoidea;Formicidae;Formicinae;Camponotini;Camponotus;Camponotus floridanus	14787	1	1	1	6.7627e-05	-4.16988	Eukaryota	Opisthokonta	Metazoa	Eumetazoa	Bilateria
Bombyx mori	7091	UP000005204	Eukaryota;Opisthokonta;Metazoa;Eumetazoa;Bilateria;Protostomia;Ecdysozoa;Panarthropoda;Arthropoda;Mandibulata;Pancrustacea;Hexapoda;Insecta;Dicondylia;Pterygota;Neoptera;Holometabola;Amphiesmenoptera;Lepidoptera;Glossata;Neolepidoptera;Heteroneura;Ditrysia;Obtectomera;Bombycoidea;Bombycidae;Bombycinae;Bombyx;Bombyx mori	14773	1	1	2	6.76911e-05	-4.16947	Eukaryota	Opisthokonta	Metazoa	Eumetazoa	Bilateria
Drosophila grimshawi	7222	UP000001070	Eukaryota;Opisthokonta;Metazoa;Eumetazoa;Bilateria;Protostomia;Ecdysozoa;Panarthropoda;Arthropoda;Mandibulata;Pancrustacea;Hexapoda;Insecta;Dicondylia;Pterygota;Neoptera;Holometabola;Diptera;Brachycera;Muscomorpha;Eremoneura;Cyclorrhapha;Schizophora;Acalyptratae;Ephydroidea;Drosophilidae;Drosophilinae;Drosophilini;Drosophila;Hawaiian Drosophila;picture wing clade;grimshawi clade;grimshawi group;g…	14750	1	1	1	6.77966e-05	-4.16879	Eukaryota	Opisthokonta	Metazoa	Eumetazoa	Bilateria
Leptotrombidium deliense	299467	UP000288716	Eukaryota;Opisthokonta;Metazoa;Eumetazoa;Bilateria;Protostomia;Ecdysozoa;Panarthropoda;Arthropoda;Chelicerata;Arachnida;Acari;Acariformes;Trombidiformes;Prostigmata;Anystina;Parasitengona;Trombiculoidea;Trombiculidae;Leptotrombidium;Leptotrombidium deliense	14651	1	1	1	6.82547e-05	-4.16587	Eukaryota	Opisthokonta	Metazoa	Eumetazoa	Bilateria
Trichinella patagoniensis	990121	UP000054783	Eukaryota;Opisthokonta;Metazoa;Eumetazoa;Bilateria;Protostomia;Ecdysozoa;Nematoda;Enoplea;Dorylaimia;Trichinellida;Trichinellidae;Trichinella;Trichinella patagoniensis	14635	0	1	1	6.83293e-05	-4.16539	Eukaryota	Opisthokonta	Metazoa	Eumetazoa	Bilateria
Glossina brevipalpis	37001	UP000091820	Eukaryota;Opisthokonta;Metazoa;Eumetazoa;Bilateria;Protostomia;Ecdysozoa;Panarthropoda;Arthropoda;Mandibulata;Pancrustacea;Hexapoda;Insecta;Dicondylia;Pterygota;Neoptera;Holometabola;Diptera;Brachycera;Muscomorpha;Eremoneura;Cyclorrhapha;Schizophora;Calyptratae;Hippoboscoidea;Glossinidae;Glossina;Austenina;Glossina brevipalpis	14622	1	1	1	6.83901e-05	-4.16501	Eukaryota	Opisthokonta	Metazoa	Eumetazoa	Bilateria
Zootermopsis nevadensis	136037	UP000027135	Eukaryota;Opisthokonta;Metazoa;Eumetazoa;Bilateria;Protostomia;Ecdysozoa;Panarthropoda;Arthropoda;Mandibulata;Pancrustacea;Hexapoda;Insecta;Dicondylia;Pterygota;Neoptera;Polyneoptera;Dictyoptera;Blattodea;Blattoidea;Termitoidae;Termopsidae;Termopsinae;Termopsini;Zootermopsis;Zootermopsis nevadensis	14539	1	1	1	6.87805e-05	-4.16253	Eukaryota	Opisthokonta	Metazoa	Eumetazoa	Bilateria
Anopheles coluzzii	1518534	UP000075882	Eukaryota;Opisthokonta;Metazoa;Eumetazoa;Bilateria;Protostomia;Ecdysozoa;Panarthropoda;Arthropoda;Mandibulata;Pancrustacea;Hexapoda;Insecta;Dicondylia;Pterygota;Neoptera;Holometabola;Diptera;Nematocera;Culicomorpha;Culicoidea;Culicidae;Anophelinae;Anopheles;Cellia;Pyretophorus;gambiae species complex;Anopheles coluzzii	14496	1	1	1	6.89845e-05	-4.16125	Eukaryota	Opisthokonta	Metazoa	Eumetazoa	Bilateria
Lucilia cuprina	7375	UP000037069	Eukaryota;Opisthokonta;Metazoa;Eumetazoa;Bilateria;Protostomia;Ecdysozoa;Panarthropoda;Arthropoda;Mandibulata;Pancrustacea;Hexapoda;Insecta;Dicondylia;Pterygota;Neoptera;Holometabola;Diptera;Brachycera;Muscomorpha;Eremoneura;Cyclorrhapha;Schizophora;Calyptratae;Oestroidea;Calliphoridae;Luciliinae;Lucilia;Lucilia cuprina	14353	1	1	1	6.96718e-05	-4.15694	Eukaryota	Opisthokonta	Metazoa	Eumetazoa	Bilateria
Musca domestica	7370	UP000095301	Eukaryota;Opisthokonta;Metazoa;Eumetazoa;Bilateria;Protostomia;Ecdysozoa;Panarthropoda;Arthropoda;Mandibulata;Pancrustacea;Hexapoda;Insecta;Dicondylia;Pterygota;Neoptera;Holometabola;Diptera;Brachycera;Muscomorpha;Eremoneura;Cyclorrhapha;Schizophora;Calyptratae;Muscoidea;Muscidae;Muscinae;Muscini;Musca;Musca;Musca domestica	14344	1	1	1	6.97156e-05	-4.15667	Eukaryota	Opisthokonta	Metazoa	Eumetazoa	Bilateria
Anopheles culicifacies	139723	UP000075883	Eukaryota;Opisthokonta;Metazoa;Eumetazoa;Bilateria;Protostomia;Ecdysozoa;Panarthropoda;Arthropoda;Mandibulata;Pancrustacea;Hexapoda;Insecta;Dicondylia;Pterygota;Neoptera;Holometabola;Diptera;Nematocera;Culicomorpha;Culicoidea;Culicidae;Anophelinae;Anopheles;Cellia;Myzomyia;culicifacies species complex;Anopheles culicifacies	14329	1	1	1	6.97885e-05	-4.15622	Eukaryota	Opisthokonta	Metazoa	Eumetazoa	Bilateria
Trachymyrmex zeteki	64791	UP000075809	Eukaryota;Opisthokonta;Metazoa;Eumetazoa;Bilateria;Protostomia;Ecdysozoa;Panarthropoda;Arthropoda;Mandibulata;Pancrustacea;Hexapoda;Insecta;Dicondylia;Pterygota;Neoptera;Holometabola;Hymenoptera;Apocrita;Aculeata;Formicoidea;Formicidae;Myrmicinae;Attini;Trachymyrmex;Trachymyrmex zeteki	14302	1	1	1	6.99203e-05	-4.1554	Eukaryota	Opisthokonta	Metazoa	Eumetazoa	Bilateria
Trichinella spiralis	6334	UP000054776	Eukaryota;Opisthokonta;Metazoa;Eumetazoa;Bilateria;Protostomia;Ecdysozoa;Nematoda;Enoplea;Dorylaimia;Trichinellida;Trichinellidae;Trichinella;Trichinella spiralis	14258	0	1	1	7.01361e-05	-4.15406	Eukaryota	Opisthokonta	Metazoa	Eumetazoa	Bilateria
Melipona quadrifasciata	166423	UP000053105	Eukaryota;Opisthokonta;Metazoa;Eumetazoa;Bilateria;Protostomia;Ecdysozoa;Panarthropoda;Arthropoda;Mandibulata;Pancrustacea;Hexapoda;Insecta;Dicondylia;Pterygota;Neoptera;Holometabola;Hymenoptera;Apocrita;Aculeata;Apoidea;Apidae;Meliponinae;Melipona;Melipona quadrifasciata	14253	0	1	1	7.01607e-05	-4.15391	Eukaryota	Opisthokonta	Metazoa	Eumetazoa	Bilateria
Drosophila ananassae	7217	UP000007801	Eukaryota;Opisthokonta;Metazoa;Eumetazoa;Bilateria;Protostomia;Ecdysozoa;Panarthropoda;Arthropoda;Mandibulata;Pancrustacea;Hexapoda;Insecta;Dicondylia;Pterygota;Neoptera;Holometabola;Diptera;Brachycera;Muscomorpha;Eremoneura;Cyclorrhapha;Schizophora;Acalyptratae;Ephydroidea;Drosophilidae;Drosophilinae;Drosophilini;Drosophila;Sophophora;melanogaster group;ananassae subgroup;ananassae species compl…	14233	1	1	1	7.02593e-05	-4.1533	Eukaryota	Opisthokonta	Metazoa	Eumetazoa	Bilateria
Trichinella zimbabwensis	268475	UP000055024	Eukaryota;Opisthokonta;Metazoa;Eumetazoa;Bilateria;Protostomia;Ecdysozoa;Nematoda;Enoplea;Dorylaimia;Trichinellida;Trichinellidae;Trichinella;Trichinella zimbabwensis	14212	0	1	1	7.03631e-05	-4.15266	Eukaryota	Opisthokonta	Metazoa	Eumetazoa	Bilateria
Atta colombica	520822	UP000078540	Eukaryota;Opisthokonta;Metazoa;Eumetazoa;Bilateria;Protostomia;Ecdysozoa;Panarthropoda;Arthropoda;Mandibulata;Pancrustacea;Hexapoda;Insecta;Dicondylia;Pterygota;Neoptera;Holometabola;Hymenoptera;Apocrita;Aculeata;Formicoidea;Formicidae;Myrmicinae;Attini;Atta;Atta colombica	14143	1	1	1	7.07064e-05	-4.15054	Eukaryota	Opisthokonta	Metazoa	Eumetazoa	Bilateria
Nipponia nippon	128390	UP000053283	Eukaryota;Opisthokonta;Metazoa;Eumetazoa;Bilateria;Deuterostomia;Chordata;Craniata;Vertebrata;Gnathostomata;Teleostomi;Euteleostomi;Sarcopterygii;Dipnotetrapodomorpha;Tetrapoda;Amniota;Sauropsida;Sauria;Archelosauria;Archosauria;Dinosauria;Saurischia;Theropoda;Coelurosauria;Aves;Neognathae;Pelecaniformes;Threskiornithidae;Nipponia;Nipponia nippon	14132	0	1	1	7.07614e-05	-4.1502	Eukaryota	Opisthokonta	Metazoa	Eumetazoa	Bilateria
Stomoxys calcitrans	35570	UP000095300	Eukaryota;Opisthokonta;Metazoa;Eumetazoa;Bilateria;Protostomia;Ecdysozoa;Panarthropoda;Arthropoda;Mandibulata;Pancrustacea;Hexapoda;Insecta;Dicondylia;Pterygota;Neoptera;Holometabola;Diptera;Brachycera;Muscomorpha;Eremoneura;Cyclorrhapha;Schizophora;Calyptratae;Muscoidea;Muscidae;Muscinae;Stomoxyini;Stomoxys;Stomoxys calcitrans	14056	1	1	1	7.1144e-05	-4.14786	Eukaryota	Opisthokonta	Metazoa	Eumetazoa	Bilateria
Acromyrmex echinatior	103372	UP000007755	Eukaryota;Opisthokonta;Metazoa;Eumetazoa;Bilateria;Protostomia;Ecdysozoa;Panarthropoda;Arthropoda;Mandibulata;Pancrustacea;Hexapoda;Insecta;Dicondylia;Pterygota;Neoptera;Holometabola;Hymenoptera;Apocrita;Aculeata;Formicoidea;Formicidae;Myrmicinae;Attini;Acromyrmex;Acromyrmex echinatior	13962	1	1	1	7.1623e-05	-4.14495	Eukaryota	Opisthokonta	Metazoa	Eumetazoa	Bilateria
Scyliorhinus torazame	75743	UP000288216	Eukaryota;Opisthokonta;Metazoa;Eumetazoa;Bilateria;Deuterostomia;Chordata;Craniata;Vertebrata;Gnathostomata;Chondrichthyes;Elasmobranchii;Selachii;Galeomorphii;Galeoidea;Carcharhiniformes;Scyliorhinidae;Scyliorhinus;Scyliorhinus torazame	27602	2	2	1	7.24585e-05	-4.13991	Eukaryota	Opisthokonta	Metazoa	Eumetazoa	Bilateria
Drosophila melanogaster	7227	UP000000803	Eukaryota;Opisthokonta;Metazoa;Eumetazoa;Bilateria;Protostomia;Ecdysozoa;Panarthropoda;Arthropoda;Mandibulata;Pancrustacea;Hexapoda;Insecta;Dicondylia;Pterygota;Neoptera;Holometabola;Diptera;Brachycera;Muscomorpha;Eremoneura;Cyclorrhapha;Schizophora;Acalyptratae;Ephydroidea;Drosophilidae;Drosophilinae;Drosophilini;Drosophila;Sophophora;melanogaster group;melanogaster subgroup;Drosophila melanogas…	13798	1	1	1	7.24743e-05	-4.13982	Eukaryota	Opisthokonta	Metazoa	Eumetazoa	Bilateria
Anopheles quadriannulatus	34691	UP000076407	Eukaryota;Opisthokonta;Metazoa;Eumetazoa;Bilateria;Protostomia;Ecdysozoa;Panarthropoda;Arthropoda;Mandibulata;Pancrustacea;Hexapoda;Insecta;Dicondylia;Pterygota;Neoptera;Holometabola;Diptera;Nematocera;Culicomorpha;Culicoidea;Culicidae;Anophelinae;Anopheles;Cellia;Pyretophorus;gambiae species complex;Anopheles quadriannulatus	13776	1	1	1	7.259e-05	-4.13912	Eukaryota	Opisthokonta	Metazoa	Eumetazoa	Bilateria
Drosophila willistoni	7260	UP000007798	Eukaryota;Opisthokonta;Metazoa;Eumetazoa;Bilateria;Protostomia;Ecdysozoa;Panarthropoda;Arthropoda;Mandibulata;Pancrustacea;Hexapoda;Insecta;Dicondylia;Pterygota;Neoptera;Holometabola;Diptera;Brachycera;Muscomorpha;Eremoneura;Cyclorrhapha;Schizophora;Acalyptratae;Ephydroidea;Drosophilidae;Drosophilinae;Drosophilini;Drosophila;Sophophora;willistoni group;willistoni subgroup;Drosophila willistoni	13733	1	1	1	7.28173e-05	-4.13777	Eukaryota	Opisthokonta	Metazoa	Eumetazoa	Bilateria
Anopheles arabiensis	7173	UP000075840	Eukaryota;Opisthokonta;Metazoa;Eumetazoa;Bilateria;Protostomia;Ecdysozoa;Panarthropoda;Arthropoda;Mandibulata;Pancrustacea;Hexapoda;Insecta;Dicondylia;Pterygota;Neoptera;Holometabola;Diptera;Nematocera;Culicomorpha;Culicoidea;Culicidae;Anophelinae;Anopheles;Cellia;Pyretophorus;gambiae species complex;Anopheles arabiensis	13718	1	1	1	7.28969e-05	-4.13729	Eukaryota	Opisthokonta	Metazoa	Eumetazoa	Bilateria
Rhizophagus irregularis DAOM 181602=DAOM 197198	747089	UP000236242	Eukaryota;Opisthokonta;Fungi;Fungi incertae sedis;Mucoromycota;Glomeromycotina;Glomeromycetes;Glomerales;Glomeraceae;Rhizophagus;Rhizophagus irregularis;Rhizophagus irregularis DAOM 181602=DAOM 197198	40820	0	3	1	7.34934e-05	-4.13375	Eukaryota	Opisthokonta	Fungi	Fungi incertae sedis	Mucoromycota
Drosophila virilis	7244	UP000008792	Eukaryota;Opisthokonta;Metazoa;Eumetazoa;Bilateria;Protostomia;Ecdysozoa;Panarthropoda;Arthropoda;Mandibulata;Pancrustacea;Hexapoda;Insecta;Dicondylia;Pterygota;Neoptera;Holometabola;Diptera;Brachycera;Muscomorpha;Eremoneura;Cyclorrhapha;Schizophora;Acalyptratae;Ephydroidea;Drosophilidae;Drosophilinae;Drosophilini;Drosophila;Drosophila;virilis group;Drosophila virilis	13567	1	1	1	7.37083e-05	-4.13248	Eukaryota	Opisthokonta	Metazoa	Eumetazoa	Bilateria
Stegodyphus mimosarum	407821	UP000054359	Eukaryota;Opisthokonta;Metazoa;Eumetazoa;Bilateria;Protostomia;Ecdysozoa;Panarthropoda;Arthropoda;Chelicerata;Arachnida;Araneae;Araneomorphae;Entelegynae;Eresoidea;Eresidae;Stegodyphus;Stegodyphus mimosarum	27006	1	2	2	7.40576e-05	-4.13043	Eukaryota	Opisthokonta	Metazoa	Eumetazoa	Bilateria
Maylandia zebra	106582	UP000265160	Eukaryota;Opisthokonta;Metazoa;Eumetazoa;Bilateria;Deuterostomia;Chordata;Craniata;Vertebrata;Gnathostomata;Teleostomi;Euteleostomi;Actinopterygii;Actinopteri;Neopterygii;Teleostei;Osteoglossocephalai;Clupeocephala;Euteleosteomorpha;Neoteleostei;Eurypterygia;Ctenosquamata;Acanthomorphata;Euacanthomorphacea;Percomorphaceae;Ovalentaria;Cichlomorphae;Cichliformes;Cichlidae;African cichlids;Pseudocre…	26988	1	2	1	7.4107e-05	-4.13014	Eukaryota	Opisthokonta	Metazoa	Eumetazoa	Bilateria
Labrus bergylta	56723	UP000261660	Eukaryota;Opisthokonta;Metazoa;Eumetazoa;Bilateria;Deuterostomia;Chordata;Craniata;Vertebrata;Gnathostomata;Teleostomi;Euteleostomi;Actinopterygii;Actinopteri;Neopterygii;Teleostei;Osteoglossocephalai;Clupeocephala;Euteleosteomorpha;Neoteleostei;Eurypterygia;Ctenosquamata;Acanthomorphata;Euacanthomorphacea;Percomorphaceae;Eupercaria;Labriformes;Labridae;Labrus;Labrus bergylta	26930	2	2	1	7.42666e-05	-4.12921	Eukaryota	Opisthokonta	Metazoa	Eumetazoa	Bilateria
Drosophila guanche	7266	UP000268350	Eukaryota;Opisthokonta;Metazoa;Eumetazoa;Bilateria;Protostomia;Ecdysozoa;Panarthropoda;Arthropoda;Mandibulata;Pancrustacea;Hexapoda;Insecta;Dicondylia;Pterygota;Neoptera;Holometabola;Diptera;Brachycera;Muscomorpha;Eremoneura;Cyclorrhapha;Schizophora;Acalyptratae;Ephydroidea;Drosophilidae;Drosophilinae;Drosophilini;Drosophila;Sophophora;obscura group;obscura subgroup;Drosophila guanche	13413	1	1	1	7.45545e-05	-4.12753	Eukaryota	Opisthokonta	Metazoa	Eumetazoa	Bilateria
Astatotilapia calliptera	8154	UP000265100	Eukaryota;Opisthokonta;Metazoa;Eumetazoa;Bilateria;Deuterostomia;Chordata;Craniata;Vertebrata;Gnathostomata;Teleostomi;Euteleostomi;Actinopterygii;Actinopteri;Neopterygii;Teleostei;Osteoglossocephalai;Clupeocephala;Euteleosteomorpha;Neoteleostei;Eurypterygia;Ctenosquamata;Acanthomorphata;Euacanthomorphacea;Percomorphaceae;Ovalentaria;Cichlomorphae;Cichliformes;Cichlidae;African cichlids;Pseudocre…	26810	1	2	1	7.4599e-05	-4.12727	Eukaryota	Opisthokonta	Metazoa	Eumetazoa	Bilateria
Drosophila mojavensis	7230	UP000009192	Eukaryota;Opisthokonta;Metazoa;Eumetazoa;Bilateria;Protostomia;Ecdysozoa;Panarthropoda;Arthropoda;Mandibulata;Pancrustacea;Hexapoda;Insecta;Dicondylia;Pterygota;Neoptera;Holometabola;Diptera;Brachycera;Muscomorpha;Eremoneura;Cyclorrhapha;Schizophora;Acalyptratae;Ephydroidea;Drosophilidae;Drosophilinae;Drosophilini;Drosophila;Drosophila;repleta group;mulleri subgroup;mojavensis species complex;Dro…	13386	1	1	1	7.47049e-05	-4.12665	Eukaryota	Opisthokonta	Metazoa	Eumetazoa	Bilateria
Tinamus guttatus	94827	UP000053641	Eukaryota;Opisthokonta;Metazoa;Eumetazoa;Bilateria;Deuterostomia;Chordata;Craniata;Vertebrata;Gnathostomata;Teleostomi;Euteleostomi;Sarcopterygii;Dipnotetrapodomorpha;Tetrapoda;Amniota;Sauropsida;Sauria;Archelosauria;Archosauria;Dinosauria;Saurischia;Theropoda;Coelurosauria;Aves;Palaeognathae;Tinamiformes;Tinamidae;Tinamus;Tinamus guttatus	13377	0	1	1	7.47552e-05	-4.12636	Eukaryota	Opisthokonta	Metazoa	Eumetazoa	Bilateria
Paroedura picta	143630	UP000288954	Eukaryota;Opisthokonta;Metazoa;Eumetazoa;Bilateria;Deuterostomia;Chordata;Craniata;Vertebrata;Gnathostomata;Teleostomi;Euteleostomi;Sarcopterygii;Dipnotetrapodomorpha;Tetrapoda;Amniota;Sauropsida;Sauria;Lepidosauria;Squamata;Bifurcata;Gekkota;Gekkonidae;Gekkoninae;Paroedura;Paroedura picta	26691	2	2	1	7.49316e-05	-4.12533	Eukaryota	Opisthokonta	Metazoa	Eumetazoa	Bilateria
Lingula anatina	7574	UP000085678	Eukaryota;Opisthokonta;Metazoa;Eumetazoa;Bilateria;Protostomia;Lophotrochozoa;Brachiopoda;Linguliformea;Lingulata;Lingulida;Linguloidea;Lingulidae;Lingula;Lingula anatina	26679	1	2	2	7.49653e-05	-4.12514	Eukaryota	Opisthokonta	Metazoa	Eumetazoa	Bilateria
Pygocentrus nattereri	42514	UP000261440	Eukaryota;Opisthokonta;Metazoa;Eumetazoa;Bilateria;Deuterostomia;Chordata;Craniata;Vertebrata;Gnathostomata;Teleostomi;Euteleostomi;Actinopterygii;Actinopteri;Neopterygii;Teleostei;Osteoglossocephalai;Clupeocephala;Otomorpha;Ostariophysi;Otophysi;Characiphysae;Characiformes;Characoidei;Serrasalmidae;Pygocentrus;Pygocentrus nattereri	26601	1	2	1	7.51851e-05	-4.12387	Eukaryota	Opisthokonta	Metazoa	Eumetazoa	Bilateria
Anopheles merus	30066	UP000075903	Eukaryota;Opisthokonta;Metazoa;Eumetazoa;Bilateria;Protostomia;Ecdysozoa;Panarthropoda;Arthropoda;Mandibulata;Pancrustacea;Hexapoda;Insecta;Dicondylia;Pterygota;Neoptera;Holometabola;Diptera;Nematocera;Culicomorpha;Culicoidea;Culicidae;Anophelinae;Anopheles;Cellia;Pyretophorus;gambiae species complex;Anopheles merus	13279	1	1	1	7.53069e-05	-4.12317	Eukaryota	Opisthokonta	Metazoa	Eumetazoa	Bilateria
Anopheles dirus	7168	UP000075884	Eukaryota;Opisthokonta;Metazoa;Eumetazoa;Bilateria;Protostomia;Ecdysozoa;Panarthropoda;Arthropoda;Mandibulata;Pancrustacea;Hexapoda;Insecta;Dicondylia;Pterygota;Neoptera;Holometabola;Diptera;Nematocera;Culicomorpha;Culicoidea;Culicidae;Anophelinae;Anopheles;Cellia;Neomyzomyia;leucosphyrus group;leucosphyrus subgroup;dirus species complex;Anopheles dirus	13074	1	1	1	7.64877e-05	-4.11641	Eukaryota	Opisthokonta	Metazoa	Eumetazoa	Bilateria
Schistosoma margrebowiei	48269	UP000050790	Eukaryota;Opisthokonta;Metazoa;Eumetazoa;Bilateria;Platyhelminthes;Trematoda;Digenea;Strigeidida;Schistosomatoidea;Schistosomatidae;Schistosoma;Schistosoma margrebowiei	26079	1	2	1	7.66901e-05	-4.11526	Eukaryota	Opisthokonta	Metazoa	Eumetazoa	Bilateria
Anopheles farauti	69004	UP000075886	Eukaryota;Opisthokonta;Metazoa;Eumetazoa;Bilateria;Protostomia;Ecdysozoa;Panarthropoda;Arthropoda;Mandibulata;Pancrustacea;Hexapoda;Insecta;Dicondylia;Pterygota;Neoptera;Holometabola;Diptera;Nematocera;Culicomorpha;Culicoidea;Culicidae;Anophelinae;Anopheles;Cellia;Neomyzomyia;punctulatus species complex;Anopheles farauti	12988	1	1	1	7.69941e-05	-4.11354	Eukaryota	Opisthokonta	Metazoa	Eumetazoa	Bilateria
Anopheles minimus	112268	UP000075920	Eukaryota;Opisthokonta;Metazoa;Eumetazoa;Bilateria;Protostomia;Ecdysozoa;Panarthropoda;Arthropoda;Mandibulata;Pancrustacea;Hexapoda;Insecta;Dicondylia;Pterygota;Neoptera;Holometabola;Diptera;Nematocera;Culicomorpha;Culicoidea;Culicidae;Anophelinae;Anopheles;Cellia;Myzomyia;minimus group;minimus species complex;Anopheles minimus	12923	1	1	1	7.73814e-05	-4.11136	Eukaryota	Opisthokonta	Metazoa	Eumetazoa	Bilateria
Phytophthora sojae strain P6497	1094619	UP000002640	Eukaryota;Stramenopiles;Oomycetes;Peronosporales;Peronosporaceae;Phytophthora;Phytophthora sojae;Phytophthora sojae strain P6497	25721	1	2	1	7.77575e-05	-4.10926	Eukaryota	Stramenopiles	Oomycetes	Peronosporales	Peronosporaceae
Danio rerio	7955	UP000000437	Eukaryota;Opisthokonta;Metazoa;Eumetazoa;Bilateria;Deuterostomia;Chordata;Craniata;Vertebrata;Gnathostomata;Teleostomi;Euteleostomi;Actinopterygii;Actinopteri;Neopterygii;Teleostei;Osteoglossocephalai;Clupeocephala;Otomorpha;Ostariophysi;Otophysi;Cypriniphysae;Cypriniformes;Cyprinoidei;Cyprinidae;Danio;Danio rerio	25697	1	2	1	7.78301e-05	-4.10885	Eukaryota	Opisthokonta	Metazoa	Eumetazoa	Bilateria
Trichinella sp. T9	181606	UP000054681	Eukaryota;Opisthokonta;Metazoa;Eumetazoa;Bilateria;Protostomia;Ecdysozoa;Nematoda;Enoplea;Dorylaimia;Trichinellida;Trichinellidae;Trichinella;unclassified Trichinella;Trichinella sp. T9	12784	0	1	1	7.82228e-05	-4.10667	Eukaryota	Opisthokonta	Metazoa	Eumetazoa	Bilateria
Habropoda laboriosa	597456	UP000053825	Eukaryota;Opisthokonta;Metazoa;Eumetazoa;Bilateria;Protostomia;Ecdysozoa;Panarthropoda;Arthropoda;Mandibulata;Pancrustacea;Hexapoda;Insecta;Dicondylia;Pterygota;Neoptera;Holometabola;Hymenoptera;Apocrita;Aculeata;Apoidea;Apidae;Anthophorinae;Anthophorini;Habropoda;Habropoda laboriosa	12781	1	1	1	7.82411e-05	-4.10656	Eukaryota	Opisthokonta	Metazoa	Eumetazoa	Bilateria
Opisthocomus hoazin	30419	UP000053605	Eukaryota;Opisthokonta;Metazoa;Eumetazoa;Bilateria;Deuterostomia;Chordata;Craniata;Vertebrata;Gnathostomata;Teleostomi;Euteleostomi;Sarcopterygii;Dipnotetrapodomorpha;Tetrapoda;Amniota;Sauropsida;Sauria;Archelosauria;Archosauria;Dinosauria;Saurischia;Theropoda;Coelurosauria;Aves;Neognathae;Opisthocomiformes;Opisthocomidae;Opisthocomus;Opisthocomus hoazin	12773	0	1	1	7.82901e-05	-4.10629	Eukaryota	Opisthokonta	Metazoa	Eumetazoa	Bilateria
Glossina morsitans morsitans	37546	UP000092444	Eukaryota;Opisthokonta;Metazoa;Eumetazoa;Bilateria;Protostomia;Ecdysozoa;Panarthropoda;Arthropoda;Mandibulata;Pancrustacea;Hexapoda;Insecta;Dicondylia;Pterygota;Neoptera;Holometabola;Diptera;Brachycera;Muscomorpha;Eremoneura;Cyclorrhapha;Schizophora;Calyptratae;Hippoboscoidea;Glossinidae;Glossina;Glossina;Glossina morsitans;Glossina morsitans morsitans	12528	1	1	1	7.98212e-05	-4.09788	Eukaryota	Opisthokonta	Metazoa	Eumetazoa	Bilateria
Anopheles gambiae	7165	UP000007062	Eukaryota;Opisthokonta;Metazoa;Eumetazoa;Bilateria;Protostomia;Ecdysozoa;Panarthropoda;Arthropoda;Mandibulata;Pancrustacea;Hexapoda;Insecta;Dicondylia;Pterygota;Neoptera;Holometabola;Diptera;Nematocera;Culicomorpha;Culicoidea;Culicidae;Anophelinae;Anopheles;Cellia;Pyretophorus;gambiae species complex;Anopheles gambiae	12521	1	1	1	7.98658e-05	-4.09764	Eukaryota	Opisthokonta	Metazoa	Eumetazoa	Bilateria
Paramormyrops kingsleyae	1676925	UP000261540	Eukaryota;Opisthokonta;Metazoa;Eumetazoa;Bilateria;Deuterostomia;Chordata;Craniata;Vertebrata;Gnathostomata;Teleostomi;Euteleostomi;Actinopterygii;Actinopteri;Neopterygii;Teleostei;Osteoglossocephalai;Osteoglossocephala;Osteoglossomorpha;Osteoglossiformes;Mormyridae;Paramormyrops;Paramormyrops kingsleyae	24753	2	2	1	8.07983e-05	-4.0926	Eukaryota	Opisthokonta	Metazoa	Eumetazoa	Bilateria
Alligator mississippiensis	8496	UP000050525	Eukaryota;Opisthokonta;Metazoa;Eumetazoa;Bilateria;Deuterostomia;Chordata;Craniata;Vertebrata;Gnathostomata;Teleostomi;Euteleostomi;Sarcopterygii;Dipnotetrapodomorpha;Tetrapoda;Amniota;Sauropsida;Sauria;Archelosauria;Archosauria;Crocodylia;Alligatoridae;Alligatorinae;Alligator;Alligator mississippiensis	24656	1	2	1	8.11162e-05	-4.09089	Eukaryota	Opisthokonta	Metazoa	Eumetazoa	Bilateria
Anopheles albimanus	7167	UP000069272	Eukaryota;Opisthokonta;Metazoa;Eumetazoa;Bilateria;Protostomia;Ecdysozoa;Panarthropoda;Arthropoda;Mandibulata;Pancrustacea;Hexapoda;Insecta;Dicondylia;Pterygota;Neoptera;Holometabola;Diptera;Nematocera;Culicomorpha;Culicoidea;Culicidae;Anophelinae;Anopheles;Nyssorhynchus;albimanus section;albimanus series;Anopheles albimanus	12306	1	1	1	8.12612e-05	-4.09012	Eukaryota	Opisthokonta	Metazoa	Eumetazoa	Bilateria
Seriola lalandi dorsalis	1841481	UP000261360	Eukaryota;Opisthokonta;Metazoa;Eumetazoa;Bilateria;Deuterostomia;Chordata;Craniata;Vertebrata;Gnathostomata;Teleostomi;Euteleostomi;Actinopterygii;Actinopteri;Neopterygii;Teleostei;Osteoglossocephalai;Clupeocephala;Euteleosteomorpha;Neoteleostei;Eurypterygia;Ctenosquamata;Acanthomorphata;Euacanthomorphacea;Percomorphaceae;Carangaria;Carangiformes;Carangidae;Seriola;Seriola lalandi;Seriola lalandi…	24575	1	2	1	8.13835e-05	-4.08946	Eukaryota	Opisthokonta	Metazoa	Eumetazoa	Bilateria
Guillardia theta CCMP2712	905079	UP000011087	Eukaryota;Cryptophyta;Pyrenomonadales;Geminigeraceae;Guillardia;Guillardia theta;Guillardia theta CCMP2712	24567	1	2	0	8.141e-05	-4.08932	Eukaryota	Cryptophyta	Pyrenomonadales	Geminigeraceae	Guillardia
Anabas testudineus	64144	UP000265040	Eukaryota;Opisthokonta;Metazoa;Eumetazoa;Bilateria;Deuterostomia;Chordata;Craniata;Vertebrata;Gnathostomata;Teleostomi;Euteleostomi;Actinopterygii;Actinopteri;Neopterygii;Teleostei;Osteoglossocephalai;Clupeocephala;Euteleosteomorpha;Neoteleostei;Eurypterygia;Ctenosquamata;Acanthomorphata;Euacanthomorphacea;Percomorphaceae;Anabantaria;Anabantiformes;Anabantoidei;Anabantidae;Anabas;Anabas testudine…	24545	1	2	1	8.1483e-05	-4.08893	Eukaryota	Opisthokonta	Metazoa	Eumetazoa	Bilateria
Ancylostoma ceylanicum	53326	UP000024635	Eukaryota;Opisthokonta;Metazoa;Eumetazoa;Bilateria;Protostomia;Ecdysozoa;Nematoda;Chromadorea;Strongylida;Ancylostomatoidea;Ancylostomatidae;Ancylostomatinae;Ancylostoma;Ancylostoma ceylanicum	36519	1	3	1	8.2149e-05	-4.0854	Eukaryota	Opisthokonta	Metazoa	Eumetazoa	Bilateria
Trichoplax sp. H2	287889	UP000253843	Eukaryota;Opisthokonta;Metazoa;Placozoa;Trichoplacidae;Trichoplax;unclassified Trichoplax;Trichoplax sp. H2	12150	1	1	1	8.23045e-05	-4.08458	Eukaryota	Opisthokonta	Metazoa	Placozoa	Trichoplacidae
Neotoma lepida	56216	UP000092124	Eukaryota;Opisthokonta;Metazoa;Eumetazoa;Bilateria;Deuterostomia;Chordata;Craniata;Vertebrata;Gnathostomata;Teleostomi;Euteleostomi;Sarcopterygii;Dipnotetrapodomorpha;Tetrapoda;Amniota;Mammalia;Theria;Eutheria;Boreoeutheria;Euarchontoglires;Glires;Rodentia;Myomorpha;Muroidea;Cricetidae;Neotominae;Neotoma;Neotoma lepida	24274	1	2	1	8.23927e-05	-4.08411	Eukaryota	Opisthokonta	Metazoa	Eumetazoa	Bilateria
Scleropages formosus	113540	UP000034805	Eukaryota;Opisthokonta;Metazoa;Eumetazoa;Bilateria;Deuterostomia;Chordata;Craniata;Vertebrata;Gnathostomata;Teleostomi;Euteleostomi;Actinopterygii;Actinopteri;Neopterygii;Teleostei;Osteoglossocephalai;Osteoglossocephala;Osteoglossomorpha;Osteoglossiformes;Osteoglossidae;Scleropages;Scleropages formosus	24200	1	2	1	8.26446e-05	-4.08279	Eukaryota	Opisthokonta	Metazoa	Eumetazoa	Bilateria
Stylophora pistillata	50429	UP000225706	Eukaryota;Opisthokonta;Metazoa;Eumetazoa;Cnidaria;Anthozoa;Hexacorallia;Scleractinia;Astrocoeniina;Pocilloporidae;Stylophora;Stylophora pistillata	24067	1	2	1	8.31013e-05	-4.08039	Eukaryota	Opisthokonta	Metazoa	Eumetazoa	Cnidaria
Esox lucius	8010	UP000265140	Eukaryota;Opisthokonta;Metazoa;Eumetazoa;Bilateria;Deuterostomia;Chordata;Craniata;Vertebrata;Gnathostomata;Teleostomi;Euteleostomi;Actinopterygii;Actinopteri;Neopterygii;Teleostei;Osteoglossocephalai;Clupeocephala;Euteleosteomorpha;Protacanthopterygii;Esociformes;Esocidae;Esox;Esox lucius	23942	1	2	1	8.35352e-05	-4.07813	Eukaryota	Opisthokonta	Metazoa	Eumetazoa	Bilateria
Cricetulus griseus	10029	UP000001075	Eukaryota;Opisthokonta;Metazoa;Eumetazoa;Bilateria;Deuterostomia;Chordata;Craniata;Vertebrata;Gnathostomata;Teleostomi;Euteleostomi;Sarcopterygii;Dipnotetrapodomorpha;Tetrapoda;Amniota;Mammalia;Theria;Eutheria;Boreoeutheria;Euarchontoglires;Glires;Rodentia;Myomorpha;Muroidea;Cricetidae;Cricetinae;Cricetulus;Cricetulus griseus	23885	1	2	2	8.37346e-05	-4.0771	Eukaryota	Opisthokonta	Metazoa	Eumetazoa	Bilateria
Anopheles epiroticus	199890	UP000075885	Eukaryota;Opisthokonta;Metazoa;Eumetazoa;Bilateria;Protostomia;Ecdysozoa;Panarthropoda;Arthropoda;Mandibulata;Pancrustacea;Hexapoda;Insecta;Dicondylia;Pterygota;Neoptera;Holometabola;Diptera;Nematocera;Culicomorpha;Culicoidea;Culicidae;Anophelinae;Anopheles;Cellia;Pyretophorus;sundaicus species complex;Anopheles epiroticus	11938	1	1	1	8.37661e-05	-4.07693	Eukaryota	Opisthokonta	Metazoa	Eumetazoa	Bilateria
Bos taurus	9913	UP000009136	Eukaryota;Opisthokonta;Metazoa;Eumetazoa;Bilateria;Deuterostomia;Chordata;Craniata;Vertebrata;Gnathostomata;Teleostomi;Euteleostomi;Sarcopterygii;Dipnotetrapodomorpha;Tetrapoda;Amniota;Mammalia;Theria;Eutheria;Boreoeutheria;Laurasiatheria;Artiodactyla;Ruminantia;Pecora;Bovidae;Bovinae;Bos;Bos taurus	23858	1	2	1	8.38293e-05	-4.0766	Eukaryota	Opisthokonta	Metazoa	Eumetazoa	Bilateria
Amphiprion percula	161767	UP000265080	Eukaryota;Opisthokonta;Metazoa;Eumetazoa;Bilateria;Deuterostomia;Chordata;Craniata;Vertebrata;Gnathostomata;Teleostomi;Euteleostomi;Actinopterygii;Actinopteri;Neopterygii;Teleostei;Osteoglossocephalai;Clupeocephala;Euteleosteomorpha;Neoteleostei;Eurypterygia;Ctenosquamata;Acanthomorphata;Euacanthomorphacea;Percomorphaceae;Ovalentaria;Ovalentaria incertae sedis;Pomacentridae;Amphiprion;Amphiprion …	23736	1	2	1	8.42602e-05	-4.07438	Eukaryota	Opisthokonta	Metazoa	Eumetazoa	Bilateria
Poecilia mexicana	48701	UP000261480	Eukaryota;Opisthokonta;Metazoa;Eumetazoa;Bilateria;Deuterostomia;Chordata;Craniata;Vertebrata;Gnathostomata;Teleostomi;Euteleostomi;Actinopterygii;Actinopteri;Neopterygii;Teleostei;Osteoglossocephalai;Clupeocephala;Euteleosteomorpha;Neoteleostei;Eurypterygia;Ctenosquamata;Acanthomorphata;Euacanthomorphacea;Percomorphaceae;Ovalentaria;Atherinomorphae;Cyprinodontiformes;Cyprinodontoidei;Poeciliidae…	23700	1	2	1	8.43882e-05	-4.07372	Eukaryota	Opisthokonta	Metazoa	Eumetazoa	Bilateria
Austrofundulus limnaeus	52670	UP000192220	Eukaryota;Opisthokonta;Metazoa;Eumetazoa;Bilateria;Deuterostomia;Chordata;Craniata;Vertebrata;Gnathostomata;Teleostomi;Euteleostomi;Actinopterygii;Actinopteri;Neopterygii;Teleostei;Osteoglossocephalai;Clupeocephala;Euteleosteomorpha;Neoteleostei;Eurypterygia;Ctenosquamata;Acanthomorphata;Euacanthomorphacea;Percomorphaceae;Ovalentaria;Atherinomorphae;Cyprinodontiformes;Aplocheiloidei;Rivulidae;Aus…	23690	1	2	1	8.44238e-05	-4.07354	Eukaryota	Opisthokonta	Metazoa	Eumetazoa	Bilateria
Amphilophus citrinellus	61819	UP000261340	Eukaryota;Opisthokonta;Metazoa;Eumetazoa;Bilateria;Deuterostomia;Chordata;Craniata;Vertebrata;Gnathostomata;Teleostomi;Euteleostomi;Actinopterygii;Actinopteri;Neopterygii;Teleostei;Osteoglossocephalai;Clupeocephala;Euteleosteomorpha;Neoteleostei;Eurypterygia;Ctenosquamata;Acanthomorphata;Euacanthomorphacea;Percomorphaceae;Ovalentaria;Cichlomorphae;Cichliformes;Cichlidae;New World cichlids;Cichlas…	23676	1	2	1	8.44737e-05	-4.07328	Eukaryota	Opisthokonta	Metazoa	Eumetazoa	Bilateria
Xiphophorus maculatus	8083	UP000002852	Eukaryota;Opisthokonta;Metazoa;Eumetazoa;Bilateria;Deuterostomia;Chordata;Craniata;Vertebrata;Gnathostomata;Teleostomi;Euteleostomi;Actinopterygii;Actinopteri;Neopterygii;Teleostei;Osteoglossocephalai;Clupeocephala;Euteleosteomorpha;Neoteleostei;Eurypterygia;Ctenosquamata;Acanthomorphata;Euacanthomorphacea;Percomorphaceae;Ovalentaria;Atherinomorphae;Cyprinodontiformes;Cyprinodontoidei;Poeciliidae…	23671	1	2	1	8.44916e-05	-4.07319	Eukaryota	Opisthokonta	Metazoa	Eumetazoa	Bilateria
Acanthochromis polyacanthus	80966	UP000257200	Eukaryota;Opisthokonta;Metazoa;Eumetazoa;Bilateria;Deuterostomia;Chordata;Craniata;Vertebrata;Gnathostomata;Teleostomi;Euteleostomi;Actinopterygii;Actinopteri;Neopterygii;Teleostei;Osteoglossocephalai;Clupeocephala;Euteleosteomorpha;Neoteleostei;Eurypterygia;Ctenosquamata;Acanthomorphata;Euacanthomorphacea;Percomorphaceae;Ovalentaria;Ovalentaria incertae sedis;Pomacentridae;Acanthochromis;Acantho…	23617	1	2	1	8.46848e-05	-4.07219	Eukaryota	Opisthokonta	Metazoa	Eumetazoa	Bilateria
Oryzias latipes	8090	UP000001038	Eukaryota;Opisthokonta;Metazoa;Eumetazoa;Bilateria;Deuterostomia;Chordata;Craniata;Vertebrata;Gnathostomata;Teleostomi;Euteleostomi;Actinopterygii;Actinopteri;Neopterygii;Teleostei;Osteoglossocephalai;Clupeocephala;Euteleosteomorpha;Neoteleostei;Eurypterygia;Ctenosquamata;Acanthomorphata;Euacanthomorphacea;Percomorphaceae;Ovalentaria;Atherinomorphae;Beloniformes;Adrianichthyoidei;Adrianichthyidae…	23617	1	2	1	8.46848e-05	-4.07219	Eukaryota	Opisthokonta	Metazoa	Eumetazoa	Bilateria
Neolamprologus brichardi	32507	UP000261580	Eukaryota;Opisthokonta;Metazoa;Eumetazoa;Bilateria;Deuterostomia;Chordata;Craniata;Vertebrata;Gnathostomata;Teleostomi;Euteleostomi;Actinopterygii;Actinopteri;Neopterygii;Teleostei;Osteoglossocephalai;Clupeocephala;Euteleosteomorpha;Neoteleostei;Eurypterygia;Ctenosquamata;Acanthomorphata;Euacanthomorphacea;Percomorphaceae;Ovalentaria;Cichlomorphae;Cichliformes;Cichlidae;African cichlids;Pseudocre…	23549	1	2	1	8.49293e-05	-4.07094	Eukaryota	Opisthokonta	Metazoa	Eumetazoa	Bilateria
Anopheles stephensi	30069	UP000076408	Eukaryota;Opisthokonta;Metazoa;Eumetazoa;Bilateria;Protostomia;Ecdysozoa;Panarthropoda;Arthropoda;Mandibulata;Pancrustacea;Hexapoda;Insecta;Dicondylia;Pterygota;Neoptera;Holometabola;Diptera;Nematocera;Culicomorpha;Culicoidea;Culicidae;Anophelinae;Anopheles;Cellia;Neocellia;Anopheles stephensi	11758	1	1	1	8.50485e-05	-4.07033	Eukaryota	Opisthokonta	Metazoa	Eumetazoa	Bilateria
Oryzias melastigma	30732	UP000261560	Eukaryota;Opisthokonta;Metazoa;Eumetazoa;Bilateria;Deuterostomia;Chordata;Craniata;Vertebrata;Gnathostomata;Teleostomi;Euteleostomi;Actinopterygii;Actinopteri;Neopterygii;Teleostei;Osteoglossocephalai;Clupeocephala;Euteleosteomorpha;Neoteleostei;Eurypterygia;Ctenosquamata;Acanthomorphata;Euacanthomorphacea;Percomorphaceae;Ovalentaria;Atherinomorphae;Beloniformes;Adrianichthyoidei;Adrianichthyidae…	23492	1	2	1	8.51354e-05	-4.06989	Eukaryota	Opisthokonta	Metazoa	Eumetazoa	Bilateria
Pundamilia nyererei	303518	UP000261460	Eukaryota;Opisthokonta;Metazoa;Eumetazoa;Bilateria;Deuterostomia;Chordata;Craniata;Vertebrata;Gnathostomata;Teleostomi;Euteleostomi;Actinopterygii;Actinopteri;Neopterygii;Teleostei;Osteoglossocephalai;Clupeocephala;Euteleosteomorpha;Neoteleostei;Eurypterygia;Ctenosquamata;Acanthomorphata;Euacanthomorphacea;Percomorphaceae;Ovalentaria;Cichlomorphae;Cichliformes;Cichlidae;African cichlids;Pseudocre…	23476	1	2	1	8.51934e-05	-4.06959	Eukaryota	Opisthokonta	Metazoa	Eumetazoa	Bilateria
Amphiprion ocellaris	80972	UP000257160	Eukaryota;Opisthokonta;Metazoa;Eumetazoa;Bilateria;Deuterostomia;Chordata;Craniata;Vertebrata;Gnathostomata;Teleostomi;Euteleostomi;Actinopterygii;Actinopteri;Neopterygii;Teleostei;Osteoglossocephalai;Clupeocephala;Euteleosteomorpha;Neoteleostei;Eurypterygia;Ctenosquamata;Acanthomorphata;Euacanthomorphacea;Percomorphaceae;Ovalentaria;Ovalentaria incertae sedis;Pomacentridae;Amphiprion;Amphiprion …	23429	1	2	1	8.53643e-05	-4.06872	Eukaryota	Opisthokonta	Metazoa	Eumetazoa	Bilateria
Poecilia formosa	48698	UP000028760	Eukaryota;Opisthokonta;Metazoa;Eumetazoa;Bilateria;Deuterostomia;Chordata;Craniata;Vertebrata;Gnathostomata;Teleostomi;Euteleostomi;Actinopterygii;Actinopteri;Neopterygii;Teleostei;Osteoglossocephalai;Clupeocephala;Euteleosteomorpha;Neoteleostei;Eurypterygia;Ctenosquamata;Acanthomorphata;Euacanthomorphacea;Percomorphaceae;Ovalentaria;Atherinomorphae;Cyprinodontiformes;Cyprinodontoidei;Poeciliidae…	23408	1	2	1	8.54409e-05	-4.06833	Eukaryota	Opisthokonta	Metazoa	Eumetazoa	Bilateria
Schistosoma curassoni	6186	UP000050789	Eukaryota;Opisthokonta;Metazoa;Eumetazoa;Bilateria;Platyhelminthes;Trematoda;Digenea;Strigeidida;Schistosomatoidea;Schistosomatidae;Schistosoma;Schistosoma curassoni	23372	1	2	1	8.55725e-05	-4.06767	Eukaryota	Opisthokonta	Metazoa	Eumetazoa	Bilateria
Poecilia latipinna	48699	UP000261500	Eukaryota;Opisthokonta;Metazoa;Eumetazoa;Bilateria;Deuterostomia;Chordata;Craniata;Vertebrata;Gnathostomata;Teleostomi;Euteleostomi;Actinopterygii;Actinopteri;Neopterygii;Teleostei;Osteoglossocephalai;Clupeocephala;Euteleosteomorpha;Neoteleostei;Eurypterygia;Ctenosquamata;Acanthomorphata;Euacanthomorphacea;Percomorphaceae;Ovalentaria;Atherinomorphae;Cyprinodontiformes;Cyprinodontoidei;Poeciliidae…	23290	1	2	1	8.58738e-05	-4.06614	Eukaryota	Opisthokonta	Metazoa	Eumetazoa	Bilateria
Mastacembelus armatus	205130	UP000261640	Eukaryota;Opisthokonta;Metazoa;Eumetazoa;Bilateria;Deuterostomia;Chordata;Craniata;Vertebrata;Gnathostomata;Teleostomi;Euteleostomi;Actinopterygii;Actinopteri;Neopterygii;Teleostei;Osteoglossocephalai;Clupeocephala;Euteleosteomorpha;Neoteleostei;Eurypterygia;Ctenosquamata;Acanthomorphata;Euacanthomorphacea;Percomorphaceae;Anabantaria;Synbranchiformes;Mastacembeloidei;Mastacembelidae;Mastacembelus…	23259	1	2	1	8.59882e-05	-4.06556	Eukaryota	Opisthokonta	Metazoa	Eumetazoa	Bilateria
Seriola dumerili	41447	UP000261420	Eukaryota;Opisthokonta;Metazoa;Eumetazoa;Bilateria;Deuterostomia;Chordata;Craniata;Vertebrata;Gnathostomata;Teleostomi;Euteleostomi;Actinopterygii;Actinopteri;Neopterygii;Teleostei;Osteoglossocephalai;Clupeocephala;Euteleosteomorpha;Neoteleostei;Eurypterygia;Ctenosquamata;Acanthomorphata;Euacanthomorphacea;Percomorphaceae;Carangaria;Carangiformes;Carangidae;Seriola;Seriola dumerili	23239	1	2	1	8.60622e-05	-4.06519	Eukaryota	Opisthokonta	Metazoa	Eumetazoa	Bilateria
Salpingoeca rosetta	946362	UP000007799	Eukaryota;Opisthokonta;Choanoflagellata;Craspedida;Salpingoecidae;Salpingoeca;Salpingoeca rosetta	11614	1	1	1	8.6103e-05	-4.06498	Eukaryota	Opisthokonta	Choanoflagellata	Craspedida	Salpingoecidae
Oncorhynchus mykiss	8022	UP000193380	Eukaryota;Opisthokonta;Metazoa;Eumetazoa;Bilateria;Deuterostomia;Chordata;Craniata;Vertebrata;Gnathostomata;Teleostomi;Euteleostomi;Actinopterygii;Actinopteri;Neopterygii;Teleostei;Osteoglossocephalai;Clupeocephala;Euteleosteomorpha;Protacanthopterygii;Salmoniformes;Salmonidae;Salmoninae;Oncorhynchus;Oncorhynchus mykiss	46447	1	4	1	8.61197e-05	-4.0649	Eukaryota	Opisthokonta	Metazoa	Eumetazoa	Bilateria
Sus scrofa	9823	UP000008227	Eukaryota;Opisthokonta;Metazoa;Eumetazoa;Bilateria;Deuterostomia;Chordata;Craniata;Vertebrata;Gnathostomata;Teleostomi;Euteleostomi;Sarcopterygii;Dipnotetrapodomorpha;Tetrapoda;Amniota;Mammalia;Theria;Eutheria;Boreoeutheria;Laurasiatheria;Artiodactyla;Suina;Suidae;Sus;Sus scrofa	23223	1	2	1	8.61215e-05	-4.06489	Eukaryota	Opisthokonta	Metazoa	Eumetazoa	Bilateria
Ciona savignyi	51511	UP000007875	Eukaryota;Opisthokonta;Metazoa;Eumetazoa;Bilateria;Deuterostomia;Chordata;Tunicata;Ascidiacea;Enterogona;Phlebobranchia;Cionidae;Ciona;Ciona savignyi	11592	2	1	1	8.62664e-05	-4.06416	Eukaryota	Opisthokonta	Metazoa	Eumetazoa	Bilateria
Phytophthora cactorum	29920	UP000251314	Eukaryota;Stramenopiles;Oomycetes;Peronosporales;Peronosporaceae;Phytophthora;Phytophthora cactorum	23095	1	2	1	8.65988e-05	-4.06249	Eukaryota	Stramenopiles	Oomycetes	Peronosporales	Peronosporaceae
Haplochromis burtoni	8153	UP000264840	Eukaryota;Opisthokonta;Metazoa;Eumetazoa;Bilateria;Deuterostomia;Chordata;Craniata;Vertebrata;Gnathostomata;Teleostomi;Euteleostomi;Actinopterygii;Actinopteri;Neopterygii;Teleostei;Osteoglossocephalai;Clupeocephala;Euteleosteomorpha;Neoteleostei;Eurypterygia;Ctenosquamata;Acanthomorphata;Euacanthomorphacea;Percomorphaceae;Ovalentaria;Cichlomorphae;Cichliformes;Cichlidae;African cichlids;Pseudocre…	23059	1	2	1	8.6734e-05	-4.06181	Eukaryota	Opisthokonta	Metazoa	Eumetazoa	Bilateria
Trichoplax adhaerens	10228	UP000009022	Eukaryota;Opisthokonta;Metazoa;Placozoa;Trichoplacidae;Trichoplax;Trichoplax adhaerens	11518	1	1	0	8.68206e-05	-4.06138	Eukaryota	Opisthokonta	Metazoa	Placozoa	Trichoplacidae
Hirundo rustica rustica	333673	UP000269221	Eukaryota;Opisthokonta;Metazoa;Eumetazoa;Bilateria;Deuterostomia;Chordata;Craniata;Vertebrata;Gnathostomata;Teleostomi;Euteleostomi;Sarcopterygii;Dipnotetrapodomorpha;Tetrapoda;Amniota;Sauropsida;Sauria;Archelosauria;Archosauria;Dinosauria;Saurischia;Theropoda;Coelurosauria;Aves;Neognathae;Passeriformes;Sylvioidea;Hirundinidae;Hirundo;Hirundo rustica;Hirundo rustica rustica	34534	0	3	1	8.68709e-05	-4.06113	Eukaryota	Opisthokonta	Metazoa	Eumetazoa	Bilateria
Pan troglodytes	9598	UP000002277	Eukaryota;Opisthokonta;Metazoa;Eumetazoa;Bilateria;Deuterostomia;Chordata;Craniata;Vertebrata;Gnathostomata;Teleostomi;Euteleostomi;Sarcopterygii;Dipnotetrapodomorpha;Tetrapoda;Amniota;Mammalia;Theria;Eutheria;Boreoeutheria;Euarchontoglires;Primates;Haplorrhini;Simiiformes;Catarrhini;Hominoidea;Hominidae;Homininae;Pan;Pan troglodytes	23006	1	2	1	8.69338e-05	-4.06081	Eukaryota	Opisthokonta	Metazoa	Eumetazoa	Bilateria
Phytophthora parasitica INRA-310	761204	UP000018817	Eukaryota;Stramenopiles;Oomycetes;Peronosporales;Peronosporaceae;Phytophthora;Phytophthora parasitica;Phytophthora parasitica INRA-310	23004	1	2	1	8.69414e-05	-4.06077	Eukaryota	Stramenopiles	Oomycetes	Peronosporales	Peronosporaceae
Stegastes partitus	144197	UP000261400	Eukaryota;Opisthokonta;Metazoa;Eumetazoa;Bilateria;Deuterostomia;Chordata;Craniata;Vertebrata;Gnathostomata;Teleostomi;Euteleostomi;Actinopterygii;Actinopteri;Neopterygii;Teleostei;Osteoglossocephalai;Clupeocephala;Euteleosteomorpha;Neoteleostei;Eurypterygia;Ctenosquamata;Acanthomorphata;Euacanthomorphacea;Percomorphaceae;Ovalentaria;Ovalentaria incertae sedis;Pomacentridae;Stegastes;Stegastes pa…	22961	1	2	1	8.71042e-05	-4.05996	Eukaryota	Opisthokonta	Metazoa	Eumetazoa	Bilateria
Cyprinodon variegatus	28743	UP000265020	Eukaryota;Opisthokonta;Metazoa;Eumetazoa;Bilateria;Deuterostomia;Chordata;Craniata;Vertebrata;Gnathostomata;Teleostomi;Euteleostomi;Actinopterygii;Actinopteri;Neopterygii;Teleostei;Osteoglossocephalai;Clupeocephala;Euteleosteomorpha;Neoteleostei;Eurypterygia;Ctenosquamata;Acanthomorphata;Euacanthomorphacea;Percomorphaceae;Ovalentaria;Atherinomorphae;Cyprinodontiformes;Cyprinodontoidei;Cyprinodont…	22943	1	2	1	8.71726e-05	-4.05962	Eukaryota	Opisthokonta	Metazoa	Eumetazoa	Bilateria
Megaselia scalaris	36166	UP000015102	Eukaryota;Opisthokonta;Metazoa;Eumetazoa;Bilateria;Protostomia;Ecdysozoa;Panarthropoda;Arthropoda;Mandibulata;Pancrustacea;Hexapoda;Insecta;Dicondylia;Pterygota;Neoptera;Holometabola;Diptera;Brachycera;Muscomorpha;Eremoneura;Cyclorrhapha;Aschiza;Platypezoidea;Phoridae;Metopininae;Megaseliini;Megaselia;Megaselia scalaris	11461	0	1	1	8.72524e-05	-4.05922	Eukaryota	Opisthokonta	Metazoa	Eumetazoa	Bilateria
Poecilia reticulata	8081	UP000242638	Eukaryota;Opisthokonta;Metazoa;Eumetazoa;Bilateria;Deuterostomia;Chordata;Craniata;Vertebrata;Gnathostomata;Teleostomi;Euteleostomi;Actinopterygii;Actinopteri;Neopterygii;Teleostei;Osteoglossocephalai;Clupeocephala;Euteleosteomorpha;Neoteleostei;Eurypterygia;Ctenosquamata;Acanthomorphata;Euacanthomorphacea;Percomorphaceae;Ovalentaria;Atherinomorphae;Cyprinodontiformes;Cyprinodontoidei;Poeciliidae…	22853	1	2	1	8.75159e-05	-4.05791	Eukaryota	Opisthokonta	Metazoa	Eumetazoa	Bilateria
Dufourea novaeangliae	178035	UP000076502	Eukaryota;Opisthokonta;Metazoa;Eumetazoa;Bilateria;Protostomia;Ecdysozoa;Panarthropoda;Arthropoda;Mandibulata;Pancrustacea;Hexapoda;Insecta;Dicondylia;Pterygota;Neoptera;Holometabola;Hymenoptera;Apocrita;Aculeata;Apoidea;Halictidae;Rophitinae;Dufourea;Dufourea novaeangliae	11355	1	1	1	8.80669e-05	-4.05519	Eukaryota	Opisthokonta	Metazoa	Eumetazoa	Bilateria
Chiloscyllium punctatum	137246	UP000287033	Eukaryota;Opisthokonta;Metazoa;Eumetazoa;Bilateria;Deuterostomia;Chordata;Craniata;Vertebrata;Gnathostomata;Chondrichthyes;Elasmobranchii;Selachii;Galeomorphii;Galeoidea;Orectolobiformes;Hemiscylliidae;Chiloscyllium;Chiloscyllium punctatum	33497	2	3	1	8.95603e-05	-4.04788	Eukaryota	Opisthokonta	Metazoa	Eumetazoa	Bilateria
Macaca fascicularis	9541	UP000233100	Eukaryota;Opisthokonta;Metazoa;Eumetazoa;Bilateria;Deuterostomia;Chordata;Craniata;Vertebrata;Gnathostomata;Teleostomi;Euteleostomi;Sarcopterygii;Dipnotetrapodomorpha;Tetrapoda;Amniota;Mammalia;Theria;Eutheria;Boreoeutheria;Euarchontoglires;Primates;Haplorrhini;Simiiformes;Catarrhini;Cercopithecoidea;Cercopithecidae;Cercopithecinae;Macaca;Macaca fascicularis	22288	1	2	1	8.97344e-05	-4.04704	Eukaryota	Opisthokonta	Metazoa	Eumetazoa	Bilateria
Periophthalmus magnuspinnatus	409849	UP000261520	Eukaryota;Opisthokonta;Metazoa;Eumetazoa;Bilateria;Deuterostomia;Chordata;Craniata;Vertebrata;Gnathostomata;Teleostomi;Euteleostomi;Actinopterygii;Actinopteri;Neopterygii;Teleostei;Osteoglossocephalai;Clupeocephala;Euteleosteomorpha;Neoteleostei;Eurypterygia;Ctenosquamata;Acanthomorphata;Euacanthomorphacea;Percomorphaceae;Gobiaria;Gobiiformes;Gobioidei;Gobiidae;Oxudercinae;Periophthalmus;Periopht…	22240	1	2	1	8.99281e-05	-4.0461	Eukaryota	Opisthokonta	Metazoa	Eumetazoa	Bilateria
Mus musculus	10090	UP000000589	Eukaryota;Opisthokonta;Metazoa;Eumetazoa;Bilateria;Deuterostomia;Chordata;Craniata;Vertebrata;Gnathostomata;Teleostomi;Euteleostomi;Sarcopterygii;Dipnotetrapodomorpha;Tetrapoda;Amniota;Mammalia;Theria;Eutheria;Boreoeutheria;Euarchontoglires;Glires;Rodentia;Myomorpha;Muroidea;Muridae;Murinae;Mus;Mus;Mus musculus	21942	1	2	1	9.11494e-05	-4.04025	Eukaryota	Opisthokonta	Metazoa	Eumetazoa	Bilateria
Kryptolebias marmoratus	37003	UP000264800	Eukaryota;Opisthokonta;Metazoa;Eumetazoa;Bilateria;Deuterostomia;Chordata;Craniata;Vertebrata;Gnathostomata;Teleostomi;Euteleostomi;Actinopterygii;Actinopteri;Neopterygii;Teleostei;Osteoglossocephalai;Clupeocephala;Euteleosteomorpha;Neoteleostei;Eurypterygia;Ctenosquamata;Acanthomorphata;Euacanthomorphacea;Percomorphaceae;Ovalentaria;Atherinomorphae;Cyprinodontiformes;Aplocheiloidei;Rivulidae;Kry…	21874	1	2	1	9.14328e-05	-4.0389	Eukaryota	Opisthokonta	Metazoa	Eumetazoa	Bilateria
Gorilla gorilla gorilla	9595	UP000001519	Eukaryota;Opisthokonta;Metazoa;Eumetazoa;Bilateria;Deuterostomia;Chordata;Craniata;Vertebrata;Gnathostomata;Teleostomi;Euteleostomi;Sarcopterygii;Dipnotetrapodomorpha;Tetrapoda;Amniota;Mammalia;Theria;Eutheria;Boreoeutheria;Euarchontoglires;Primates;Haplorrhini;Simiiformes;Catarrhini;Hominoidea;Hominidae;Homininae;Gorilla;Gorilla gorilla;Gorilla gorilla gorilla	21790	1	2	1	9.17852e-05	-4.03723	Eukaryota	Opisthokonta	Metazoa	Eumetazoa	Bilateria
Anopheles christyi	43041	UP000075881	Eukaryota;Opisthokonta;Metazoa;Eumetazoa;Bilateria;Protostomia;Ecdysozoa;Panarthropoda;Arthropoda;Mandibulata;Pancrustacea;Hexapoda;Insecta;Dicondylia;Pterygota;Neoptera;Holometabola;Diptera;Nematocera;Culicomorpha;Culicoidea;Culicidae;Anophelinae;Anopheles;Cellia;Pyretophorus;Anopheles christyi	10893	1	1	1	9.18021e-05	-4.03715	Eukaryota	Opisthokonta	Metazoa	Eumetazoa	Bilateria
Ornithorhynchus anatinus	9258	UP000002279	Eukaryota;Opisthokonta;Metazoa;Eumetazoa;Bilateria;Deuterostomia;Chordata;Craniata;Vertebrata;Gnathostomata;Teleostomi;Euteleostomi;Sarcopterygii;Dipnotetrapodomorpha;Tetrapoda;Amniota;Mammalia;Prototheria;Monotremata;Ornithorhynchidae;Ornithorhynchus;Ornithorhynchus anatinus	21677	0	2	1	9.22637e-05	-4.03497	Eukaryota	Opisthokonta	Metazoa	Eumetazoa	Bilateria
Rattus norvegicus	10116	UP000002494	Eukaryota;Opisthokonta;Metazoa;Eumetazoa;Bilateria;Deuterostomia;Chordata;Craniata;Vertebrata;Gnathostomata;Teleostomi;Euteleostomi;Sarcopterygii;Dipnotetrapodomorpha;Tetrapoda;Amniota;Mammalia;Theria;Eutheria;Boreoeutheria;Euarchontoglires;Glires;Rodentia;Myomorpha;Muroidea;Muridae;Murinae;Rattus;Rattus norvegicus	21647	1	2	2	9.23916e-05	-4.03437	Eukaryota	Opisthokonta	Metazoa	Eumetazoa	Bilateria
Xenopus laevis	8355	UP000186698	Eukaryota;Opisthokonta;Metazoa;Eumetazoa;Bilateria;Deuterostomia;Chordata;Craniata;Vertebrata;Gnathostomata;Teleostomi;Euteleostomi;Sarcopterygii;Dipnotetrapodomorpha;Tetrapoda;Amphibia;Batrachia;Anura;Pipoidea;Pipidae;Xenopodinae;Xenopus;Xenopus;Xenopus laevis	43235	1	4	1	9.25176e-05	-4.03378	Eukaryota	Opisthokonta	Metazoa	Eumetazoa	Bilateria
Phytophthora parasitica	4792	UP000054423	Eukaryota;Stramenopiles;Oomycetes;Peronosporales;Peronosporaceae;Phytophthora;Phytophthora parasitica	21579	1	2	1	9.26827e-05	-4.033	Eukaryota	Stramenopiles	Oomycetes	Peronosporales	Peronosporaceae
Papio anubis	9555	UP000028761	Eukaryota;Opisthokonta;Metazoa;Eumetazoa;Bilateria;Deuterostomia;Chordata;Craniata;Vertebrata;Gnathostomata;Teleostomi;Euteleostomi;Sarcopterygii;Dipnotetrapodomorpha;Tetrapoda;Amniota;Mammalia;Theria;Eutheria;Boreoeutheria;Euarchontoglires;Primates;Haplorrhini;Simiiformes;Catarrhini;Cercopithecoidea;Cercopithecidae;Cercopithecinae;Papio;Papio anubis	21568	1	2	1	9.273e-05	-4.03278	Eukaryota	Opisthokonta	Metazoa	Eumetazoa	Bilateria
Pediculus humanus corporis	121224	UP000009046	Eukaryota;Opisthokonta;Metazoa;Eumetazoa;Bilateria;Protostomia;Ecdysozoa;Panarthropoda;Arthropoda;Mandibulata;Pancrustacea;Hexapoda;Insecta;Dicondylia;Pterygota;Neoptera;Paraneoptera;Psocodea;Phthiraptera;Anoplura;Pediculidae;Pediculus;Pediculus humanus;Pediculus humanus corporis	10761	1	1	0	9.29282e-05	-4.03185	Eukaryota	Opisthokonta	Metazoa	Eumetazoa	Bilateria
Equus caballus	9796	UP000002281	Eukaryota;Opisthokonta;Metazoa;Eumetazoa;Bilateria;Deuterostomia;Chordata;Craniata;Vertebrata;Gnathostomata;Teleostomi;Euteleostomi;Sarcopterygii;Dipnotetrapodomorpha;Tetrapoda;Amniota;Mammalia;Theria;Eutheria;Boreoeutheria;Laurasiatheria;Perissodactyla;Equidae;Equus;Equus;Equus caballus	21453	1	2	1	9.32271e-05	-4.03046	Eukaryota	Opisthokonta	Metazoa	Eumetazoa	Bilateria
Heterocephalus glaber	10181	UP000006813	Eukaryota;Opisthokonta;Metazoa;Eumetazoa;Bilateria;Deuterostomia;Chordata;Craniata;Vertebrata;Gnathostomata;Teleostomi;Euteleostomi;Sarcopterygii;Dipnotetrapodomorpha;Tetrapoda;Amniota;Mammalia;Theria;Eutheria;Boreoeutheria;Euarchontoglires;Glires;Rodentia;Hystricomorpha;Bathyergidae;Heterocephalus;Heterocephalus glaber	21449	1	2	1	9.32444e-05	-4.03038	Eukaryota	Opisthokonta	Metazoa	Eumetazoa	Bilateria
Oreochromis niloticus	8128	UP000005207	Eukaryota;Opisthokonta;Metazoa;Eumetazoa;Bilateria;Deuterostomia;Chordata;Craniata;Vertebrata;Gnathostomata;Teleostomi;Euteleostomi;Actinopterygii;Actinopteri;Neopterygii;Teleostei;Osteoglossocephalai;Clupeocephala;Euteleosteomorpha;Neoteleostei;Eurypterygia;Ctenosquamata;Acanthomorphata;Euacanthomorphacea;Percomorphaceae;Ovalentaria;Cichlomorphae;Cichliformes;Cichlidae;African cichlids;Pseudocre…	21435	1	2	1	9.33053e-05	-4.03009	Eukaryota	Opisthokonta	Metazoa	Eumetazoa	Bilateria
Platysternon megacephalum	55544	UP000297703	Eukaryota;Opisthokonta;Metazoa;Eumetazoa;Bilateria;Deuterostomia;Chordata;Craniata;Vertebrata;Gnathostomata;Teleostomi;Euteleostomi;Sarcopterygii;Dipnotetrapodomorpha;Tetrapoda;Amniota;Sauropsida;Sauria;Archelosauria;Testudines;Cryptodira;Durocryptodira;Testudinoidea;Platysternidae;Platysternon;Platysternon megacephalum	21371	1	2	1	9.35848e-05	-4.02879	Eukaryota	Opisthokonta	Metazoa	Eumetazoa	Bilateria
Mola mola	94237	UP000261620	Eukaryota;Opisthokonta;Metazoa;Eumetazoa;Bilateria;Deuterostomia;Chordata;Craniata;Vertebrata;Gnathostomata;Teleostomi;Euteleostomi;Actinopterygii;Actinopteri;Neopterygii;Teleostei;Osteoglossocephalai;Clupeocephala;Euteleosteomorpha;Neoteleostei;Eurypterygia;Ctenosquamata;Acanthomorphata;Euacanthomorphacea;Percomorphaceae;Eupercaria;Tetraodontiformes;Moloidei;Molidae;Mola;Mola mola	21362	1	2	1	9.36242e-05	-4.02861	Eukaryota	Opisthokonta	Metazoa	Eumetazoa	Bilateria
Cynoglossus semilaevis	244447	UP000265120	Eukaryota;Opisthokonta;Metazoa;Eumetazoa;Bilateria;Deuterostomia;Chordata;Craniata;Vertebrata;Gnathostomata;Teleostomi;Euteleostomi;Actinopterygii;Actinopteri;Neopterygii;Teleostei;Osteoglossocephalai;Clupeocephala;Euteleosteomorpha;Neoteleostei;Eurypterygia;Ctenosquamata;Acanthomorphata;Euacanthomorphacea;Percomorphaceae;Carangaria;Pleuronectiformes;Pleuronectoidei;Cynoglossidae;Cynoglossinae;Cy…	21333	1	2	1	9.37515e-05	-4.02802	Eukaryota	Opisthokonta	Metazoa	Eumetazoa	Bilateria
Monodelphis domestica	13616	UP000002280	Eukaryota;Opisthokonta;Metazoa;Eumetazoa;Bilateria;Deuterostomia;Chordata;Craniata;Vertebrata;Gnathostomata;Teleostomi;Euteleostomi;Sarcopterygii;Dipnotetrapodomorpha;Tetrapoda;Amniota;Mammalia;Theria;Metatheria;Didelphimorphia;Didelphidae;Didelphinae;Monodelphis;Monodelphis domestica	21271	1	2	1	9.40247e-05	-4.02676	Eukaryota	Opisthokonta	Metazoa	Eumetazoa	Bilateria
Pan paniscus	9597	UP000240080	Eukaryota;Opisthokonta;Metazoa;Eumetazoa;Bilateria;Deuterostomia;Chordata;Craniata;Vertebrata;Gnathostomata;Teleostomi;Euteleostomi;Sarcopterygii;Dipnotetrapodomorpha;Tetrapoda;Amniota;Mammalia;Theria;Eutheria;Boreoeutheria;Euarchontoglires;Primates;Haplorrhini;Simiiformes;Catarrhini;Hominoidea;Hominidae;Homininae;Pan;Pan paniscus	21221	1	2	1	9.42463e-05	-4.02574	Eukaryota	Opisthokonta	Metazoa	Eumetazoa	Bilateria
Ovis aries	9940	UP000002356	Eukaryota;Opisthokonta;Metazoa;Eumetazoa;Bilateria;Deuterostomia;Chordata;Craniata;Vertebrata;Gnathostomata;Teleostomi;Euteleostomi;Sarcopterygii;Dipnotetrapodomorpha;Tetrapoda;Amniota;Mammalia;Theria;Eutheria;Boreoeutheria;Laurasiatheria;Artiodactyla;Ruminantia;Pecora;Bovidae;Caprinae;Ovis;Ovis aries	21216	1	2	1	9.42685e-05	-4.02563	Eukaryota	Opisthokonta	Metazoa	Eumetazoa	Bilateria
Macaca mulatta	9544	UP000006718	Eukaryota;Opisthokonta;Metazoa;Eumetazoa;Bilateria;Deuterostomia;Chordata;Craniata;Vertebrata;Gnathostomata;Teleostomi;Euteleostomi;Sarcopterygii;Dipnotetrapodomorpha;Tetrapoda;Amniota;Mammalia;Theria;Eutheria;Boreoeutheria;Euarchontoglires;Primates;Haplorrhini;Simiiformes;Catarrhini;Cercopithecoidea;Cercopithecidae;Cercopithecinae;Macaca;Macaca mulatta	21210	1	2	1	9.42951e-05	-4.02551	Eukaryota	Opisthokonta	Metazoa	Eumetazoa	Bilateria
Trichuris muris	70415	UP000046395	Eukaryota;Opisthokonta;Metazoa;Eumetazoa;Bilateria;Protostomia;Ecdysozoa;Nematoda;Enoplea;Dorylaimia;Trichinellida;Trichuridae;Trichuris;Trichuris muris	10587	1	1	0	9.44555e-05	-4.02477	Eukaryota	Opisthokonta	Metazoa	Eumetazoa	Bilateria
Capra hircus	9925	UP000291000	Eukaryota;Opisthokonta;Metazoa;Eumetazoa;Bilateria;Deuterostomia;Chordata;Craniata;Vertebrata;Gnathostomata;Teleostomi;Euteleostomi;Sarcopterygii;Dipnotetrapodomorpha;Tetrapoda;Amniota;Mammalia;Theria;Eutheria;Boreoeutheria;Laurasiatheria;Artiodactyla;Ruminantia;Pecora;Bovidae;Caprinae;Capra;Capra hircus	21153	1	2	1	9.45492e-05	-4.02434	Eukaryota	Opisthokonta	Metazoa	Eumetazoa	Bilateria
Scophthalmus maximus	52904	UP000246464	Eukaryota;Opisthokonta;Metazoa;Eumetazoa;Bilateria;Deuterostomia;Chordata;Craniata;Vertebrata;Gnathostomata;Teleostomi;Euteleostomi;Actinopterygii;Actinopteri;Neopterygii;Teleostei;Osteoglossocephalai;Clupeocephala;Euteleosteomorpha;Neoteleostei;Eurypterygia;Ctenosquamata;Acanthomorphata;Euacanthomorphacea;Percomorphaceae;Carangaria;Pleuronectiformes;Pleuronectoidei;Scophthalmidae;Scophthalmus;Sc…	21118	1	2	1	9.47059e-05	-4.02362	Eukaryota	Opisthokonta	Metazoa	Eumetazoa	Bilateria
Rhinopithecus roxellana	61622	UP000233200	Eukaryota;Opisthokonta;Metazoa;Eumetazoa;Bilateria;Deuterostomia;Chordata;Craniata;Vertebrata;Gnathostomata;Teleostomi;Euteleostomi;Sarcopterygii;Dipnotetrapodomorpha;Tetrapoda;Amniota;Mammalia;Theria;Eutheria;Boreoeutheria;Euarchontoglires;Primates;Haplorrhini;Simiiformes;Catarrhini;Cercopithecoidea;Cercopithecidae;Colobinae;Rhinopithecus;Rhinopithecus roxellana	21115	1	2	1	9.47194e-05	-4.02356	Eukaryota	Opisthokonta	Metazoa	Eumetazoa	Bilateria
Macaca nemestrina	9545	UP000233120	Eukaryota;Opisthokonta;Metazoa;Eumetazoa;Bilateria;Deuterostomia;Chordata;Craniata;Vertebrata;Gnathostomata;Teleostomi;Euteleostomi;Sarcopterygii;Dipnotetrapodomorpha;Tetrapoda;Amniota;Mammalia;Theria;Eutheria;Boreoeutheria;Euarchontoglires;Primates;Haplorrhini;Simiiformes;Catarrhini;Cercopithecoidea;Cercopithecidae;Cercopithecinae;Macaca;Macaca nemestrina	21022	1	2	1	9.51384e-05	-4.02164	Eukaryota	Opisthokonta	Metazoa	Eumetazoa	Bilateria
Atta cephalotes	12957	UP000005205	Eukaryota;Opisthokonta;Metazoa;Eumetazoa;Bilateria;Protostomia;Ecdysozoa;Panarthropoda;Arthropoda;Mandibulata;Pancrustacea;Hexapoda;Insecta;Dicondylia;Pterygota;Neoptera;Holometabola;Hymenoptera;Apocrita;Aculeata;Formicoidea;Formicidae;Myrmicinae;Attini;Atta;Atta cephalotes	10483	1	1	1	9.53925e-05	-4.02049	Eukaryota	Opisthokonta	Metazoa	Eumetazoa	Bilateria
Anopheles darlingi	43151	UP000000673	Eukaryota;Opisthokonta;Metazoa;Eumetazoa;Bilateria;Protostomia;Ecdysozoa;Panarthropoda;Arthropoda;Mandibulata;Pancrustacea;Hexapoda;Insecta;Dicondylia;Pterygota;Neoptera;Holometabola;Diptera;Nematocera;Culicomorpha;Culicoidea;Culicidae;Anophelinae;Anopheles;Nyssorhynchus;argyritarsis section;argyritarsis series;darlingi group;Anopheles darlingi	10447	1	1	1	9.57213e-05	-4.01899	Eukaryota	Opisthokonta	Metazoa	Eumetazoa	Bilateria
Cercocebus atys	9531	UP000233060	Eukaryota;Opisthokonta;Metazoa;Eumetazoa;Bilateria;Deuterostomia;Chordata;Craniata;Vertebrata;Gnathostomata;Teleostomi;Euteleostomi;Sarcopterygii;Dipnotetrapodomorpha;Tetrapoda;Amniota;Mammalia;Theria;Eutheria;Boreoeutheria;Euarchontoglires;Primates;Haplorrhini;Simiiformes;Catarrhini;Cercopithecoidea;Cercopithecidae;Cercopithecinae;Cercocebus;Cercocebus atys	20883	1	2	1	9.57717e-05	-4.01876	Eukaryota	Opisthokonta	Metazoa	Eumetazoa	Bilateria
Rhinopithecus bieti	61621	UP000233180	Eukaryota;Opisthokonta;Metazoa;Eumetazoa;Bilateria;Deuterostomia;Chordata;Craniata;Vertebrata;Gnathostomata;Teleostomi;Euteleostomi;Sarcopterygii;Dipnotetrapodomorpha;Tetrapoda;Amniota;Mammalia;Theria;Eutheria;Boreoeutheria;Euarchontoglires;Primates;Haplorrhini;Simiiformes;Catarrhini;Cercopithecoidea;Cercopithecidae;Colobinae;Rhinopithecus;Rhinopithecus bieti	20855	1	2	1	9.59003e-05	-4.01818	Eukaryota	Opisthokonta	Metazoa	Eumetazoa	Bilateria
Mandrillus leucophaeus	9568	UP000233140	Eukaryota;Opisthokonta;Metazoa;Eumetazoa;Bilateria;Deuterostomia;Chordata;Craniata;Vertebrata;Gnathostomata;Teleostomi;Euteleostomi;Sarcopterygii;Dipnotetrapodomorpha;Tetrapoda;Amniota;Mammalia;Theria;Eutheria;Boreoeutheria;Euarchontoglires;Primates;Haplorrhini;Simiiformes;Catarrhini;Cercopithecoidea;Cercopithecidae;Cercopithecinae;Mandrillus;Mandrillus leucophaeus	20780	1	2	1	9.62464e-05	-4.01662	Eukaryota	Opisthokonta	Metazoa	Eumetazoa	Bilateria
Nomascus leucogenys	61853	UP000001073	Eukaryota;Opisthokonta;Metazoa;Eumetazoa;Bilateria;Deuterostomia;Chordata;Craniata;Vertebrata;Gnathostomata;Teleostomi;Euteleostomi;Sarcopterygii;Dipnotetrapodomorpha;Tetrapoda;Amniota;Mammalia;Theria;Eutheria;Boreoeutheria;Euarchontoglires;Primates;Haplorrhini;Simiiformes;Catarrhini;Hominoidea;Hylobatidae;Nomascus;Nomascus leucogenys	20762	1	2	1	9.63298e-05	-4.01624	Eukaryota	Opisthokonta	Metazoa	Eumetazoa	Bilateria
Petromyzon marinus	7757	UP000245300	Eukaryota;Opisthokonta;Metazoa;Eumetazoa;Bilateria;Deuterostomia;Chordata;Craniata;Vertebrata;Cyclostomata;Hyperoartia;Petromyzontiformes;Petromyzontidae;Petromyzon;Petromyzon marinus	10376	1	1	0	9.63763e-05	-4.01603	Eukaryota	Opisthokonta	Metazoa	Eumetazoa	Bilateria
Gasterosteus aculeatus	69293	UP000007635	Eukaryota;Opisthokonta;Metazoa;Eumetazoa;Bilateria;Deuterostomia;Chordata;Craniata;Vertebrata;Gnathostomata;Teleostomi;Euteleostomi;Actinopterygii;Actinopteri;Neopterygii;Teleostei;Osteoglossocephalai;Clupeocephala;Euteleosteomorpha;Neoteleostei;Eurypterygia;Ctenosquamata;Acanthomorphata;Euacanthomorphacea;Percomorphaceae;Eupercaria;Perciformes;Cottioidei;Gasterosteales;Gasterosteidae;Gasterosteu…	20665	1	2	1	9.6782e-05	-4.01421	Eukaryota	Opisthokonta	Metazoa	Eumetazoa	Bilateria
Homo sapiens	9606	UP000005640	Eukaryota;Opisthokonta;Metazoa;Eumetazoa;Bilateria;Deuterostomia;Chordata;Craniata;Vertebrata;Gnathostomata;Teleostomi;Euteleostomi;Sarcopterygii;Dipnotetrapodomorpha;Tetrapoda;Amniota;Mammalia;Theria;Eutheria;Boreoeutheria;Euarchontoglires;Primates;Haplorrhini;Simiiformes;Catarrhini;Hominoidea;Hominidae;Homininae;Homo;Homo sapiens	20660	1	2	1	9.68054e-05	-4.0141	Eukaryota	Opisthokonta	Metazoa	Eumetazoa	Bilateria
Takifugu rubripes	31033	UP000005226	Eukaryota;Opisthokonta;Metazoa;Eumetazoa;Bilateria;Deuterostomia;Chordata;Craniata;Vertebrata;Gnathostomata;Teleostomi;Euteleostomi;Actinopterygii;Actinopteri;Neopterygii;Teleostei;Osteoglossocephalai;Clupeocephala;Euteleosteomorpha;Neoteleostei;Eurypterygia;Ctenosquamata;Acanthomorphata;Euacanthomorphacea;Percomorphaceae;Eupercaria;Tetraodontiformes;Tetraodontoidei;Tetradontoidea;Tetraodontidae;…	20593	1	2	1	9.71204e-05	-4.01269	Eukaryota	Opisthokonta	Metazoa	Eumetazoa	Bilateria
Colobus angolensis palliatus	336983	UP000233080	Eukaryota;Opisthokonta;Metazoa;Eumetazoa;Bilateria;Deuterostomia;Chordata;Craniata;Vertebrata;Gnathostomata;Teleostomi;Euteleostomi;Sarcopterygii;Dipnotetrapodomorpha;Tetrapoda;Amniota;Mammalia;Theria;Eutheria;Boreoeutheria;Euarchontoglires;Primates;Haplorrhini;Simiiformes;Catarrhini;Cercopithecoidea;Cercopithecidae;Colobinae;Colobus;Colobus angolensis;Colobus angolensis palliatus	20530	1	2	1	9.74184e-05	-4.01136	Eukaryota	Opisthokonta	Metazoa	Eumetazoa	Bilateria
Leptonychotes weddellii	9713	UP000245341	Eukaryota;Opisthokonta;Metazoa;Eumetazoa;Bilateria;Deuterostomia;Chordata;Craniata;Vertebrata;Gnathostomata;Teleostomi;Euteleostomi;Sarcopterygii;Dipnotetrapodomorpha;Tetrapoda;Amniota;Mammalia;Theria;Eutheria;Boreoeutheria;Laurasiatheria;Carnivora;Caniformia;Phocidae;Leptonychotes;Leptonychotes weddellii	20476	1	2	2	9.76753e-05	-4.01022	Eukaryota	Opisthokonta	Metazoa	Eumetazoa	Bilateria
Mesocricetus auratus	10036	UP000189706	Eukaryota;Opisthokonta;Metazoa;Eumetazoa;Bilateria;Deuterostomia;Chordata;Craniata;Vertebrata;Gnathostomata;Teleostomi;Euteleostomi;Sarcopterygii;Dipnotetrapodomorpha;Tetrapoda;Amniota;Mammalia;Theria;Eutheria;Boreoeutheria;Euarchontoglires;Glires;Rodentia;Myomorpha;Muroidea;Cricetidae;Cricetinae;Mesocricetus;Mesocricetus auratus	20469	1	2	1	9.77087e-05	-4.01007	Eukaryota	Opisthokonta	Metazoa	Eumetazoa	Bilateria
Fukomys damarensis	885580	UP000028990	Eukaryota;Opisthokonta;Metazoa;Eumetazoa;Bilateria;Deuterostomia;Chordata;Craniata;Vertebrata;Gnathostomata;Teleostomi;Euteleostomi;Sarcopterygii;Dipnotetrapodomorpha;Tetrapoda;Amniota;Mammalia;Theria;Eutheria;Boreoeutheria;Euarchontoglires;Glires;Rodentia;Hystricomorpha;Bathyergidae;Fukomys;Fukomys damarensis	20405	1	2	1	9.80152e-05	-4.00871	Eukaryota	Opisthokonta	Metazoa	Eumetazoa	Bilateria
Aotus nancymaae	37293	UP000233020	Eukaryota;Opisthokonta;Metazoa;Eumetazoa;Bilateria;Deuterostomia;Chordata;Craniata;Vertebrata;Gnathostomata;Teleostomi;Euteleostomi;Sarcopterygii;Dipnotetrapodomorpha;Tetrapoda;Amniota;Mammalia;Theria;Eutheria;Boreoeutheria;Euarchontoglires;Primates;Haplorrhini;Simiiformes;Platyrrhini;Aotidae;Aotus;Aotus nancymaae	20372	1	2	1	9.8174e-05	-4.008	Eukaryota	Opisthokonta	Metazoa	Eumetazoa	Bilateria
Canis lupus familiaris	9615	UP000002254	Eukaryota;Opisthokonta;Metazoa;Eumetazoa;Bilateria;Deuterostomia;Chordata;Craniata;Vertebrata;Gnathostomata;Teleostomi;Euteleostomi;Sarcopterygii;Dipnotetrapodomorpha;Tetrapoda;Amniota;Mammalia;Theria;Eutheria;Boreoeutheria;Laurasiatheria;Carnivora;Caniformia;Canidae;Canis;Canis lupus;Canis lupus familiaris	20274	1	2	1	9.86485e-05	-4.00591	Eukaryota	Opisthokonta	Metazoa	Eumetazoa	Bilateria
Cebus capucinus imitator	1737458	UP000233040	Eukaryota;Opisthokonta;Metazoa;Eumetazoa;Bilateria;Deuterostomia;Chordata;Craniata;Vertebrata;Gnathostomata;Teleostomi;Euteleostomi;Sarcopterygii;Dipnotetrapodomorpha;Tetrapoda;Amniota;Mammalia;Theria;Eutheria;Boreoeutheria;Euarchontoglires;Primates;Haplorrhini;Simiiformes;Platyrrhini;Cebidae;Cebinae;Cebus;Cebus capucinus;Cebus capucinus imitator	20236	1	2	1	9.88338e-05	-4.00509	Eukaryota	Opisthokonta	Metazoa	Eumetazoa	Bilateria
Schistocephalus solidus	70667	UP000275846	Eukaryota;Opisthokonta;Metazoa;Eumetazoa;Bilateria;Platyhelminthes;Cestoda;Eucestoda;Diphyllobothriidea;Diphyllobothriidae;Schistocephalus;Schistocephalus solidus	20172	1	2	1	9.91473e-05	-4.00372	Eukaryota	Opisthokonta	Metazoa	Eumetazoa	Bilateria
Physeter catodon	9755	UP000248484	Eukaryota;Opisthokonta;Metazoa;Eumetazoa;Bilateria;Deuterostomia;Chordata;Craniata;Vertebrata;Gnathostomata;Teleostomi;Euteleostomi;Sarcopterygii;Dipnotetrapodomorpha;Tetrapoda;Amniota;Mammalia;Theria;Eutheria;Boreoeutheria;Laurasiatheria;Artiodactyla;Whippomorpha;Cetacea;Odontoceti;Physeteridae;Physeter;Physeter catodon	20100	1	2	3	9.95025e-05	-4.00217	Eukaryota	Opisthokonta	Metazoa	Eumetazoa	Bilateria
Gopherus agassizii	38772	UP000291020	Eukaryota;Opisthokonta;Metazoa;Eumetazoa;Bilateria;Deuterostomia;Chordata;Craniata;Vertebrata;Gnathostomata;Teleostomi;Euteleostomi;Sarcopterygii;Dipnotetrapodomorpha;Tetrapoda;Amniota;Sauropsida;Sauria;Archelosauria;Testudines;Cryptodira;Durocryptodira;Testudinoidea;Testudinidae;Gopherus;Gopherus agassizii	20096	1	2	1	9.95223e-05	-4.00208	Eukaryota	Opisthokonta	Metazoa	Eumetazoa	Bilateria
Trichomonas vaginalis	5722	UP000001542	Eukaryota;Parabasalia;Trichomonadida;Trichomonadidae;Trichomonas;Trichomonas vaginalis	50190	1	5	1	9.96214e-05	-4.00165	Eukaryota	Parabasalia	Trichomonadida	Trichomonadidae	Trichomonas
Saprolegnia parasitica CBS 223.65	695850	UP000030745	Eukaryota;Stramenopiles;Oomycetes;Saprolegniales;Saprolegniaceae;Saprolegnia;Saprolegnia parasitica;Saprolegnia parasitica CBS 223.65	20052	3	2	1	9.97407e-05	-4.00113	Eukaryota	Stramenopiles	Oomycetes	Saprolegniales	Saprolegniaceae
Loxodonta africana	9785	UP000007646	Eukaryota;Opisthokonta;Metazoa;Eumetazoa;Bilateria;Deuterostomia;Chordata;Craniata;Vertebrata;Gnathostomata;Teleostomi;Euteleostomi;Sarcopterygii;Dipnotetrapodomorpha;Tetrapoda;Amniota;Mammalia;Theria;Eutheria;Afrotheria;Proboscidea;Elephantidae;Loxodonta;Loxodonta africana	20018	1	2	1	9.99101e-05	-4.00039	Eukaryota	Opisthokonta	Metazoa	Eumetazoa	Bilateria
Glossina fuscipes fuscipes	201502	UP000092443	Eukaryota;Opisthokonta;Metazoa;Eumetazoa;Bilateria;Protostomia;Ecdysozoa;Panarthropoda;Arthropoda;Mandibulata;Pancrustacea;Hexapoda;Insecta;Dicondylia;Pterygota;Neoptera;Holometabola;Diptera;Brachycera;Muscomorpha;Eremoneura;Cyclorrhapha;Schizophora;Calyptratae;Hippoboscoidea;Glossinidae;Glossina;Nemorhina;Glossina fuscipes;Glossina fuscipes fuscipes	20001	1	2	0	9.9995e-05	-4.00002	Eukaryota	Opisthokonta	Metazoa	Eumetazoa	Bilateria
Carlito syrichta	1868482	UP000189704	Eukaryota;Opisthokonta;Metazoa;Eumetazoa;Bilateria;Deuterostomia;Chordata;Craniata;Vertebrata;Gnathostomata;Teleostomi;Euteleostomi;Sarcopterygii;Dipnotetrapodomorpha;Tetrapoda;Amniota;Mammalia;Theria;Eutheria;Boreoeutheria;Euarchontoglires;Primates;Haplorrhini;Tarsiiformes;Tarsiidae;Carlito;Carlito syrichta	19956	1	2	1	0.00010022	-3.99904	Eukaryota	Opisthokonta	Metazoa	Eumetazoa	Bilateria
Glossina palpalis gambiensis	67801	UP000092460	Eukaryota;Opisthokonta;Metazoa;Eumetazoa;Bilateria;Protostomia;Ecdysozoa;Panarthropoda;Arthropoda;Mandibulata;Pancrustacea;Hexapoda;Insecta;Dicondylia;Pterygota;Neoptera;Holometabola;Diptera;Brachycera;Muscomorpha;Eremoneura;Cyclorrhapha;Schizophora;Calyptratae;Hippoboscoidea;Glossinidae;Glossina;Nemorhina;Glossina palpalis;Glossina palpalis gambiensis	19946	0	2	0	0.000100271	-3.99883	Eukaryota	Opisthokonta	Metazoa	Eumetazoa	Bilateria
Mustela putorius furo	9669	UP000000715	Eukaryota;Opisthokonta;Metazoa;Eumetazoa;Bilateria;Deuterostomia;Chordata;Craniata;Vertebrata;Gnathostomata;Teleostomi;Euteleostomi;Sarcopterygii;Dipnotetrapodomorpha;Tetrapoda;Amniota;Mammalia;Theria;Eutheria;Boreoeutheria;Laurasiatheria;Carnivora;Caniformia;Mustelidae;Mustelinae;Mustela;Mustela putorius;Mustela putorius furo	19907	1	2	1	0.000100467	-3.99798	Eukaryota	Opisthokonta	Metazoa	Eumetazoa	Bilateria
Oryctolagus cuniculus	9986	UP000001811	Eukaryota;Opisthokonta;Metazoa;Eumetazoa;Bilateria;Deuterostomia;Chordata;Craniata;Vertebrata;Gnathostomata;Teleostomi;Euteleostomi;Sarcopterygii;Dipnotetrapodomorpha;Tetrapoda;Amniota;Mammalia;Theria;Eutheria;Boreoeutheria;Euarchontoglires;Glires;Lagomorpha;Leporidae;Oryctolagus;Oryctolagus cuniculus	19904	1	2	2	0.000100482	-3.99791	Eukaryota	Opisthokonta	Metazoa	Eumetazoa	Bilateria
Apis cerana cerana	94128	UP000242457	Eukaryota;Opisthokonta;Metazoa;Eumetazoa;Bilateria;Protostomia;Ecdysozoa;Panarthropoda;Arthropoda;Mandibulata;Pancrustacea;Hexapoda;Insecta;Dicondylia;Pterygota;Neoptera;Holometabola;Hymenoptera;Apocrita;Aculeata;Apoidea;Apidae;Apinae;Apini;Apis;Apis cerana;Apis cerana cerana	9931	1	1	1	0.000100695	-3.99699	Eukaryota	Opisthokonta	Metazoa	Eumetazoa	Bilateria
Diaphorina citri	121845	UP000079169	Eukaryota;Opisthokonta;Metazoa;Eumetazoa;Bilateria;Protostomia;Ecdysozoa;Panarthropoda;Arthropoda;Mandibulata;Pancrustacea;Hexapoda;Insecta;Dicondylia;Pterygota;Neoptera;Paraneoptera;Hemiptera;Sternorrhyncha;Psylloidea;Liviidae;Diaphorina;Diaphorina citri	19805	0	2	2	0.000100985	-3.99574	Eukaryota	Opisthokonta	Metazoa	Eumetazoa	Bilateria
Dipodomys ordii	10020	UP000081671	Eukaryota;Opisthokonta;Metazoa;Eumetazoa;Bilateria;Deuterostomia;Chordata;Craniata;Vertebrata;Gnathostomata;Teleostomi;Euteleostomi;Sarcopterygii;Dipnotetrapodomorpha;Tetrapoda;Amniota;Mammalia;Theria;Eutheria;Boreoeutheria;Euarchontoglires;Glires;Rodentia;Castorimorpha;Heteromyidae;Dipodomyinae;Dipodomys;Dipodomys ordii	19728	1	2	2	0.000101379	-3.99405	Eukaryota	Opisthokonta	Metazoa	Eumetazoa	Bilateria
Callithrix jacchus	9483	UP000008225	Eukaryota;Opisthokonta;Metazoa;Eumetazoa;Bilateria;Deuterostomia;Chordata;Craniata;Vertebrata;Gnathostomata;Teleostomi;Euteleostomi;Sarcopterygii;Dipnotetrapodomorpha;Tetrapoda;Amniota;Mammalia;Theria;Eutheria;Boreoeutheria;Euarchontoglires;Primates;Haplorrhini;Simiiformes;Platyrrhini;Cebidae;Callitrichinae;Callithrix;Callithrix;Callithrix jacchus	19674	1	2	1	0.000101657	-3.99286	Eukaryota	Opisthokonta	Metazoa	Eumetazoa	Bilateria
Myotis lucifugus	59463	UP000001074	Eukaryota;Opisthokonta;Metazoa;Eumetazoa;Bilateria;Deuterostomia;Chordata;Craniata;Vertebrata;Gnathostomata;Teleostomi;Euteleostomi;Sarcopterygii;Dipnotetrapodomorpha;Tetrapoda;Amniota;Mammalia;Theria;Eutheria;Boreoeutheria;Laurasiatheria;Chiroptera;Microchiroptera;Vespertilionidae;Myotis;Myotis lucifugus	19661	1	2	1	0.000101724	-3.99258	Eukaryota	Opisthokonta	Metazoa	Eumetazoa	Bilateria
Ursus arctos horribilis	116960	UP000286642	Eukaryota;Opisthokonta;Metazoa;Eumetazoa;Bilateria;Deuterostomia;Chordata;Craniata;Vertebrata;Gnathostomata;Teleostomi;Euteleostomi;Sarcopterygii;Dipnotetrapodomorpha;Tetrapoda;Amniota;Mammalia;Theria;Eutheria;Boreoeutheria;Laurasiatheria;Carnivora;Caniformia;Ursidae;Ursus;Ursus arctos;Ursus arctos horribilis	19631	1	2	1	0.00010188	-3.99191	Eukaryota	Opisthokonta	Metazoa	Eumetazoa	Bilateria
Tetraodon nigroviridis	99883	UP000007303	Eukaryota;Opisthokonta;Metazoa;Eumetazoa;Bilateria;Deuterostomia;Chordata;Craniata;Vertebrata;Gnathostomata;Teleostomi;Euteleostomi;Actinopterygii;Actinopteri;Neopterygii;Teleostei;Osteoglossocephalai;Clupeocephala;Euteleosteomorpha;Neoteleostei;Eurypterygia;Ctenosquamata;Acanthomorphata;Euacanthomorphacea;Percomorphaceae;Eupercaria;Tetraodontiformes;Tetraodontoidei;Tetradontoidea;Tetraodontidae;…	19570	1	2	1	0.000102197	-3.99056	Eukaryota	Opisthokonta	Metazoa	Eumetazoa	Bilateria
Latimeria chalumnae	7897	UP000008672	Eukaryota;Opisthokonta;Metazoa;Eumetazoa;Bilateria;Deuterostomia;Chordata;Craniata;Vertebrata;Gnathostomata;Teleostomi;Euteleostomi;Sarcopterygii;Coelacanthimorpha;Coelacanthiformes;Coelacanthidae;Latimeria;Latimeria chalumnae	19568	1	2	1	0.000102208	-3.99052	Eukaryota	Opisthokonta	Metazoa	Eumetazoa	Bilateria
Pteropus alecto	9402	UP000010552	Eukaryota;Opisthokonta;Metazoa;Eumetazoa;Bilateria;Deuterostomia;Chordata;Craniata;Vertebrata;Gnathostomata;Teleostomi;Euteleostomi;Sarcopterygii;Dipnotetrapodomorpha;Tetrapoda;Amniota;Mammalia;Theria;Eutheria;Boreoeutheria;Laurasiatheria;Chiroptera;Megachiroptera;Pteropodidae;Pteropodinae;Pteropus;Pteropus alecto	19520	1	2	1	0.000102459	-3.98945	Eukaryota	Opisthokonta	Metazoa	Eumetazoa	Bilateria
Patagioenas fasciata monilis	372326	UP000190648	Eukaryota;Opisthokonta;Metazoa;Eumetazoa;Bilateria;Deuterostomia;Chordata;Craniata;Vertebrata;Gnathostomata;Teleostomi;Euteleostomi;Sarcopterygii;Dipnotetrapodomorpha;Tetrapoda;Amniota;Sauropsida;Sauria;Archelosauria;Archosauria;Dinosauria;Saurischia;Theropoda;Coelurosauria;Aves;Neognathae;Columbiformes;Columbidae;Patagioenas;Patagioenas fasciata;Patagioenas fasciata monilis	19485	0	2	1	0.000102643	-3.98867	Eukaryota	Opisthokonta	Metazoa	Eumetazoa	Bilateria
Otolemur garnettii	30611	UP000005225	Eukaryota;Opisthokonta;Metazoa;Eumetazoa;Bilateria;Deuterostomia;Chordata;Craniata;Vertebrata;Gnathostomata;Teleostomi;Euteleostomi;Sarcopterygii;Dipnotetrapodomorpha;Tetrapoda;Amniota;Mammalia;Theria;Eutheria;Boreoeutheria;Euarchontoglires;Primates;Strepsirrhini;Lorisiformes;Galagidae;Otolemur;Otolemur garnettii	19447	1	2	2	0.000102844	-3.98782	Eukaryota	Opisthokonta	Metazoa	Eumetazoa	Bilateria
Ursus maritimus	29073	UP000261680	Eukaryota;Opisthokonta;Metazoa;Eumetazoa;Bilateria;Deuterostomia;Chordata;Craniata;Vertebrata;Gnathostomata;Teleostomi;Euteleostomi;Sarcopterygii;Dipnotetrapodomorpha;Tetrapoda;Amniota;Mammalia;Theria;Eutheria;Boreoeutheria;Laurasiatheria;Carnivora;Caniformia;Ursidae;Ursus;Ursus maritimus	19368	1	2	1	0.000103263	-3.98605	Eukaryota	Opisthokonta	Metazoa	Eumetazoa	Bilateria
Saimiri boliviensis boliviensis	39432	UP000233220	Eukaryota;Opisthokonta;Metazoa;Eumetazoa;Bilateria;Deuterostomia;Chordata;Craniata;Vertebrata;Gnathostomata;Teleostomi;Euteleostomi;Sarcopterygii;Dipnotetrapodomorpha;Tetrapoda;Amniota;Mammalia;Theria;Eutheria;Boreoeutheria;Euarchontoglires;Primates;Haplorrhini;Simiiformes;Platyrrhini;Cebidae;Saimiriinae;Saimiri;Saimiri boliviensis;Saimiri boliviensis boliviensis	19356	1	2	1	0.000103327	-3.98579	Eukaryota	Opisthokonta	Metazoa	Eumetazoa	Bilateria
Anopheles sinensis	74873	UP000030765	Eukaryota;Opisthokonta;Metazoa;Eumetazoa;Bilateria;Protostomia;Ecdysozoa;Panarthropoda;Arthropoda;Mandibulata;Pancrustacea;Hexapoda;Insecta;Dicondylia;Pterygota;Neoptera;Holometabola;Diptera;Nematocera;Culicomorpha;Culicoidea;Culicidae;Anophelinae;Anopheles;Anopheles;Laticorn;Myzorhynchus;hyrcanus group;Anopheles sinensis	19343	1	2	1	0.000103397	-3.98549	Eukaryota	Opisthokonta	Metazoa	Eumetazoa	Bilateria
Ailuropoda melanoleuca	9646	UP000008912	Eukaryota;Opisthokonta;Metazoa;Eumetazoa;Bilateria;Deuterostomia;Chordata;Craniata;Vertebrata;Gnathostomata;Teleostomi;Euteleostomi;Sarcopterygii;Dipnotetrapodomorpha;Tetrapoda;Amniota;Mammalia;Theria;Eutheria;Boreoeutheria;Laurasiatheria;Carnivora;Caniformia;Ursidae;Ailuropoda;Ailuropoda melanoleuca	19339	1	2	1	0.000103418	-3.9854	Eukaryota	Opisthokonta	Metazoa	Eumetazoa	Bilateria
Odobenus rosmarus divergens	9708	UP000245340	Eukaryota;Opisthokonta;Metazoa;Eumetazoa;Bilateria;Deuterostomia;Chordata;Craniata;Vertebrata;Gnathostomata;Teleostomi;Euteleostomi;Sarcopterygii;Dipnotetrapodomorpha;Tetrapoda;Amniota;Mammalia;Theria;Eutheria;Boreoeutheria;Laurasiatheria;Carnivora;Caniformia;Odobenidae;Odobenus;Odobenus rosmarus;Odobenus rosmarus divergens	19331	1	2	1	0.000103461	-3.98522	Eukaryota	Opisthokonta	Metazoa	Eumetazoa	Bilateria
Vulpes vulpes	9627	UP000286640	Eukaryota;Opisthokonta;Metazoa;Eumetazoa;Bilateria;Deuterostomia;Chordata;Craniata;Vertebrata;Gnathostomata;Teleostomi;Euteleostomi;Sarcopterygii;Dipnotetrapodomorpha;Tetrapoda;Amniota;Mammalia;Theria;Eutheria;Boreoeutheria;Laurasiatheria;Carnivora;Caniformia;Canidae;Vulpes;Vulpes vulpes	19301	1	2	1	0.000103622	-3.98455	Eukaryota	Opisthokonta	Metazoa	Eumetazoa	Bilateria
Erinaceus europaeus	9365	UP000079721	Eukaryota;Opisthokonta;Metazoa;Eumetazoa;Bilateria;Deuterostomia;Chordata;Craniata;Vertebrata;Gnathostomata;Teleostomi;Euteleostomi;Sarcopterygii;Dipnotetrapodomorpha;Tetrapoda;Amniota;Mammalia;Theria;Eutheria;Boreoeutheria;Laurasiatheria;Eulipotyphla;Erinaceidae;Erinaceinae;Erinaceus;Erinaceus europaeus	19244	1	2	1	0.000103928	-3.98327	Eukaryota	Opisthokonta	Metazoa	Eumetazoa	Bilateria
Enhydra lutris kenyoni	391180	UP000248482	Eukaryota;Opisthokonta;Metazoa;Eumetazoa;Bilateria;Deuterostomia;Chordata;Craniata;Vertebrata;Gnathostomata;Teleostomi;Euteleostomi;Sarcopterygii;Dipnotetrapodomorpha;Tetrapoda;Amniota;Mammalia;Theria;Eutheria;Boreoeutheria;Laurasiatheria;Carnivora;Caniformia;Mustelidae;Lutrinae;Enhydra;Enhydra lutris;Enhydra lutris kenyoni	19196	1	2	1	0.000104188	-3.98218	Eukaryota	Opisthokonta	Metazoa	Eumetazoa	Bilateria
Chondrus crispus	2769	UP000012073	Eukaryota;Rhodophyta;Florideophyceae;Rhodymeniophycidae;Gigartinales;Gigartinaceae;Chondrus;Chondrus crispus	9598	1	1	1	0.000104188	-3.98218	Eukaryota	Rhodophyta	Florideophyceae	Rhodymeniophycidae	Gigartinales
Chlorocebus sabaeus	60711	UP000029965	Eukaryota;Opisthokonta;Metazoa;Eumetazoa;Bilateria;Deuterostomia;Chordata;Craniata;Vertebrata;Gnathostomata;Teleostomi;Euteleostomi;Sarcopterygii;Dipnotetrapodomorpha;Tetrapoda;Amniota;Mammalia;Theria;Eutheria;Boreoeutheria;Euarchontoglires;Primates;Haplorrhini;Simiiformes;Catarrhini;Cercopithecoidea;Cercopithecidae;Cercopithecinae;Chlorocebus;Chlorocebus sabaeus	19140	1	2	1	0.000104493	-3.98091	Eukaryota	Opisthokonta	Metazoa	Eumetazoa	Bilateria
Alligator sinensis	38654	UP000189705	Eukaryota;Opisthokonta;Metazoa;Eumetazoa;Bilateria;Deuterostomia;Chordata;Craniata;Vertebrata;Gnathostomata;Teleostomi;Euteleostomi;Sarcopterygii;Dipnotetrapodomorpha;Tetrapoda;Amniota;Sauropsida;Sauria;Archelosauria;Archosauria;Crocodylia;Alligatoridae;Alligatorinae;Alligator;Alligator sinensis	19111	1	2	1	0.000104652	-3.98025	Eukaryota	Opisthokonta	Metazoa	Eumetazoa	Bilateria
Salmo salar	8030	UP000087266	Eukaryota;Opisthokonta;Metazoa;Eumetazoa;Bilateria;Deuterostomia;Chordata;Craniata;Vertebrata;Gnathostomata;Teleostomi;Euteleostomi;Actinopterygii;Actinopteri;Neopterygii;Teleostei;Osteoglossocephalai;Clupeocephala;Euteleosteomorpha;Protacanthopterygii;Salmoniformes;Salmonidae;Salmoninae;Salmo;Salmo salar	47721	1	5	2	0.000104776	-3.97974	Eukaryota	Opisthokonta	Metazoa	Eumetazoa	Bilateria
Trichechus manatus latirostris	127582	UP000248480	Eukaryota;Opisthokonta;Metazoa;Eumetazoa;Bilateria;Deuterostomia;Chordata;Craniata;Vertebrata;Gnathostomata;Teleostomi;Euteleostomi;Sarcopterygii;Dipnotetrapodomorpha;Tetrapoda;Amniota;Mammalia;Theria;Eutheria;Afrotheria;Sirenia;Trichechidae;Trichechus;Trichechus manatus;Trichechus manatus latirostris	19079	1	2	1	0.000104827	-3.97953	Eukaryota	Opisthokonta	Metazoa	Eumetazoa	Bilateria
Aphanomyces astaci	112090	UP000019040	Eukaryota;Stramenopiles;Oomycetes;Saprolegniales;Saprolegniaceae;Aphanomyces;Aphanomyces astaci	19020	1	2	1	0.000105152	-3.97818	Eukaryota	Stramenopiles	Oomycetes	Saprolegniales	Saprolegniaceae
Chelonia mydas	8469	UP000031443	Eukaryota;Opisthokonta;Metazoa;Eumetazoa;Bilateria;Deuterostomia;Chordata;Craniata;Vertebrata;Gnathostomata;Teleostomi;Euteleostomi;Sarcopterygii;Dipnotetrapodomorpha;Tetrapoda;Amniota;Sauropsida;Sauria;Archelosauria;Testudines;Cryptodira;Durocryptodira;Americhelydia;Chelonioidea;Cheloniidae;Chelonia;Chelonia mydas	18960	1	2	1	0.000105485	-3.97681	Eukaryota	Opisthokonta	Metazoa	Eumetazoa	Bilateria
Lipotes vexillifer	118797	UP000265300	Eukaryota;Opisthokonta;Metazoa;Eumetazoa;Bilateria;Deuterostomia;Chordata;Craniata;Vertebrata;Gnathostomata;Teleostomi;Euteleostomi;Sarcopterygii;Dipnotetrapodomorpha;Tetrapoda;Amniota;Mammalia;Theria;Eutheria;Boreoeutheria;Laurasiatheria;Artiodactyla;Whippomorpha;Cetacea;Odontoceti;Lipotidae;Lipotes;Lipotes vexillifer	18846	1	2	1	0.000106123	-3.97419	Eukaryota	Opisthokonta	Metazoa	Eumetazoa	Bilateria
Sarcophilus harrisii	9305	UP000007648	Eukaryota;Opisthokonta;Metazoa;Eumetazoa;Bilateria;Deuterostomia;Chordata;Craniata;Vertebrata;Gnathostomata;Teleostomi;Euteleostomi;Sarcopterygii;Dipnotetrapodomorpha;Tetrapoda;Amniota;Mammalia;Theria;Metatheria;Dasyuromorphia;Dasyuridae;Sarcophilus;Sarcophilus harrisii	18778	1	2	1	0.000106508	-3.97262	Eukaryota	Opisthokonta	Metazoa	Eumetazoa	Bilateria
Diversispora epigaea	1348612	UP000266861	Eukaryota;Opisthokonta;Fungi;Fungi incertae sedis;Mucoromycota;Glomeromycotina;Glomeromycetes;Diversisporales;Diversisporaceae;Diversispora;Diversispora epigaea	28108	0	3	1	0.000106731	-3.97171	Eukaryota	Opisthokonta	Fungi	Fungi incertae sedis	Mucoromycota
Balaenoptera acutorostrata scammoni	310752	UP000261681	Eukaryota;Opisthokonta;Metazoa;Eumetazoa;Bilateria;Deuterostomia;Chordata;Craniata;Vertebrata;Gnathostomata;Teleostomi;Euteleostomi;Sarcopterygii;Dipnotetrapodomorpha;Tetrapoda;Amniota;Mammalia;Theria;Eutheria;Boreoeutheria;Laurasiatheria;Artiodactyla;Whippomorpha;Cetacea;Mysticeti;Balaenopteridae;Balaenoptera;Balaenoptera acutorostrata;Balaenoptera acutorostrata scammoni	18711	1	2	1	0.000106889	-3.97107	Eukaryota	Opisthokonta	Metazoa	Eumetazoa	Bilateria
Anolis carolinensis	28377	UP000001646	Eukaryota;Opisthokonta;Metazoa;Eumetazoa;Bilateria;Deuterostomia;Chordata;Craniata;Vertebrata;Gnathostomata;Teleostomi;Euteleostomi;Sarcopterygii;Dipnotetrapodomorpha;Tetrapoda;Amniota;Sauropsida;Sauria;Lepidosauria;Squamata;Bifurcata;Unidentata;Episquamata;Toxicofera;Iguania;Dactyloidae;Anolis;Anolis carolinensis	18528	1	2	1	0.000107945	-3.9668	Eukaryota	Opisthokonta	Metazoa	Eumetazoa	Bilateria
Bremia lactucae	4779	UP000294530	Eukaryota;Stramenopiles;Oomycetes;Peronosporales;Peronosporaceae;Bremia;Bremia lactucae	9237	1	1	1	0.00010826	-3.96553	Eukaryota	Stramenopiles	Oomycetes	Peronosporales	Peronosporaceae
Delphinapterus leucas	9749	UP000248483	Eukaryota;Opisthokonta;Metazoa;Eumetazoa;Bilateria;Deuterostomia;Chordata;Craniata;Vertebrata;Gnathostomata;Teleostomi;Euteleostomi;Sarcopterygii;Dipnotetrapodomorpha;Tetrapoda;Amniota;Mammalia;Theria;Eutheria;Boreoeutheria;Laurasiatheria;Artiodactyla;Whippomorpha;Cetacea;Odontoceti;Monodontidae;Delphinapterus;Delphinapterus leucas	18472	1	2	1	0.000108272	-3.96548	Eukaryota	Opisthokonta	Metazoa	Eumetazoa	Bilateria
Ictidomys tridecemlineatus	43179	UP000005215	Eukaryota;Opisthokonta;Metazoa;Eumetazoa;Bilateria;Deuterostomia;Chordata;Craniata;Vertebrata;Gnathostomata;Teleostomi;Euteleostomi;Sarcopterygii;Dipnotetrapodomorpha;Tetrapoda;Amniota;Mammalia;Theria;Eutheria;Boreoeutheria;Euarchontoglires;Glires;Rodentia;Sciuromorpha;Sciuridae;Xerinae;Marmotini;Ictidomys;Ictidomys tridecemlineatus	18445	1	2	1	0.00010843	-3.96485	Eukaryota	Opisthokonta	Metazoa	Eumetazoa	Bilateria
Xenopus tropicalis	8364	UP000008143	Eukaryota;Opisthokonta;Metazoa;Eumetazoa;Bilateria;Deuterostomia;Chordata;Craniata;Vertebrata;Gnathostomata;Teleostomi;Euteleostomi;Sarcopterygii;Dipnotetrapodomorpha;Tetrapoda;Amphibia;Batrachia;Anura;Pipoidea;Pipidae;Xenopodinae;Xenopus;Silurana;Xenopus tropicalis	18442	1	2	1	0.000108448	-3.96478	Eukaryota	Opisthokonta	Metazoa	Eumetazoa	Bilateria
Monosiga brevicollis	81824	UP000001357	Eukaryota;Opisthokonta;Choanoflagellata;Craspedida;Salpingoecidae;Monosiga;Monosiga brevicollis	9188	1	1	1	0.000108838	-3.96322	Eukaryota	Opisthokonta	Choanoflagellata	Craspedida	Salpingoecidae
Lepisosteus oculatus	7918	UP000018468	Eukaryota;Opisthokonta;Metazoa;Eumetazoa;Bilateria;Deuterostomia;Chordata;Craniata;Vertebrata;Gnathostomata;Teleostomi;Euteleostomi;Actinopterygii;Actinopteri;Neopterygii;Holostei;Semionotiformes;Lepisosteidae;Lepisosteus;Lepisosteus oculatus	18316	1	2	1	0.000109194	-3.9618	Eukaryota	Opisthokonta	Metazoa	Eumetazoa	Bilateria
Cavia porcellus	10141	UP000005447	Eukaryota;Opisthokonta;Metazoa;Eumetazoa;Bilateria;Deuterostomia;Chordata;Craniata;Vertebrata;Gnathostomata;Teleostomi;Euteleostomi;Sarcopterygii;Dipnotetrapodomorpha;Tetrapoda;Amniota;Mammalia;Theria;Eutheria;Boreoeutheria;Euarchontoglires;Glires;Rodentia;Hystricomorpha;Caviidae;Cavia;Cavia porcellus	18253	1	2	2	0.000109571	-3.9603	Eukaryota	Opisthokonta	Metazoa	Eumetazoa	Bilateria
Gallus gallus	9031	UP000000539	Eukaryota;Opisthokonta;Metazoa;Eumetazoa;Bilateria;Deuterostomia;Chordata;Craniata;Vertebrata;Gnathostomata;Teleostomi;Euteleostomi;Sarcopterygii;Dipnotetrapodomorpha;Tetrapoda;Amniota;Sauropsida;Sauria;Archelosauria;Archosauria;Dinosauria;Saurischia;Theropoda;Coelurosauria;Aves;Neognathae;Galloanserae;Galliformes;Phasianidae;Phasianinae;Gallus;Gallus gallus	18124	0	2	1	0.000110351	-3.95722	Eukaryota	Opisthokonta	Metazoa	Eumetazoa	Bilateria
Pelodiscus sinensis	13735	UP000007267	Eukaryota;Opisthokonta;Metazoa;Eumetazoa;Bilateria;Deuterostomia;Chordata;Craniata;Vertebrata;Gnathostomata;Teleostomi;Euteleostomi;Sarcopterygii;Dipnotetrapodomorpha;Tetrapoda;Amniota;Sauropsida;Sauria;Archelosauria;Testudines;Cryptodira;Trionychia;Trionychidae;Pelodiscus;Pelodiscus sinensis	18116	0	2	1	0.0001104	-3.95703	Eukaryota	Opisthokonta	Metazoa	Eumetazoa	Bilateria
Propithecus coquereli	379532	UP000233160	Eukaryota;Opisthokonta;Metazoa;Eumetazoa;Bilateria;Deuterostomia;Chordata;Craniata;Vertebrata;Gnathostomata;Teleostomi;Euteleostomi;Sarcopterygii;Dipnotetrapodomorpha;Tetrapoda;Amniota;Mammalia;Theria;Eutheria;Boreoeutheria;Euarchontoglires;Primates;Strepsirrhini;Lemuriformes;Indriidae;Propithecus;Propithecus coquereli	17882	1	2	1	0.000111844	-3.95139	Eukaryota	Opisthokonta	Metazoa	Eumetazoa	Bilateria
Rhizophagus irregularis DAOM 197198w	1432141	UP000022910	Eukaryota;Opisthokonta;Fungi;Fungi incertae sedis;Mucoromycota;Glomeromycotina;Glomeromycetes;Glomerales;Glomeraceae;Rhizophagus;Rhizophagus irregularis;Rhizophagus irregularis DAOM 197198w	26712	0	3	1	0.000112309	-3.94959	Eukaryota	Opisthokonta	Fungi	Fungi incertae sedis	Mucoromycota
Phytophthora infestans T30-4	403677	UP000006643	Eukaryota;Stramenopiles;Oomycetes;Peronosporales;Peronosporaceae;Phytophthora;Phytophthora infestans;Phytophthora infestans T30-4	17610	1	2	1	0.000113572	-3.94473	Eukaryota	Stramenopiles	Oomycetes	Peronosporales	Peronosporaceae
Saprolegnia diclina VS20	1156394	UP000030762	Eukaryota;Stramenopiles;Oomycetes;Saprolegniales;Saprolegniaceae;Saprolegnia;Saprolegnia diclina;Saprolegnia diclina VS20	17306	1	2	1	0.000115567	-3.93717	Eukaryota	Stramenopiles	Oomycetes	Saprolegniales	Saprolegniaceae
Rhizophagus irregularis	588596	UP000234323	Eukaryota;Opisthokonta;Fungi;Fungi incertae sedis;Mucoromycota;Glomeromycotina;Glomeromycetes;Glomerales;Glomeraceae;Rhizophagus;Rhizophagus irregularis	25730	0	3	1	0.000116595	-3.93332	Eukaryota	Opisthokonta	Fungi	Fungi incertae sedis	Mucoromycota
Colinus virginianus	9014	UP000198419	Eukaryota;Opisthokonta;Metazoa;Eumetazoa;Bilateria;Deuterostomia;Chordata;Craniata;Vertebrata;Gnathostomata;Teleostomi;Euteleostomi;Sarcopterygii;Dipnotetrapodomorpha;Tetrapoda;Amniota;Sauropsida;Sauria;Archelosauria;Archosauria;Dinosauria;Saurischia;Theropoda;Coelurosauria;Aves;Neognathae;Galloanserae;Galliformes;Odontophoridae;Colinus;Colinus virginianus	17122	0	2	1	0.000116809	-3.93252	Eukaryota	Opisthokonta	Metazoa	Eumetazoa	Bilateria
Tursiops truncatus	9739	UP000245320	Eukaryota;Opisthokonta;Metazoa;Eumetazoa;Bilateria;Deuterostomia;Chordata;Craniata;Vertebrata;Gnathostomata;Teleostomi;Euteleostomi;Sarcopterygii;Dipnotetrapodomorpha;Tetrapoda;Amniota;Mammalia;Theria;Eutheria;Boreoeutheria;Laurasiatheria;Artiodactyla;Whippomorpha;Cetacea;Odontoceti;Delphinidae;Tursiops;Tursiops truncatus	17074	1	2	1	0.000117137	-3.93131	Eukaryota	Opisthokonta	Metazoa	Eumetazoa	Bilateria
Tetradesmus obliquus	3088	UP000256970	Eukaryota;Viridiplantae;Chlorophyta;Chlorophyceae;Sphaeropleales;Scenedesmaceae;Tetradesmus;Tetradesmus obliquus	17061	1	2	1	0.000117226	-3.93097	Eukaryota	Viridiplantae	Chlorophyta	Chlorophyceae	Sphaeropleales
Callipepla squamata	9009	UP000198323	Eukaryota;Opisthokonta;Metazoa;Eumetazoa;Bilateria;Deuterostomia;Chordata;Craniata;Vertebrata;Gnathostomata;Teleostomi;Euteleostomi;Sarcopterygii;Dipnotetrapodomorpha;Tetrapoda;Amniota;Sauropsida;Sauria;Archelosauria;Archosauria;Dinosauria;Saurischia;Theropoda;Coelurosauria;Aves;Neognathae;Galloanserae;Galliformes;Odontophoridae;Callipepla;Callipepla squamata	16973	0	2	2	0.000117834	-3.92873	Eukaryota	Opisthokonta	Metazoa	Eumetazoa	Bilateria
Penaeus vannamei	6689	UP000283509	Eukaryota;Opisthokonta;Metazoa;Eumetazoa;Bilateria;Protostomia;Ecdysozoa;Panarthropoda;Arthropoda;Mandibulata;Pancrustacea;Crustacea;Multicrustacea;Malacostraca;Eumalacostraca;Eucarida;Decapoda;Dendrobranchiata;Penaeoidea;Penaeidae;Penaeus;Penaeus vannamei	25399	0	3	0	0.000118115	-3.9277	Eukaryota	Opisthokonta	Metazoa	Eumetazoa	Bilateria
Monoraphidium neglectum	145388	UP000054498	Eukaryota;Viridiplantae;Chlorophyta;Chlorophyceae;Sphaeropleales;Selenastraceae;Monoraphidium;Monoraphidium neglectum	16738	1	2	2	0.000119489	-3.92267	Eukaryota	Viridiplantae	Chlorophyta	Chlorophyceae	Sphaeropleales
Anas platyrhynchos platyrhynchos	8840	UP000016666	Eukaryota;Opisthokonta;Metazoa;Eumetazoa;Bilateria;Deuterostomia;Chordata;Craniata;Vertebrata;Gnathostomata;Teleostomi;Euteleostomi;Sarcopterygii;Dipnotetrapodomorpha;Tetrapoda;Amniota;Sauropsida;Sauria;Archelosauria;Archosauria;Dinosauria;Saurischia;Theropoda;Coelurosauria;Aves;Neognathae;Galloanserae;Anseriformes;Anatidae;Anatinae;Anas;Anas platyrhynchos;Anas platyrhynchos platyrhynchos	16598	0	2	1	0.000120496	-3.91903	Eukaryota	Opisthokonta	Metazoa	Eumetazoa	Bilateria
Anas platyrhynchos	8839	UP000296049	Eukaryota;Opisthokonta;Metazoa;Eumetazoa;Bilateria;Deuterostomia;Chordata;Craniata;Vertebrata;Gnathostomata;Teleostomi;Euteleostomi;Sarcopterygii;Dipnotetrapodomorpha;Tetrapoda;Amniota;Sauropsida;Sauria;Archelosauria;Archosauria;Dinosauria;Saurischia;Theropoda;Coelurosauria;Aves;Neognathae;Galloanserae;Anseriformes;Anatidae;Anatinae;Anas;Anas platyrhynchos	16574	0	2	1	0.000120671	-3.9184	Eukaryota	Opisthokonta	Metazoa	Eumetazoa	Bilateria
Fibularhizoctonia sp. CBS 109695	436010	UP000076532	Eukaryota;Opisthokonta;Fungi;Dikarya;Basidiomycota;Agaricomycotina;Agaricomycetes;Agaricomycetidae;Atheliales;Atheliaceae;Fibularhizoctonia;unclassified Fibularhizoctonia;Fibularhizoctonia sp. CBS 109695	31934	2	4	1	0.000125258	-3.90219	Eukaryota	Opisthokonta	Fungi	Dikarya	Basidiomycota
Phytophthora nicotianae	4790	UP000052943	Eukaryota;Stramenopiles;Oomycetes;Peronosporales;Peronosporaceae;Phytophthora;Phytophthora nicotianae	15887	1	2	1	0.000125889	-3.90001	Eukaryota	Stramenopiles	Oomycetes	Peronosporales	Peronosporaceae
Helobdella robusta	6412	UP000015101	Eukaryota;Opisthokonta;Metazoa;Eumetazoa;Bilateria;Protostomia;Lophotrochozoa;Annelida;Clitellata;Hirudinea;Hirudinida;Glossiphoniiformes;Glossiphoniidae;Helobdella;Helobdella robusta	23328	1	3	1	0.000128601	-3.89076	Eukaryota	Opisthokonta	Metazoa	Eumetazoa	Bilateria
Gigaspora rosea	44941	UP000266673	Eukaryota;Opisthokonta;Fungi;Fungi incertae sedis;Mucoromycota;Glomeromycotina;Glomeromycetes;Diversisporales;Gigasporaceae;Gigaspora;Gigaspora rosea	31016	0	4	1	0.000128966	-3.88953	Eukaryota	Opisthokonta	Fungi	Fungi incertae sedis	Mucoromycota
Ostreococcus tauri	70448	UP000009170	Eukaryota;Viridiplantae;Chlorophyta;Mamiellophyceae;Mamiellales;Bathycoccaceae;Ostreococcus;Ostreococcus tauri	7743	1	1	1	0.000129149	-3.88891	Eukaryota	Viridiplantae	Chlorophyta	Mamiellophyceae	Mamiellales
Trichinella britovi	45882	UP000054653	Eukaryota;Opisthokonta;Metazoa;Eumetazoa;Bilateria;Protostomia;Ecdysozoa;Nematoda;Enoplea;Dorylaimia;Trichinellida;Trichinellidae;Trichinella;Trichinella britovi	15466	0	2	1	0.000129316	-3.88835	Eukaryota	Opisthokonta	Metazoa	Eumetazoa	Bilateria
Plasmopara halstedii	4781	UP000054928	Eukaryota;Stramenopiles;Oomycetes;Peronosporales;Peronosporaceae;Plasmopara;Plasmopara halstedii	15449	1	2	1	0.000129458	-3.88787	Eukaryota	Stramenopiles	Oomycetes	Peronosporales	Peronosporaceae
Phytophthora ramorum	164328	UP000005238	Eukaryota;Stramenopiles;Oomycetes;Peronosporales;Peronosporaceae;Phytophthora;Phytophthora ramorum	15349	1	2	1	0.000130302	-3.88505	Eukaryota	Stramenopiles	Oomycetes	Peronosporales	Peronosporaceae
Schistosoma mattheei	31246	UP000050791	Eukaryota;Opisthokonta;Metazoa;Eumetazoa;Bilateria;Platyhelminthes;Trematoda;Digenea;Strigeidida;Schistosomatoidea;Schistosomatidae;Schistosoma;Schistosoma mattheei	22975	2	3	1	0.000130577	-3.88413	Eukaryota	Opisthokonta	Metazoa	Eumetazoa	Bilateria
Ficedula albicollis	59894	UP000016665	Eukaryota;Opisthokonta;Metazoa;Eumetazoa;Bilateria;Deuterostomia;Chordata;Craniata;Vertebrata;Gnathostomata;Teleostomi;Euteleostomi;Sarcopterygii;Dipnotetrapodomorpha;Tetrapoda;Amniota;Sauropsida;Sauria;Archelosauria;Archosauria;Dinosauria;Saurischia;Theropoda;Coelurosauria;Aves;Neognathae;Passeriformes;Muscicapidae;Ficedula;Ficedula albicollis	15290	0	2	1	0.000130804	-3.88338	Eukaryota	Opisthokonta	Metazoa	Eumetazoa	Bilateria
Lonchura striata domestica	299123	UP000197619	Eukaryota;Opisthokonta;Metazoa;Eumetazoa;Bilateria;Deuterostomia;Chordata;Craniata;Vertebrata;Gnathostomata;Teleostomi;Euteleostomi;Sarcopterygii;Dipnotetrapodomorpha;Tetrapoda;Amniota;Sauropsida;Sauria;Archelosauria;Archosauria;Dinosauria;Saurischia;Theropoda;Coelurosauria;Aves;Neognathae;Passeriformes;Passeroidea;Estrildidae;Estrildinae;Lonchura;Lonchura striata;Lonchura striata domestica	15248	2	2	1	0.000131165	-3.88218	Eukaryota	Opisthokonta	Metazoa	Eumetazoa	Bilateria
Aphanomyces invadans	157072	UP000024375	Eukaryota;Stramenopiles;Oomycetes;Saprolegniales;Saprolegniaceae;Aphanomyces;Aphanomyces invadans	15212	1	2	1	0.000131475	-3.88116	Eukaryota	Stramenopiles	Oomycetes	Saprolegniales	Saprolegniaceae
Nippostrongylus brasiliensis	27835	UP000271162	Eukaryota;Opisthokonta;Metazoa;Eumetazoa;Bilateria;Protostomia;Ecdysozoa;Nematoda;Chromadorea;Strongylida;Trichostrongyloidea;Heligmonellidae;Nippostrongylinae;Nippostrongylus;Nippostrongylus brasiliensis	22636	1	3	1	0.000132532	-3.87768	Eukaryota	Opisthokonta	Metazoa	Eumetazoa	Bilateria
Ancylostoma caninum	29170	UP000252519	Eukaryota;Opisthokonta;Metazoa;Eumetazoa;Bilateria;Protostomia;Ecdysozoa;Nematoda;Chromadorea;Strongylida;Ancylostomatoidea;Ancylostomatidae;Ancylostomatinae;Ancylostoma;Ancylostoma caninum	29973	2	4	3	0.000133453	-3.87467	Eukaryota	Opisthokonta	Metazoa	Eumetazoa	Bilateria
Pisolithus tinctorius Marx 270	870435	UP000054217	Eukaryota;Opisthokonta;Fungi;Dikarya;Basidiomycota;Agaricomycotina;Agaricomycetes;Agaricomycetidae;Boletales;Sclerodermatineae;Pisolithaceae;Pisolithus;Pisolithus tinctorius;Pisolithus tinctorius Marx 270	22400	1	3	1	0.000133929	-3.87313	Eukaryota	Opisthokonta	Fungi	Dikarya	Basidiomycota
Ostreococcus lucimarinus CCE9901	436017	UP000001568	Eukaryota;Viridiplantae;Chlorophyta;Mamiellophyceae;Mamiellales;Bathycoccaceae;Ostreococcus;unclassified Ostreococcus;Ostreococcus sp. 'lucimarinus';Ostreococcus lucimarinus CCE9901	7403	1	1	1	0.00013508	-3.86941	Eukaryota	Viridiplantae	Chlorophyta	Mamiellophyceae	Mamiellales
Pongo abelii	9601	UP000001595	Eukaryota;Opisthokonta;Metazoa;Eumetazoa;Bilateria;Deuterostomia;Chordata;Craniata;Vertebrata;Gnathostomata;Teleostomi;Euteleostomi;Sarcopterygii;Dipnotetrapodomorpha;Tetrapoda;Amniota;Mammalia;Theria;Eutheria;Boreoeutheria;Euarchontoglires;Primates;Haplorrhini;Simiiformes;Catarrhini;Hominoidea;Hominidae;Ponginae;Pongo;Pongo abelii	21991	1	3	1	0.000136419	-3.86512	Eukaryota	Opisthokonta	Metazoa	Eumetazoa	Bilateria
Trichinella sp. T8	92180	UP000054924	Eukaryota;Opisthokonta;Metazoa;Eumetazoa;Bilateria;Protostomia;Ecdysozoa;Nematoda;Enoplea;Dorylaimia;Trichinellida;Trichinellidae;Trichinella;unclassified Trichinella;Trichinella sp. T8	14641	0	2	1	0.000136603	-3.86454	Eukaryota	Opisthokonta	Metazoa	Eumetazoa	Bilateria
Trichinella sp. T6	92179	UP000054673	Eukaryota;Opisthokonta;Metazoa;Eumetazoa;Bilateria;Protostomia;Ecdysozoa;Nematoda;Enoplea;Dorylaimia;Trichinellida;Trichinellidae;Trichinella;unclassified Trichinella;Trichinella sp. T6	14632	0	2	1	0.000136687	-3.86427	Eukaryota	Opisthokonta	Metazoa	Eumetazoa	Bilateria
Columba livia	8932	UP000053872	Eukaryota;Opisthokonta;Metazoa;Eumetazoa;Bilateria;Deuterostomia;Chordata;Craniata;Vertebrata;Gnathostomata;Teleostomi;Euteleostomi;Sarcopterygii;Dipnotetrapodomorpha;Tetrapoda;Amniota;Sauropsida;Sauria;Archelosauria;Archosauria;Dinosauria;Saurischia;Theropoda;Coelurosauria;Aves;Neognathae;Columbiformes;Columbidae;Columba;Columba livia	14619	0	2	1	0.000136808	-3.86389	Eukaryota	Opisthokonta	Metazoa	Eumetazoa	Bilateria
Achlya hypogyna	1202772	UP000243579	Eukaryota;Stramenopiles;Oomycetes;Saprolegniales;Saprolegniaceae;Achlya;Achlya hypogyna	14400	1	2	1	0.000138889	-3.85733	Eukaryota	Stramenopiles	Oomycetes	Saprolegniales	Saprolegniaceae
Trichinella murrelli	144512	UP000055048	Eukaryota;Opisthokonta;Metazoa;Eumetazoa;Bilateria;Protostomia;Ecdysozoa;Nematoda;Enoplea;Dorylaimia;Trichinellida;Trichinellidae;Trichinella;Trichinella murrelli	14367	0	2	1	0.000139208	-3.85634	Eukaryota	Opisthokonta	Metazoa	Eumetazoa	Bilateria
Haemonchus placei	6290	UP000268014	Eukaryota;Opisthokonta;Metazoa;Eumetazoa;Bilateria;Protostomia;Ecdysozoa;Nematoda;Chromadorea;Strongylida;Trichostrongyloidea;Haemonchidae;Haemonchus;Haemonchus placei	21409	2	3	2	0.000140128	-3.85348	Eukaryota	Opisthokonta	Metazoa	Eumetazoa	Bilateria
Tropilaelaps mercedesae	418985	UP000192247	Eukaryota;Opisthokonta;Metazoa;Eumetazoa;Bilateria;Protostomia;Ecdysozoa;Panarthropoda;Arthropoda;Chelicerata;Arachnida;Acari;Parasitiformes;Mesostigmata;Monogynaspida;Gamasina;Dermanyssoidea;Laelapidae;Tropilaelaps;Tropilaelaps mercedesae	14272	1	2	1	0.000140135	-3.85345	Eukaryota	Opisthokonta	Metazoa	Eumetazoa	Bilateria
Charadrius vociferus	50402	UP000053858	Eukaryota;Opisthokonta;Metazoa;Eumetazoa;Bilateria;Deuterostomia;Chordata;Craniata;Vertebrata;Gnathostomata;Teleostomi;Euteleostomi;Sarcopterygii;Dipnotetrapodomorpha;Tetrapoda;Amniota;Sauropsida;Sauria;Archelosauria;Archosauria;Dinosauria;Saurischia;Theropoda;Coelurosauria;Aves;Neognathae;Charadriiformes;Charadriidae;Charadrius;Charadrius vociferus	14257	0	2	1	0.000140282	-3.853	Eukaryota	Opisthokonta	Metazoa	Eumetazoa	Bilateria
Meleagris gallopavo	9103	UP000001645	Eukaryota;Opisthokonta;Metazoa;Eumetazoa;Bilateria;Deuterostomia;Chordata;Craniata;Vertebrata;Gnathostomata;Teleostomi;Euteleostomi;Sarcopterygii;Dipnotetrapodomorpha;Tetrapoda;Amniota;Sauropsida;Sauria;Archelosauria;Archosauria;Dinosauria;Saurischia;Theropoda;Coelurosauria;Aves;Neognathae;Galloanserae;Galliformes;Phasianidae;Meleagridinae;Meleagris;Meleagris gallopavo	14165	0	2	1	0.000141193	-3.85019	Eukaryota	Opisthokonta	Metazoa	Eumetazoa	Bilateria
Anopheles funestus	62324	UP000075900	Eukaryota;Opisthokonta;Metazoa;Eumetazoa;Bilateria;Protostomia;Ecdysozoa;Panarthropoda;Arthropoda;Mandibulata;Pancrustacea;Hexapoda;Insecta;Dicondylia;Pterygota;Neoptera;Holometabola;Diptera;Nematocera;Culicomorpha;Culicoidea;Culicidae;Anophelinae;Anopheles;Cellia;Myzomyia;funestus group;funestus subgroup;Anopheles funestus	14042	1	2	2	0.00014243	-3.8464	Eukaryota	Opisthokonta	Metazoa	Eumetazoa	Bilateria
Auxenochlorella protothecoides	3075	UP000028924	Eukaryota;Viridiplantae;Chlorophyta;Trebouxiophyceae;Chlorellales;Chlorellaceae;Auxenochlorella;Auxenochlorella protothecoides	6999	1	1	1	0.000142878	-3.84504	Eukaryota	Viridiplantae	Chlorophyta	Trebouxiophyceae	Chlorellales
Glomus cerebriforme	658196	UP000265703	Eukaryota;Opisthokonta;Fungi;Fungi incertae sedis;Mucoromycota;Glomeromycotina;Glomeromycetes;Glomerales;Glomeraceae;Glomus;Glomus cerebriforme	20968	0	3	1	0.000143075	-3.84444	Eukaryota	Opisthokonta	Fungi	Fungi incertae sedis	Mucoromycota
Hyaloperonospora arabidopsidis Emoy2	559515	UP000011713	Eukaryota;Stramenopiles;Oomycetes;Peronosporales;Peronosporaceae;Hyaloperonospora;Hyaloperonospora arabidopsidis;Hyaloperonospora arabidopsidis Emoy2	13837	1	2	1	0.00014454	-3.84001	Eukaryota	Stramenopiles	Oomycetes	Peronosporales	Peronosporaceae
Struthio camelus australis	441894	UP000053584	Eukaryota;Opisthokonta;Metazoa;Eumetazoa;Bilateria;Deuterostomia;Chordata;Craniata;Vertebrata;Gnathostomata;Teleostomi;Euteleostomi;Sarcopterygii;Dipnotetrapodomorpha;Tetrapoda;Amniota;Sauropsida;Sauria;Archelosauria;Archosauria;Dinosauria;Saurischia;Theropoda;Coelurosauria;Aves;Palaeognathae;Struthioniformes;Struthionidae;Struthio;Struthio camelus;Struthio camelus australis	13815	0	2	0	0.00014477	-3.83932	Eukaryota	Opisthokonta	Metazoa	Eumetazoa	Bilateria
Anopheles atroparvus	41427	UP000075880	Eukaryota;Opisthokonta;Metazoa;Eumetazoa;Bilateria;Protostomia;Ecdysozoa;Panarthropoda;Arthropoda;Mandibulata;Pancrustacea;Hexapoda;Insecta;Dicondylia;Pterygota;Neoptera;Holometabola;Diptera;Nematocera;Culicomorpha;Culicoidea;Culicidae;Anophelinae;Anopheles;Anopheles;Angusticorn;Anopheles;maculipennis group;maculipennis species complex;Anopheles atroparvus	13757	1	2	1	0.000145381	-3.83749	Eukaryota	Opisthokonta	Metazoa	Eumetazoa	Bilateria
Rhizophagus clarus	94130	UP000247702	Eukaryota;Opisthokonta;Fungi;Fungi incertae sedis;Mucoromycota;Glomeromycotina;Glomeromycetes;Glomerales;Glomeraceae;Rhizophagus;Rhizophagus clarus	27454	0	4	0	0.000145698	-3.83655	Eukaryota	Opisthokonta	Fungi	Fungi incertae sedis	Mucoromycota
Aptenodytes forsteri	9233	UP000053286	Eukaryota;Opisthokonta;Metazoa;Eumetazoa;Bilateria;Deuterostomia;Chordata;Craniata;Vertebrata;Gnathostomata;Teleostomi;Euteleostomi;Sarcopterygii;Dipnotetrapodomorpha;Tetrapoda;Amniota;Sauropsida;Sauria;Archelosauria;Archosauria;Dinosauria;Saurischia;Theropoda;Coelurosauria;Aves;Neognathae;Sphenisciformes;Spheniscidae;Aptenodytes;Aptenodytes forsteri	13704	0	2	1	0.000145943	-3.83582	Eukaryota	Opisthokonta	Metazoa	Eumetazoa	Bilateria
Corvus brachyrhynchos	85066	UP000052976	Eukaryota;Opisthokonta;Metazoa;Eumetazoa;Bilateria;Deuterostomia;Chordata;Craniata;Vertebrata;Gnathostomata;Teleostomi;Euteleostomi;Sarcopterygii;Dipnotetrapodomorpha;Tetrapoda;Amniota;Sauropsida;Sauria;Archelosauria;Archosauria;Dinosauria;Saurischia;Theropoda;Coelurosauria;Aves;Neognathae;Passeriformes;Corvoidea;Corvidae;Corvus;Corvus brachyrhynchos	13621	0	2	1	0.000146832	-3.83318	Eukaryota	Opisthokonta	Metazoa	Eumetazoa	Bilateria
Ursus americanus	9643	UP000291022	Eukaryota;Opisthokonta;Metazoa;Eumetazoa;Bilateria;Deuterostomia;Chordata;Craniata;Vertebrata;Gnathostomata;Teleostomi;Euteleostomi;Sarcopterygii;Dipnotetrapodomorpha;Tetrapoda;Amniota;Mammalia;Theria;Eutheria;Boreoeutheria;Laurasiatheria;Carnivora;Caniformia;Ursidae;Ursus;Ursus americanus	20405	1	3	1	0.000147023	-3.83262	Eukaryota	Opisthokonta	Metazoa	Eumetazoa	Bilateria
Cuculus canorus	55661	UP000053760	Eukaryota;Opisthokonta;Metazoa;Eumetazoa;Bilateria;Deuterostomia;Chordata;Craniata;Vertebrata;Gnathostomata;Teleostomi;Euteleostomi;Sarcopterygii;Dipnotetrapodomorpha;Tetrapoda;Amniota;Sauropsida;Sauria;Archelosauria;Archosauria;Dinosauria;Saurischia;Theropoda;Coelurosauria;Aves;Neognathae;Cuculiformes;Cuculidae;Cuculus;Cuculus canorus	13582	0	2	1	0.000147254	-3.83193	Eukaryota	Opisthokonta	Metazoa	Eumetazoa	Bilateria
Dinothrombium tinctorium	1965070	UP000285301	Eukaryota;Opisthokonta;Metazoa;Eumetazoa;Bilateria;Protostomia;Ecdysozoa;Panarthropoda;Arthropoda;Chelicerata;Arachnida;Acari;Acariformes;Trombidiformes;Prostigmata;Anystina;Parasitengona;Trombidioidea;Trombidiidae;Dinothrombium;Dinothrombium tinctorium	13518	1	2	0	0.000147951	-3.82988	Eukaryota	Opisthokonta	Metazoa	Eumetazoa	Bilateria
Egretta garzetta	188379	UP000053119	Eukaryota;Opisthokonta;Metazoa;Eumetazoa;Bilateria;Deuterostomia;Chordata;Craniata;Vertebrata;Gnathostomata;Teleostomi;Euteleostomi;Sarcopterygii;Dipnotetrapodomorpha;Tetrapoda;Amniota;Sauropsida;Sauria;Archelosauria;Archosauria;Dinosauria;Saurischia;Theropoda;Coelurosauria;Aves;Neognathae;Pelecaniformes;Ardeidae;Egretta;Egretta garzetta	13489	0	2	1	0.000148269	-3.82895	Eukaryota	Opisthokonta	Metazoa	Eumetazoa	Bilateria
Raphidocelis subcapitata	307507	UP000247498	Eukaryota;Viridiplantae;Chlorophyta;Chlorophyceae;Sphaeropleales;Selenastraceae;Raphidocelis;Raphidocelis subcapitata	13347	1	2	1	0.000149846	-3.82435	Eukaryota	Viridiplantae	Chlorophyta	Chlorophyceae	Sphaeropleales
Calypte anna	9244	UP000054308	Eukaryota;Opisthokonta;Metazoa;Eumetazoa;Bilateria;Deuterostomia;Chordata;Craniata;Vertebrata;Gnathostomata;Teleostomi;Euteleostomi;Sarcopterygii;Dipnotetrapodomorpha;Tetrapoda;Amniota;Sauropsida;Sauria;Archelosauria;Archosauria;Dinosauria;Saurischia;Theropoda;Coelurosauria;Aves;Neognathae;Caprimulgimorphae;Apodiformes;Trochilidae;Calypte;Calypte anna	13267	0	2	1	0.00015075	-3.82174	Eukaryota	Opisthokonta	Metazoa	Eumetazoa	Bilateria
Trichinella nativa	6335	UP000054721	Eukaryota;Opisthokonta;Metazoa;Eumetazoa;Bilateria;Protostomia;Ecdysozoa;Nematoda;Enoplea;Dorylaimia;Trichinellida;Trichinellidae;Trichinella;Trichinella nativa	13202	0	2	1	0.000151492	-3.81961	Eukaryota	Opisthokonta	Metazoa	Eumetazoa	Bilateria
Thraustotheca clavata	74557	UP000243217	Eukaryota;Stramenopiles;Oomycetes;Saprolegniales;Saprolegniaceae;Thraustotheca;Thraustotheca clavata	13171	1	2	1	0.000151849	-3.81859	Eukaryota	Stramenopiles	Oomycetes	Saprolegniales	Saprolegniaceae
Picoides pubescens	118200	UP000053875	Eukaryota;Opisthokonta;Metazoa;Eumetazoa;Bilateria;Deuterostomia;Chordata;Craniata;Vertebrata;Gnathostomata;Teleostomi;Euteleostomi;Sarcopterygii;Dipnotetrapodomorpha;Tetrapoda;Amniota;Sauropsida;Sauria;Archelosauria;Archosauria;Dinosauria;Saurischia;Theropoda;Coelurosauria;Aves;Neognathae;Piciformes;Picidae;Picoides;Picoides pubescens	13097	0	2	1	0.000152707	-3.81614	Eukaryota	Opisthokonta	Metazoa	Eumetazoa	Bilateria
Felis catus	9685	UP000011712	Eukaryota;Opisthokonta;Metazoa;Eumetazoa;Bilateria;Deuterostomia;Chordata;Craniata;Vertebrata;Gnathostomata;Teleostomi;Euteleostomi;Sarcopterygii;Dipnotetrapodomorpha;Tetrapoda;Amniota;Mammalia;Theria;Eutheria;Boreoeutheria;Laurasiatheria;Carnivora;Feliformia;Felidae;Felinae;Felis;Felis catus	19515	1	3	0	0.000153728	-3.81325	Eukaryota	Opisthokonta	Metazoa	Eumetazoa	Bilateria
Trichinella nelsoni	6336	UP000054630	Eukaryota;Opisthokonta;Metazoa;Eumetazoa;Bilateria;Protostomia;Ecdysozoa;Nematoda;Enoplea;Dorylaimia;Trichinellida;Trichinellidae;Trichinella;Trichinella nelsoni	13005	0	2	1	0.000153787	-3.81308	Eukaryota	Opisthokonta	Metazoa	Eumetazoa	Bilateria
Armillaria gallica	47427	UP000217790	Eukaryota;Opisthokonta;Fungi;Dikarya;Basidiomycota;Agaricomycotina;Agaricomycetes;Agaricomycetidae;Agaricales;Physalacriaceae;Armillaria;Armillaria gallica	25522	1	4	1	0.000156728	-3.80485	Eukaryota	Opisthokonta	Fungi	Dikarya	Basidiomycota
Necator americanus	51031	UP000053676	Eukaryota;Opisthokonta;Metazoa;Eumetazoa;Bilateria;Protostomia;Ecdysozoa;Nematoda;Chromadorea;Strongylida;Ancylostomatoidea;Ancylostomatidae;Bunostominae;Necator;Necator americanus	19125	1	3	1	0.000156863	-3.80448	Eukaryota	Opisthokonta	Metazoa	Eumetazoa	Bilateria
Manacus vitellinus	328815	UP000053258	Eukaryota;Opisthokonta;Metazoa;Eumetazoa;Bilateria;Deuterostomia;Chordata;Craniata;Vertebrata;Gnathostomata;Teleostomi;Euteleostomi;Sarcopterygii;Dipnotetrapodomorpha;Tetrapoda;Amniota;Sauropsida;Sauria;Archelosauria;Archosauria;Dinosauria;Saurischia;Theropoda;Coelurosauria;Aves;Neognathae;Passeriformes;Pipridae;Manacus;Manacus vitellinus	12707	0	2	1	0.000157394	-3.80301	Eukaryota	Opisthokonta	Metazoa	Eumetazoa	Bilateria
Rozella allomycis CSF55	988480	UP000030755	Eukaryota;Opisthokonta;Fungi;Fungi incertae sedis;Cryptomycota;Rozella;Rozella allomycis;Rozella allomycis CSF55	6337	1	1	2	0.000157803	-3.80188	Eukaryota	Opisthokonta	Fungi	Fungi incertae sedis	Cryptomycota
Pristionchus pacificus	54126	UP000005239	Eukaryota;Opisthokonta;Metazoa;Eumetazoa;Bilateria;Protostomia;Ecdysozoa;Nematoda;Chromadorea;Rhabditida;Rhabditina;Diplogasteromorpha;Diplogasteroidea;Neodiplogasteridae;Pristionchus;Pristionchus pacificus	25205	1	4	1	0.000158699	-3.79943	Eukaryota	Opisthokonta	Metazoa	Eumetazoa	Bilateria
Catenaria anguillulae PL171	765915	UP000193411	Eukaryota;Opisthokonta;Fungi;Fungi incertae sedis;Blastocladiomycota;Blastocladiomycetes;Blastocladiales;Catenariaceae;Catenaria;Catenaria anguillulae;Catenaria anguillulae PL171	12590	2	2	1	0.000158856	-3.799	Eukaryota	Opisthokonta	Fungi	Fungi incertae sedis	Blastocladiomycota
Toxocara canis	6265	UP000031036	Eukaryota;Opisthokonta;Metazoa;Eumetazoa;Bilateria;Protostomia;Ecdysozoa;Nematoda;Chromadorea;Rhabditida;Spirurina;Ascaridomorpha;Ascaridoidea;Toxocaridae;Toxocara;Toxocara canis	18499	1	3	1	0.000162171	-3.79003	Eukaryota	Opisthokonta	Metazoa	Eumetazoa	Bilateria
Laccaria bicolor S238N-H82	486041	UP000001194	Eukaryota;Opisthokonta;Fungi;Dikarya;Basidiomycota;Agaricomycotina;Agaricomycetes;Agaricomycetidae;Agaricales;Tricholomataceae;Laccaria;Laccaria bicolor;Laccaria bicolor S238N-H82	17895	1	3	1	0.000167645	-3.77561	Eukaryota	Opisthokonta	Fungi	Dikarya	Basidiomycota
Schistosoma rodhaini	6188	UP000050792	Eukaryota;Opisthokonta;Metazoa;Eumetazoa;Bilateria;Platyhelminthes;Trematoda;Digenea;Strigeidida;Schistosomatoidea;Schistosomatidae;Schistosoma;Schistosoma rodhaini	23856	2	4	1	0.000167673	-3.77554	Eukaryota	Opisthokonta	Metazoa	Eumetazoa	Bilateria
Emiliania huxleyi	2903	UP000013827	Eukaryota;Haptista;Haptophyta;Prymnesiophyceae;Isochrysidales;Noelaerhabdaceae;Emiliania;Emiliania huxleyi	35676	1	6	2	0.00016818	-3.77422	Eukaryota	Haptista	Haptophyta	Prymnesiophyceae	Isochrysidales
Fonticula alba	691883	UP000030693	Eukaryota;Opisthokonta;Nucleariidae and Fonticula group;Fonticulida;Fonticulaceae;Fonticula;Fonticula alba	5901	1	1	1	0.000169463	-3.77093	Eukaryota	Opisthokonta	Nucleariidae and Fonticula group	Fonticulida	Fonticulaceae
Chlamydomonas reinhardtii	3055	UP000006906	Eukaryota;Viridiplantae;Chlorophyta;Chlorophyceae;Chlamydomonadales;Chlamydomonadaceae;Chlamydomonas;Chlamydomonas reinhardtii	17614	1	3	1	0.000170319	-3.76874	Eukaryota	Viridiplantae	Chlorophyta	Chlorophyceae	Chlamydomonadales
Hydatigera taeniaeformis	6205	UP000046396	Eukaryota;Opisthokonta;Metazoa;Eumetazoa;Bilateria;Platyhelminthes;Cestoda;Eucestoda;Cyclophyllidea;Taeniidae;Hydatigera;Hydatigera taeniaeformis	11644	2	2	1	0.000171762	-3.76507	Eukaryota	Opisthokonta	Metazoa	Eumetazoa	Bilateria
Rhizophagus sp. MUCL 43196	1803374	UP000263633	Eukaryota;Opisthokonta;Fungi;Fungi incertae sedis;Mucoromycota;Glomeromycotina;Glomeromycetes;Glomerales;Glomeraceae;Rhizophagus;unclassified Rhizophagus;Rhizophagus sp. MUCL 43196	22984	0	4	1	0.000174034	-3.75937	Eukaryota	Opisthokonta	Fungi	Fungi incertae sedis	Mucoromycota
Trichinella papuae	268474	UP000054843	Eukaryota;Opisthokonta;Metazoa;Eumetazoa;Bilateria;Protostomia;Ecdysozoa;Nematoda;Enoplea;Dorylaimia;Trichinellida;Trichinellidae;Trichinella;Trichinella papuae	11419	0	2	1	0.000175147	-3.7566	Eukaryota	Opisthokonta	Metazoa	Eumetazoa	Bilateria
Echinococcus granulosus	6210	UP000019149	Eukaryota;Opisthokonta;Metazoa;Eumetazoa;Bilateria;Platyhelminthes;Cestoda;Eucestoda;Cyclophyllidea;Taeniidae;Echinococcus;Echinococcus granulosus group;Echinococcus granulosus	11279	1	2	2	0.000177321	-3.75124	Eukaryota	Opisthokonta	Metazoa	Eumetazoa	Bilateria
Hymenolepis diminuta	6216	UP000046397	Eukaryota;Opisthokonta;Metazoa;Eumetazoa;Bilateria;Platyhelminthes;Cestoda;Eucestoda;Cyclophyllidea;Hymenolepididae;Hymenolepis;Hymenolepis diminuta	11265	1	2	1	0.000177541	-3.7507	Eukaryota	Opisthokonta	Metazoa	Eumetazoa	Bilateria
Trichobilharzia regenti	157069	UP000050795	Eukaryota;Opisthokonta;Metazoa;Eumetazoa;Bilateria;Platyhelminthes;Trematoda;Digenea;Strigeidida;Schistosomatoidea;Schistosomatidae;Trichobilharzia;Trichobilharzia regenti	22166	2	4	1	0.000180457	-3.74363	Eukaryota	Opisthokonta	Metazoa	Eumetazoa	Bilateria
Fusarium kuroshium	2010991	UP000277212	Eukaryota;Opisthokonta;Fungi;Dikarya;Ascomycota;saccharomyceta;Pezizomycotina;leotiomyceta;sordariomyceta;Sordariomycetes;Hypocreomycetidae;Hypocreales;Nectriaceae;Fusarium;Fusarium solani species complex;Fusarium kuroshium	16484	1	3	1	0.000181995	-3.73994	Eukaryota	Opisthokonta	Fungi	Dikarya	Ascomycota
Paxillus rubicundulus Ve08.2h10	930991	UP000054538	Eukaryota;Opisthokonta;Fungi;Dikarya;Basidiomycota;Agaricomycotina;Agaricomycetes;Agaricomycetidae;Boletales;Paxilineae;Paxillaceae;Paxillus;Paxillus rubicundulus;Paxillus rubicundulus Ve08.2h10	21895	1	4	1	0.00018269	-3.73828	Eukaryota	Opisthokonta	Fungi	Dikarya	Basidiomycota
Macrostomum lignano	282301	UP000215902	Eukaryota;Opisthokonta;Metazoa;Eumetazoa;Bilateria;Platyhelminthes;Rhabditophora;Macrostomorpha;Macrostomida;Macrostomidae;Macrostomum;Macrostomum lignano	43466	3	8	3	0.000184052	-3.73506	Eukaryota	Opisthokonta	Metazoa	Eumetazoa	Bilateria
Gonium pectorale	33097	UP000075714	Eukaryota;Viridiplantae;Chlorophyta;Chlorophyceae;Chlamydomonadales;Volvocaceae;Gonium;Gonium pectorale	16224	0	3	1	0.000184911	-3.73304	Eukaryota	Viridiplantae	Chlorophyta	Chlorophyceae	Chlamydomonadales
Brugia timori	42155	UP000050602	Eukaryota;Opisthokonta;Metazoa;Eumetazoa;Bilateria;Protostomia;Ecdysozoa;Nematoda;Chromadorea;Rhabditida;Spirurina;Spiruromorpha;Filarioidea;Onchocercidae;Brugia;Brugia timori	16199	1	3	1	0.000185197	-3.73237	Eukaryota	Opisthokonta	Metazoa	Eumetazoa	Bilateria
Tetrahymena thermophila SB210	312017	UP000009168	Eukaryota;Alveolata;Ciliophora;Intramacronucleata;Oligohymenophorea;Hymenostomatida;Tetrahymenina;Tetrahymenidae;Tetrahymena;Tetrahymena thermophila;Tetrahymena thermophila SB210	26971	0	5	1	0.000185384	-3.73193	Eukaryota	Alveolata	Ciliophora	Intramacronucleata	Oligohymenophorea
Klebsormidium nitens	105231	UP000054558	Eukaryota;Viridiplantae;Streptophyta;Klebsormidiophyceae;Klebsormidiales;Klebsormidiaceae;Klebsormidium;Klebsormidium nitens	16171	1	3	1	0.000185517	-3.73162	Eukaryota	Viridiplantae	Streptophyta	Klebsormidiophyceae	Klebsormidiales
Pseudogymnoascus sp. VKM F-4517 (FW-2822)	1420911	UP000029270	Eukaryota;Opisthokonta;Fungi;Dikarya;Ascomycota;saccharomyceta;Pezizomycotina;leotiomyceta;sordariomyceta;Leotiomycetes;Leotiomycetes incertae sedis;Pseudeurotiaceae;Pseudogymnoascus;unclassified Pseudogymnoascus;Pseudogymnoascus sp. VKM F-4517 (FW-2822)	10741	1	2	1	0.000186202	-3.73001	Eukaryota	Opisthokonta	Fungi	Dikarya	Ascomycota
Amazona aestiva	12930	UP000051836	Eukaryota;Opisthokonta;Metazoa;Eumetazoa;Bilateria;Deuterostomia;Chordata;Craniata;Vertebrata;Gnathostomata;Teleostomi;Euteleostomi;Sarcopterygii;Dipnotetrapodomorpha;Tetrapoda;Amniota;Sauropsida;Sauria;Archelosauria;Archosauria;Dinosauria;Saurischia;Theropoda;Coelurosauria;Aves;Neognathae;Psittaciformes;Psittacidae;Amazona;Amazona aestiva	16092	0	3	0	0.000186428	-3.72949	Eukaryota	Opisthokonta	Metazoa	Eumetazoa	Bilateria
Galerina marginata CBS 339.88	685588	UP000027222	Eukaryota;Opisthokonta;Fungi;Dikarya;Basidiomycota;Agaricomycotina;Agaricomycetes;Agaricomycetidae;Agaricales;Strophariaceae;Galerina;Galerina marginata;Galerina marginata CBS 339.88	21354	1	4	1	0.000187319	-3.72742	Eukaryota	Opisthokonta	Fungi	Dikarya	Basidiomycota
Trichinella pseudospiralis	6337	UP000054815	Eukaryota;Opisthokonta;Metazoa;Eumetazoa;Bilateria;Protostomia;Ecdysozoa;Nematoda;Enoplea;Dorylaimia;Trichinellida;Trichinellidae;Trichinella;Trichinella pseudospiralis	10629	0	2	1	0.000188164	-3.72546	Eukaryota	Opisthokonta	Metazoa	Eumetazoa	Bilateria
Theileria equi strain WA	1537102	UP000031512	Eukaryota;Alveolata;Apicomplexa;Aconoidasida;Piroplasmida;Theileriidae;Theileria;Theileria equi;Theileria equi strain WA	5313	1	1	1	0.000188218	-3.72534	Eukaryota	Alveolata	Apicomplexa	Aconoidasida	Piroplasmida
Gracilariopsis chorda	448386	UP000247409	Eukaryota;Rhodophyta;Florideophyceae;Rhodymeniophycidae;Gracilariales;Gracilariaceae;Gracilariopsis;Gracilariopsis chorda	10593	1	2	1	0.000188804	-3.72399	Eukaryota	Rhodophyta	Florideophyceae	Rhodymeniophycidae	Gracilariales
Mesocestoides corti	53468	UP000267029	Eukaryota;Opisthokonta;Metazoa;Eumetazoa;Bilateria;Platyhelminthes;Cestoda;Eucestoda;Cyclophyllidea;Mesocestoididae;Mesocestoides;Mesocestoides corti	10572	1	2	1	0.000189179	-3.72313	Eukaryota	Opisthokonta	Metazoa	Eumetazoa	Bilateria
Thecamonas trahens ATCC 50062	461836	UP000054408	Eukaryota;Apusozoa;Apusomonadidae;Thecamonas;Thecamonas trahens;Thecamonas trahens ATCC 50062	10533	1	2	1	0.000189879	-3.72152	Eukaryota	Apusozoa	Apusomonadidae	Thecamonas	Thecamonas trahens
Exidia glandulosa HHB12029	1314781	UP000077266	Eukaryota;Opisthokonta;Fungi;Dikarya;Basidiomycota;Agaricomycotina;Agaricomycetes;Agaricomycetes incertae sedis;Auriculariales;Exidiaceae;Exidia;Exidia glandulosa;Exidia glandulosa HHB12029	26305	1	5	1	0.000190078	-3.72107	Eukaryota	Opisthokonta	Fungi	Dikarya	Basidiomycota
Puccinia sorghi	27349	UP000037035	Eukaryota;Opisthokonta;Fungi;Dikarya;Basidiomycota;Pucciniomycotina;Pucciniomycetes;Pucciniales;Pucciniaceae;Puccinia;Puccinia sorghi	21032	1	4	0	0.000190186	-3.72082	Eukaryota	Opisthokonta	Fungi	Dikarya	Basidiomycota
Echinococcus multilocularis	6211	UP000017246	Eukaryota;Opisthokonta;Metazoa;Eumetazoa;Bilateria;Platyhelminthes;Cestoda;Eucestoda;Cyclophyllidea;Taeniidae;Echinococcus;Echinococcus multilocularis	10470	1	2	1	0.000191022	-3.71892	Eukaryota	Opisthokonta	Metazoa	Eumetazoa	Bilateria
Puccinia graminis f. sp. tritici CRL 75-36-700-3	418459	UP000008783	Eukaryota;Opisthokonta;Fungi;Dikarya;Basidiomycota;Pucciniomycotina;Pucciniomycetes;Pucciniales;Pucciniaceae;Puccinia;Puccinia graminis;Puccinia graminis f. sp. tritici;Puccinia graminis f. sp. tritici CRL 75-36-700-3	15688	1	3	0	0.000191229	-3.71845	Eukaryota	Opisthokonta	Fungi	Dikarya	Basidiomycota
Phaeodactylum tricornutum CCAP 1055/1	556484	UP000000759	Eukaryota;Stramenopiles;Bacillariophyta;Bacillariophyceae;Bacillariophycidae;Naviculales;Phaeodactylaceae;Phaeodactylum;Phaeodactylum tricornutum;Phaeodactylum tricornutum CCAP 1055/1	10451	1	2	1	0.000191369	-3.71813	Eukaryota	Stramenopiles	Bacillariophyta	Bacillariophyceae	Bacillariophycidae
Laccaria amethystina LaAM-08-1	1095629	UP000054477	Eukaryota;Opisthokonta;Fungi;Dikarya;Basidiomycota;Agaricomycotina;Agaricomycetes;Agaricomycetidae;Agaricales;Tricholomataceae;Laccaria;Laccaria amethystina;Laccaria amethystina LaAM-08-1	20880	1	4	1	0.000191571	-3.71767	Eukaryota	Opisthokonta	Fungi	Dikarya	Basidiomycota
Pseudocercospora musae	113226	UP000073492	Eukaryota;Opisthokonta;Fungi;Dikarya;Ascomycota;saccharomyceta;Pezizomycotina;leotiomyceta;dothideomyceta;Dothideomycetes;Dothideomycetidae;Capnodiales;Mycosphaerellaceae;Pseudocercospora;Pseudocercospora musae	10380	1	2	1	0.000192678	-3.71517	Eukaryota	Opisthokonta	Fungi	Dikarya	Ascomycota
Chilo suppressalis	168631	UP000283053	Eukaryota;Opisthokonta;Metazoa;Eumetazoa;Bilateria;Protostomia;Ecdysozoa;Panarthropoda;Arthropoda;Mandibulata;Pancrustacea;Hexapoda;Insecta;Dicondylia;Pterygota;Neoptera;Holometabola;Amphiesmenoptera;Lepidoptera;Glossata;Neolepidoptera;Heteroneura;Ditrysia;Obtectomera;Pyraloidea;Crambidae;Crambinae;Chilo;Chilo suppressalis	15558	2	3	0	0.000192827	-3.71483	Eukaryota	Opisthokonta	Metazoa	Eumetazoa	Bilateria
Armillaria solidipes	1076256	UP000218334	Eukaryota;Opisthokonta;Fungi;Dikarya;Basidiomycota;Agaricomycotina;Agaricomycetes;Agaricomycetidae;Agaricales;Physalacriaceae;Armillaria;Armillaria solidipes	20715	1	4	1	0.000193097	-3.71422	Eukaryota	Opisthokonta	Fungi	Dikarya	Basidiomycota
Taenia asiatica	60517	UP000046400	Eukaryota;Opisthokonta;Metazoa;Eumetazoa;Bilateria;Platyhelminthes;Cestoda;Eucestoda;Cyclophyllidea;Taeniidae;Taenia;Taenia asiatica	10327	1	2	1	0.000193667	-3.71294	Eukaryota	Opisthokonta	Metazoa	Eumetazoa	Bilateria
Micromonas pusilla CCMP1545	564608	UP000001876	Eukaryota;Viridiplantae;Chlorophyta;Mamiellophyceae;Mamiellales;Mamiellaceae;Micromonas;Micromonas pusilla;Micromonas pusilla CCMP1545	10246	1	2	1	0.000195198	-3.70952	Eukaryota	Viridiplantae	Chlorophyta	Mamiellophyceae	Mamiellales
Zostera marina	29655	UP000036987	Eukaryota;Viridiplantae;Streptophyta;Streptophytina;Embryophyta;Tracheophyta;Euphyllophyta;Spermatophyta;Magnoliopsida;Mesangiospermae;Liliopsida;Alismatales;Zosteraceae;Zostera;Zostera marina	20358	1	4	2	0.000196483	-3.70668	Eukaryota	Viridiplantae	Streptophyta	Streptophytina	Embryophyta
Hyaloscypha variabilis F	1149755	UP000235786	Eukaryota;Opisthokonta;Fungi;Dikarya;Ascomycota;saccharomyceta;Pezizomycotina;leotiomyceta;sordariomyceta;Leotiomycetes;Helotiales;Hyaloscyphaceae;Hyaloscypha;Hyaloscypha variabilis;Hyaloscypha variabilis F	20340	1	4	1	0.000196657	-3.70629	Eukaryota	Opisthokonta	Fungi	Dikarya	Ascomycota
Micromonas commoda	296587	UP000002009	Eukaryota;Viridiplantae;Chlorophyta;Mamiellophyceae;Mamiellales;Mamiellaceae;Micromonas;Micromonas commoda	10077	1	2	1	0.000198472	-3.7023	Eukaryota	Viridiplantae	Chlorophyta	Mamiellophyceae	Mamiellales
Puccinia striiformis	27350	UP000239156	Eukaryota;Opisthokonta;Fungi;Dikarya;Basidiomycota;Pucciniomycotina;Pucciniomycetes;Pucciniales;Pucciniaceae;Puccinia;Puccinia striiformis	14973	1	3	0	0.000200361	-3.69819	Eukaryota	Opisthokonta	Fungi	Dikarya	Basidiomycota
Moniliophthora roreri	221103	UP000054988	Eukaryota;Opisthokonta;Fungi;Dikarya;Basidiomycota;Agaricomycotina;Agaricomycetes;Agaricomycetidae;Agaricales;Marasmiaceae;Moniliophthora;Moniliophthora roreri	19789	1	4	1	0.000202132	-3.69436	Eukaryota	Opisthokonta	Fungi	Dikarya	Basidiomycota
Phytophthora kernoviae	325452	UP000285624	Eukaryota;Stramenopiles;Oomycetes;Peronosporales;Peronosporaceae;Phytophthora;Phytophthora kernoviae	9833	1	2	1	0.000203397	-3.69166	Eukaryota	Stramenopiles	Oomycetes	Peronosporales	Peronosporaceae
Chlorella variabilis	554065	UP000008141	Eukaryota;Viridiplantae;Chlorophyta;Trebouxiophyceae;Chlorellales;Chlorellaceae;Chlorella clade;Chlorella;Chlorella variabilis	9831	1	2	1	0.000203438	-3.69157	Eukaryota	Viridiplantae	Chlorophyta	Trebouxiophyceae	Chlorellales
Coccomyxa subellipsoidea C-169	574566	UP000007264	Eukaryota;Viridiplantae;Chlorophyta;Trebouxiophyceae;Elliptochloris clade;Coccomyxa;Coccomyxa subellipsoidea;Coccomyxa subellipsoidea C-169	9785	1	2	1	0.000204394	-3.68953	Eukaryota	Viridiplantae	Chlorophyta	Trebouxiophyceae	Elliptochloris clade
Brugia pahangi	6280	UP000038020	Eukaryota;Opisthokonta;Metazoa;Eumetazoa;Bilateria;Protostomia;Ecdysozoa;Nematoda;Chromadorea;Rhabditida;Spirurina;Spiruromorpha;Filarioidea;Onchocercidae;Brugia;Brugia pahangi	14623	1	3	1	0.000205156	-3.68792	Eukaryota	Opisthokonta	Metazoa	Eumetazoa	Bilateria
Puccinia striiformis f. sp. tritici PST-78	1165861	UP000054564	Eukaryota;Opisthokonta;Fungi;Dikarya;Basidiomycota;Pucciniomycotina;Pucciniomycetes;Pucciniales;Pucciniaceae;Puccinia;Puccinia striiformis;Puccinia striiformis f. sp. tritici;Puccinia striiformis f. sp. tritici PST-78	19368	1	4	0	0.000206526	-3.68502	Eukaryota	Opisthokonta	Fungi	Dikarya	Basidiomycota
Tulasnella calospora MUT 4182	1051891	UP000054248	Eukaryota;Opisthokonta;Fungi;Dikarya;Basidiomycota;Agaricomycotina;Agaricomycetes;Agaricomycetes incertae sedis;Cantharellales;Tulasnellaceae;Tulasnella;Tulasnella calospora;Tulasnella calospora MUT 4182	19349	1	4	4	0.000206729	-3.6846	Eukaryota	Opisthokonta	Fungi	Dikarya	Basidiomycota
Caenorhabditis japonica	281687	UP000005237	Eukaryota;Opisthokonta;Metazoa;Eumetazoa;Bilateria;Protostomia;Ecdysozoa;Nematoda;Chromadorea;Rhabditida;Rhabditina;Rhabditomorpha;Rhabditoidea;Rhabditidae;Peloderinae;Caenorhabditis;Caenorhabditis japonica	28999	2	6	2	0.000206904	-3.68423	Eukaryota	Opisthokonta	Metazoa	Eumetazoa	Bilateria
Angiostrongylus cantonensis	6313	UP000035642	Eukaryota;Opisthokonta;Metazoa;Eumetazoa;Bilateria;Protostomia;Ecdysozoa;Nematoda;Chromadorea;Strongylida;Metastrongyloidea;Angiostrongylidae;Angiostrongylus;Angiostrongylus cantonensis	14486	1	3	1	0.000207097	-3.68383	Eukaryota	Opisthokonta	Metazoa	Eumetazoa	Bilateria
Fusarium oxysporum f. sp. raphani 54005	1089458	UP000030663	Eukaryota;Opisthokonta;Fungi;Dikarya;Ascomycota;saccharomyceta;Pezizomycotina;leotiomyceta;sordariomyceta;Sordariomycetes;Hypocreomycetidae;Hypocreales;Nectriaceae;Fusarium;Fusarium oxysporum species complex;Fusarium oxysporum;Fusarium oxysporum f. sp. raphani;Fusarium oxysporum f. sp. raphani 54005	19288	1	4	1	0.000207383	-3.68323	Eukaryota	Opisthokonta	Fungi	Dikarya	Ascomycota
Rhizopogon vinicolor AM-OR11-026	1314800	UP000092154	Eukaryota;Opisthokonta;Fungi;Dikarya;Basidiomycota;Agaricomycotina;Agaricomycetes;Agaricomycetidae;Boletales;Suillineae;Rhizopogonaceae;Rhizopogon;Rhizopogon vinicolor;Rhizopogon vinicolor AM-OR11-026	14447	1	3	1	0.000207656	-3.68266	Eukaryota	Opisthokonta	Fungi	Dikarya	Basidiomycota
Trichuris trichiura	36087	UP000030665	Eukaryota;Opisthokonta;Metazoa;Eumetazoa;Bilateria;Protostomia;Ecdysozoa;Nematoda;Enoplea;Dorylaimia;Trichinellida;Trichuridae;Trichuris;Trichuris trichiura	9625	1	2	0	0.000207792	-3.68237	Eukaryota	Opisthokonta	Metazoa	Eumetazoa	Bilateria
Chlorella sorokiniana	3076	UP000239899	Eukaryota;Viridiplantae;Chlorophyta;Trebouxiophyceae;Chlorellales;Chlorellaceae;Chlorella clade;Chlorella;Chlorella sorokiniana	9482	1	2	1	0.000210926	-3.67587	Eukaryota	Viridiplantae	Chlorophyta	Trebouxiophyceae	Chlorellales
Chlamydomonas eustigma	1157962	UP000232323	Eukaryota;Viridiplantae;Chlorophyta;Chlorophyceae;Chlamydomonadales;Chlamydomonadaceae;Chlamydomonas;Chlamydomonas eustigma	14046	1	3	1	0.000213584	-3.67043	Eukaryota	Viridiplantae	Chlorophyta	Chlorophyceae	Chlamydomonadales
Periconia macrospinosa	97972	UP000244855	Eukaryota;Opisthokonta;Fungi;Dikarya;Ascomycota;saccharomyceta;Pezizomycotina;leotiomyceta;dothideomyceta;Dothideomycetes;Pleosporomycetidae;Pleosporales;Massarineae;Periconiaceae;Periconia;Periconia macrospinosa	18722	1	4	1	0.000213652	-3.67029	Eukaryota	Opisthokonta	Fungi	Dikarya	Ascomycota
Mucuna pruriens	157652	UP000257109	Eukaryota;Viridiplantae;Streptophyta;Streptophytina;Embryophyta;Tracheophyta;Euphyllophyta;Spermatophyta;Magnoliopsida;Mesangiospermae;eudicotyledons;Gunneridae;Pentapetalae;rosids;fabids;Fabales;Fabaceae;Papilionoideae;50 kb inversion clade;NPAAA clade;indigoferoid/millettioid clade;Phaseoleae;Mucuna;Mucuna pruriens	56009	1	12	1	0.000214251	-3.66908	Eukaryota	Viridiplantae	Streptophyta	Streptophytina	Embryophyta
Hyaloscypha bicolor E	1095630	UP000235371	Eukaryota;Opisthokonta;Fungi;Dikarya;Ascomycota;saccharomyceta;Pezizomycotina;leotiomyceta;sordariomyceta;Leotiomycetes;Helotiales;Hyaloscyphaceae;Hyaloscypha;Hyaloscypha bicolor;Hyaloscypha bicolor E	18610	1	4	1	0.000214938	-3.66769	Eukaryota	Opisthokonta	Fungi	Dikarya	Ascomycota
Phialocephala scopiformis	149040	UP000070700	Eukaryota;Opisthokonta;Fungi;Dikarya;Ascomycota;saccharomyceta;Pezizomycotina;leotiomyceta;sordariomyceta;Leotiomycetes;Helotiales;Helotiales incertae sedis;Phialocephala;Phialocephala scopiformis	18561	1	4	1	0.000215506	-3.66654	Eukaryota	Opisthokonta	Fungi	Dikarya	Ascomycota
Gonapodya prolifera JEL478	1344416	UP000070544	Eukaryota;Opisthokonta;Fungi;Fungi incertae sedis;Chytridiomycota;Monoblepharidomycetes;Monoblepharidales;Gonapodyaceae;Gonapodya;Gonapodya prolifera;Gonapodya prolifera JEL478	13797	1	3	1	0.000217439	-3.66266	Eukaryota	Opisthokonta	Fungi	Fungi incertae sedis	Chytridiomycota
Eucalyptus grandis	71139	UP000030711	Eukaryota;Viridiplantae;Streptophyta;Streptophytina;Embryophyta;Tracheophyta;Euphyllophyta;Spermatophyta;Magnoliopsida;Mesangiospermae;eudicotyledons;Gunneridae;Pentapetalae;rosids;malvids;Myrtales;Myrtaceae;Myrtoideae;Eucalypteae;Eucalyptus;Eucalyptus grandis	36664	1	8	1	0.000218198	-3.66115	Eukaryota	Viridiplantae	Streptophyta	Streptophytina	Embryophyta
Rodentolepis nana	102285	UP000046398	Eukaryota;Opisthokonta;Metazoa;Eumetazoa;Bilateria;Platyhelminthes;Cestoda;Eucestoda;Cyclophyllidea;Hymenolepididae;Rodentolepis;Rodentolepis nana	13738	1	3	1	0.000218372	-3.6608	Eukaryota	Opisthokonta	Metazoa	Eumetazoa	Bilateria
Suillus luteus UH-Slu-Lm8-n1	930992	UP000054485	Eukaryota;Opisthokonta;Fungi;Dikarya;Basidiomycota;Agaricomycotina;Agaricomycetes;Agaricomycetidae;Boletales;Suillineae;Suillaceae;Suillus;Suillus luteus;Suillus luteus UH-Slu-Lm8-n1	18271	1	4	1	0.000218926	-3.6597	Eukaryota	Opisthokonta	Fungi	Dikarya	Basidiomycota
Micractinium conductrix	554055	UP000239649	Eukaryota;Viridiplantae;Chlorophyta;Trebouxiophyceae;Chlorellales;Chlorellaceae;Chlorella clade;Micractinium;Micractinium conductrix	9122	1	2	5	0.00021925	-3.65906	Eukaryota	Viridiplantae	Chlorophyta	Trebouxiophyceae	Chlorellales
Cadophora sp. DSE1049	1485229	UP000244409	Eukaryota;Opisthokonta;Fungi;Dikarya;Ascomycota;saccharomyceta;Pezizomycotina;leotiomyceta;sordariomyceta;Leotiomycetes;Helotiales;Helotiales incertae sedis;Cadophora;unclassified Cadophora;Cadophora sp. DSE1049	22755	1	5	1	0.000219732	-3.65811	Eukaryota	Opisthokonta	Fungi	Dikarya	Ascomycota
Moniliophthora perniciosa FA553	554373	UP000000741	Eukaryota;Opisthokonta;Fungi;Dikarya;Basidiomycota;Agaricomycotina;Agaricomycetes;Agaricomycetidae;Agaricales;Marasmiaceae;Moniliophthora;Moniliophthora perniciosa;Moniliophthora perniciosa FA553	13649	1	3	1	0.000219796	-3.65798	Eukaryota	Opisthokonta	Fungi	Dikarya	Basidiomycota
Polyporus brumalis	139420	UP000256964	Eukaryota;Opisthokonta;Fungi;Dikarya;Basidiomycota;Agaricomycotina;Agaricomycetes;Agaricomycetes incertae sedis;Polyporales;Polyporaceae;Polyporus;Polyporus brumalis	18174	1	4	1	0.000220095	-3.65739	Eukaryota	Opisthokonta	Fungi	Dikarya	Basidiomycota
Moniliophthora roreri MCA 2997	1381753	UP000017559	Eukaryota;Opisthokonta;Fungi;Dikarya;Basidiomycota;Agaricomycotina;Agaricomycetes;Agaricomycetidae;Agaricales;Marasmiaceae;Moniliophthora;Moniliophthora roreri;Moniliophthora roreri MCA 2997	17972	1	4	1	0.000222568	-3.65254	Eukaryota	Opisthokonta	Fungi	Dikarya	Basidiomycota
Amanita muscaria Koide BX008	946122	UP000054549	Eukaryota;Opisthokonta;Fungi;Dikarya;Basidiomycota;Agaricomycotina;Agaricomycetes;Agaricomycetidae;Agaricales;Amanitaceae;Amanita;Amanita muscaria;Amanita muscaria Koide BX008	17947	1	4	1	0.000222878	-3.65193	Eukaryota	Opisthokonta	Fungi	Dikarya	Basidiomycota
Trifolium pratense	57577	UP000236291	Eukaryota;Viridiplantae;Streptophyta;Streptophytina;Embryophyta;Tracheophyta;Euphyllophyta;Spermatophyta;Magnoliopsida;Mesangiospermae;eudicotyledons;Gunneridae;Pentapetalae;rosids;fabids;Fabales;Fabaceae;Papilionoideae;50 kb inversion clade;NPAAA clade;Hologalegina;IRL clade;Trifolieae;Trifolium;Trifolium pratense	58053	1	13	2	0.000223933	-3.64988	Eukaryota	Viridiplantae	Streptophyta	Streptophytina	Embryophyta
Onchocerca ochengi	42157	UP000077448	Eukaryota;Opisthokonta;Metazoa;Eumetazoa;Bilateria;Protostomia;Ecdysozoa;Nematoda;Chromadorea;Rhabditida;Spirurina;Spiruromorpha;Filarioidea;Onchocercidae;Onchocerca;Onchocerca ochengi	13358	1	3	1	0.000224585	-3.64862	Eukaryota	Opisthokonta	Metazoa	Eumetazoa	Bilateria
Angiostrongylus costaricensis	334426	UP000267027	Eukaryota;Opisthokonta;Metazoa;Eumetazoa;Bilateria;Protostomia;Ecdysozoa;Nematoda;Chromadorea;Strongylida;Metastrongyloidea;Angiostrongylidae;Angiostrongylus;Angiostrongylus costaricensis	13350	1	3	1	0.000224719	-3.64836	Eukaryota	Opisthokonta	Metazoa	Eumetazoa	Bilateria
Fusarium oxysporum Fo5176	660025	UP000002489	Eukaryota;Opisthokonta;Fungi;Dikarya;Ascomycota;saccharomyceta;Pezizomycotina;leotiomyceta;sordariomyceta;Sordariomycetes;Hypocreomycetidae;Hypocreales;Nectriaceae;Fusarium;Fusarium oxysporum species complex;Fusarium oxysporum;Fusarium oxysporum Fo5176	17784	1	4	1	0.000224921	-3.64797	Eukaryota	Opisthokonta	Fungi	Dikarya	Ascomycota
Ascobolus immersus RN42	1160509	UP000275078	Eukaryota;Opisthokonta;Fungi;Dikarya;Ascomycota;saccharomyceta;Pezizomycotina;Pezizomycetes;Pezizales;Ascobolaceae;Ascobolus;Ascobolus immersus;Ascobolus immersus RN42	17778	1	4	1	0.000224997	-3.64782	Eukaryota	Opisthokonta	Fungi	Dikarya	Ascomycota
Babesia bigemina	5866	UP000033188	Eukaryota;Alveolata;Apicomplexa;Aconoidasida;Piroplasmida;Babesiidae;Babesia;Babesia bigemina	4432	1	1	1	0.000225632	-3.6466	Eukaryota	Alveolata	Apicomplexa	Aconoidasida	Piroplasmida
Choiromyces venosus 120613-1	1336337	UP000276215	Eukaryota;Opisthokonta;Fungi;Dikarya;Ascomycota;saccharomyceta;Pezizomycotina;Pezizomycetes;Pezizales;Tuberaceae;Choiromyces;Choiromyces venosus;Choiromyces venosus 120613-1	17720	1	4	1	0.000225734	-3.6464	Eukaryota	Opisthokonta	Fungi	Dikarya	Ascomycota
Albugo candida	65357	UP000053237	Eukaryota;Stramenopiles;Oomycetes;Albuginales;Albuginaceae;Albugo;Albugo candida	13200	1	3	1	0.000227273	-3.64345	Eukaryota	Stramenopiles	Oomycetes	Albuginales	Albuginaceae
Capsaspora owczarzaki ATCC 30864	595528	UP000008743	Eukaryota;Opisthokonta;Filasterea; Ichthyosporea;Capsaspora;Capsaspora owczarzaki;Capsaspora owczarzaki ATCC 30864	8738	1	2	1	0.000228885	-3.64038	Eukaryota	Opisthokonta	Filasterea	Capsaspora	Capsaspora
Solanum tuberosum	4113	UP000011115	Eukaryota;Viridiplantae;Streptophyta;Streptophytina;Embryophyta;Tracheophyta;Euphyllophyta;Spermatophyta;Magnoliopsida;Mesangiospermae;eudicotyledons;Gunneridae;Pentapetalae;asterids;lamiids;Solanales;Solanaceae;Solanoideae;Solaneae;Solanum;Solanum tuberosum	39133	1	9	1	0.000229985	-3.6383	Eukaryota	Viridiplantae	Streptophyta	Streptophytina	Embryophyta
Pseudogymnoascus sp. VKM F-4513 (FW-928)	1420907	UP000029288	Eukaryota;Opisthokonta;Fungi;Dikarya;Ascomycota;saccharomyceta;Pezizomycotina;leotiomyceta;sordariomyceta;Leotiomycetes;Leotiomycetes incertae sedis;Pseudeurotiaceae;Pseudogymnoascus;unclassified Pseudogymnoascus;Pseudogymnoascus sp. VKM F-4513 (FW-928)	8667	1	2	1	0.00023076	-3.63684	Eukaryota	Opisthokonta	Fungi	Dikarya	Ascomycota
Fusarium sp. FOSC 3-a	909455	UP000030753	Eukaryota;Opisthokonta;Fungi;Dikarya;Ascomycota;saccharomyceta;Pezizomycotina;leotiomyceta;sordariomyceta;Sordariomycetes;Hypocreomycetidae;Hypocreales;Nectriaceae;Fusarium;Fusarium oxysporum species complex;Fusarium sp. FOSC 3-a	17279	1	4	1	0.000231495	-3.63546	Eukaryota	Opisthokonta	Fungi	Dikarya	Ascomycota
Corynespora cassiicola Philippines	1448308	UP000240883	Eukaryota;Opisthokonta;Fungi;Dikarya;Ascomycota;saccharomyceta;Pezizomycotina;leotiomyceta;dothideomyceta;Dothideomycetes;Pleosporomycetidae;Pleosporales;Corynesporascaceae;Corynespora;Corynespora cassiicola;Corynespora cassiicola Philippines	17125	1	4	1	0.000233577	-3.63157	Eukaryota	Opisthokonta	Fungi	Dikarya	Ascomycota
Enterobius vermicularis	51028	UP000274131	Eukaryota;Opisthokonta;Metazoa;Eumetazoa;Bilateria;Protostomia;Ecdysozoa;Nematoda;Chromadorea;Rhabditida;Spirurina;Oxyuridomorpha;Oxyuroidea;Oxyuridae;Enterobius;Enterobius vermicularis	12840	1	3	1	0.000233645	-3.63144	Eukaryota	Opisthokonta	Metazoa	Eumetazoa	Bilateria
Piloderma croceum F 1598	765440	UP000054166	Eukaryota;Opisthokonta;Fungi;Dikarya;Basidiomycota;Agaricomycotina;Agaricomycetes;Agaricomycetidae;Atheliales;Atheliaceae;Piloderma;Piloderma croceum;Piloderma croceum F 1598	21351	1	5	1	0.000234181	-3.63045	Eukaryota	Opisthokonta	Fungi	Dikarya	Basidiomycota
Peronospora effusa	542832	UP000282087	Eukaryota;Stramenopiles;Oomycetes;Peronosporales;Peronosporaceae;Peronospora;Peronospora effusa	8522	1	2	1	0.000234687	-3.62951	Eukaryota	Stramenopiles	Oomycetes	Peronosporales	Peronosporaceae
Dictyostelium discoideum	44689	UP000002195	Eukaryota;Amoebozoa;Evosea;Eumycetozoa;Dictyostelids;Dictyosteliales;Dictyosteliaceae;Dictyostelium;Dictyostelium discoideum	12739	1	3	1	0.000235497	-3.62801	Eukaryota	Amoebozoa	Evosea	Eumycetozoa	Dictyostelids
Fusarium oxysporum	5507	UP000219369	Eukaryota;Opisthokonta;Fungi;Dikarya;Ascomycota;saccharomyceta;Pezizomycotina;leotiomyceta;sordariomyceta;Sordariomycetes;Hypocreomycetidae;Hypocreales;Nectriaceae;Fusarium;Fusarium oxysporum species complex;Fusarium oxysporum	16952	1	4	1	0.00023596	-3.62716	Eukaryota	Opisthokonta	Fungi	Dikarya	Ascomycota
Planoprotostelium fungivorum	1890364	UP000241769	Eukaryota;Amoebozoa;Evosea;Variosea;Cavosteliaceae;Planoprotostelium;Planoprotostelium fungivorum	16856	1	4	1	0.000237304	-3.62469	Eukaryota	Amoebozoa	Evosea	Variosea	Cavosteliaceae
Rhizoctonia solani AG-1 IB	1108050	UP000059188	Eukaryota;Opisthokonta;Fungi;Dikarya;Basidiomycota;Agaricomycotina;Agaricomycetes;Agaricomycetes incertae sedis;Cantharellales;Ceratobasidiaceae;Rhizoctonia;Rhizoctonia solani;Rhizoctonia solani AG-1;Rhizoctonia solani AG-1 IB	12613	1	3	1	0.00023785	-3.6237	Eukaryota	Opisthokonta	Fungi	Dikarya	Basidiomycota
Punica granatum	22663	UP000233551	Eukaryota;Viridiplantae;Streptophyta;Streptophytina;Embryophyta;Tracheophyta;Euphyllophyta;Spermatophyta;Magnoliopsida;Mesangiospermae;eudicotyledons;Gunneridae;Pentapetalae;rosids;malvids;Myrtales;Lythraceae;Punica;Punica granatum	50426	1	12	1	0.000237972	-3.62347	Eukaryota	Viridiplantae	Streptophyta	Streptophytina	Embryophyta
Toxoplasma gondii VEG	432359	UP000002226	Eukaryota;Alveolata;Apicomplexa;Conoidasida;Coccidia;Eucoccidiorida;Eimeriorina;Sarcocystidae;Toxoplasma;Toxoplasma gondii;Toxoplasma gondii type III;Toxoplasma gondii VEG	8404	1	2	1	0.000237982	-3.62346	Eukaryota	Alveolata	Apicomplexa	Conoidasida	Coccidia
Pezoloma ericae	1745343	UP000235672	Eukaryota;Opisthokonta;Fungi;Dikarya;Ascomycota;saccharomyceta;Pezizomycotina;leotiomyceta;sordariomyceta;Leotiomycetes;Helotiales;Leotiaceae;Pezoloma;Pezoloma ericae species complex;Pezoloma ericae	16778	1	4	1	0.000238407	-3.62268	Eukaryota	Opisthokonta	Fungi	Dikarya	Ascomycota
Rhizoclosmatium globosum	329046	UP000193642	Eukaryota;Opisthokonta;Fungi;Fungi incertae sedis;Chytridiomycota;Chytridiomycetes;Chytridiales;Chytriomycetaceae;Rhizoclosmatium;Rhizoclosmatium globosum	16725	1	4	1	0.000239163	-3.62131	Eukaryota	Opisthokonta	Fungi	Fungi incertae sedis	Chytridiomycota
Scleroderma citrinum Foug A	1036808	UP000053989	Eukaryota;Opisthokonta;Fungi;Dikarya;Basidiomycota;Agaricomycotina;Agaricomycetes;Agaricomycetidae;Boletales;Sclerodermatineae;Sclerodermataceae;Scleroderma;Scleroderma citrinum;Scleroderma citrinum Foug A	20898	1	5	1	0.000239257	-3.62113	Eukaryota	Opisthokonta	Fungi	Dikarya	Basidiomycota
Oidiodendron maius Zn	913774	UP000054321	Eukaryota;Opisthokonta;Fungi;Dikarya;Ascomycota;saccharomyceta;Pezizomycotina;leotiomyceta;sordariomyceta;Leotiomycetes;Leotiomycetes incertae sedis;Myxotrichaceae;Oidiodendron;Oidiodendron maius;Oidiodendron maius Zn	16696	1	4	1	0.000239578	-3.62055	Eukaryota	Opisthokonta	Fungi	Dikarya	Ascomycota
Fusarium oxysporum f. sp. lycopersici 4287	426428	UP000009097	Eukaryota;Opisthokonta;Fungi;Dikarya;Ascomycota;saccharomyceta;Pezizomycotina;leotiomyceta;sordariomyceta;Sordariomycetes;Hypocreomycetidae;Hypocreales;Nectriaceae;Fusarium;Fusarium oxysporum species complex;Fusarium oxysporum;Fusarium oxysporum f. sp. lycopersici;Fusarium oxysporum f. sp. lycopersici 4287	16636	1	4	1	0.000240442	-3.61899	Eukaryota	Opisthokonta	Fungi	Dikarya	Ascomycota
Pisolithus microcarpus 441	765257	UP000054018	Eukaryota;Opisthokonta;Fungi;Dikarya;Basidiomycota;Agaricomycotina;Agaricomycetes;Agaricomycetidae;Boletales;Sclerodermatineae;Pisolithaceae;Pisolithus;Pisolithus microcarpus;Pisolithus microcarpus 441	20734	1	5	1	0.00024115	-3.61771	Eukaryota	Opisthokonta	Fungi	Dikarya	Basidiomycota
Hypsizygus marmoreus	39966	UP000076154	Eukaryota;Opisthokonta;Fungi;Dikarya;Basidiomycota;Agaricomycotina;Agaricomycetes;Agaricomycetidae;Agaricales;Lyophyllaceae;Hypsizygus;Hypsizygus marmoreus	16572	1	4	1	0.000241371	-3.61731	Eukaryota	Opisthokonta	Fungi	Dikarya	Basidiomycota
Fusarium oxysporum f. sp. radicis-cucumerinum	327505	UP000219602	Eukaryota;Opisthokonta;Fungi;Dikarya;Ascomycota;saccharomyceta;Pezizomycotina;leotiomyceta;sordariomyceta;Sordariomycetes;Hypocreomycetidae;Hypocreales;Nectriaceae;Fusarium;Fusarium oxysporum species complex;Fusarium oxysporum;Fusarium oxysporum f. sp. radicis-cucumerinum	16567	1	4	1	0.000241444	-3.61718	Eukaryota	Opisthokonta	Fungi	Dikarya	Ascomycota
Selaginella moellendorffii	88036	UP000001514	Eukaryota;Viridiplantae;Streptophyta;Streptophytina;Embryophyta;Tracheophyta;Lycopodiopsida;Selaginellales;Selaginellaceae;Selaginella;Selaginella moellendorffii	33119	1	8	2	0.000241553	-3.61699	Eukaryota	Viridiplantae	Streptophyta	Streptophytina	Embryophyta
Botryobasidium botryosum FD-172 SS1	930990	UP000027195	Eukaryota;Opisthokonta;Fungi;Dikarya;Basidiomycota;Agaricomycotina;Agaricomycetes;Agaricomycetes incertae sedis;Cantharellales;Botryobasidiaceae;Botryobasidium;Botryobasidium botryosum;Botryobasidium botryosum FD-172 SS1	16483	1	4	1	0.000242674	-3.61498	Eukaryota	Opisthokonta	Fungi	Dikarya	Basidiomycota
Heterostelium album PN500	670386	UP000001396	Eukaryota;Amoebozoa;Evosea;Eumycetozoa;Dictyostelids;Acytosteliales;Acytosteliaceae;Heterostelium;Heterostelium album;Heterostelium album PN500	12351	2	3	1	0.000242895	-3.61458	Eukaryota	Amoebozoa	Evosea	Eumycetozoa	Dictyostelids
Dictyostelium purpureum	5786	UP000001064	Eukaryota;Amoebozoa;Evosea;Eumycetozoa;Dictyostelids;Dictyosteliales;Dictyosteliaceae;Dictyostelium;Dictyostelium purpureum	12347	1	3	1	0.000242974	-3.61444	Eukaryota	Amoebozoa	Evosea	Eumycetozoa	Dictyostelids
Colletotrichum gloeosporioides Cg-14	1237896	UP000015530	Eukaryota;Opisthokonta;Fungi;Dikarya;Ascomycota;saccharomyceta;Pezizomycotina;leotiomyceta;sordariomyceta;Sordariomycetes;Hypocreomycetidae;Glomerellales;Glomerellaceae;Colletotrichum;Colletotrichum gloeosporioides;Colletotrichum gloeosporioides Cg-14	16388	1	4	1	0.000244081	-3.61247	Eukaryota	Opisthokonta	Fungi	Dikarya	Ascomycota
Jaapia argillacea MUCL 33604	933084	UP000027265	Eukaryota;Opisthokonta;Fungi;Dikarya;Basidiomycota;Agaricomycotina;Agaricomycetes;Agaricomycetidae;Jaapiales;Jaapiaceae;Jaapia;Jaapia argillacea;Jaapia argillacea MUCL 33604	16339	1	4	1	0.000244813	-3.61117	Eukaryota	Opisthokonta	Fungi	Dikarya	Basidiomycota
Botrytis cinerea T4	999810	UP000008177	Eukaryota;Opisthokonta;Fungi;Dikarya;Ascomycota;saccharomyceta;Pezizomycotina;leotiomyceta;sordariomyceta;Leotiomycetes;Helotiales;Sclerotiniaceae;Botrytis;Botrytis cinerea;Botrytis cinerea T4	16338	1	4	1	0.000244828	-3.61114	Eukaryota	Opisthokonta	Fungi	Dikarya	Ascomycota
Ectocarpus siliculosus	2880	UP000002630	Eukaryota;Stramenopiles;PX clade;Phaeophyceae;Ectocarpales;Ectocarpaceae;Ectocarpus;Ectocarpus siliculosus	16334	1	4	1	0.000244888	-3.61103	Eukaryota	Stramenopiles	PX clade	Phaeophyceae	Ectocarpales
Theileria parva	5875	UP000001949	Eukaryota;Alveolata;Apicomplexa;Aconoidasida;Piroplasmida;Theileriidae;Theileria;Theileria parva	4071	1	1	1	0.00024564	-3.6097	Eukaryota	Alveolata	Apicomplexa	Aconoidasida	Piroplasmida
Fusarium sp. AF-8	1325734	UP000288168	Eukaryota;Opisthokonta;Fungi;Dikarya;Ascomycota;saccharomyceta;Pezizomycotina;leotiomyceta;sordariomyceta;Sordariomycetes;Hypocreomycetidae;Hypocreales;Nectriaceae;Fusarium;Fusarium solani species complex;Fusarium sp. AF-8	16262	1	4	1	0.000245972	-3.60911	Eukaryota	Opisthokonta	Fungi	Dikarya	Ascomycota
Melampsora larici-populina 98AG31	747676	UP000001072	Eukaryota;Opisthokonta;Fungi;Dikarya;Basidiomycota;Pucciniomycotina;Pucciniomycetes;Pucciniales;Melampsoraceae;Melampsora;Melampsora larici-populina;Melampsora larici-populina 98AG31	16237	1	4	0	0.000246351	-3.60845	Eukaryota	Opisthokonta	Fungi	Dikarya	Basidiomycota
Cavenderia fasciculata SH3	1054147	UP000007797	Eukaryota;Amoebozoa;Evosea;Eumycetozoa;Dictyostelids;Acytosteliales;Cavenderiaceae;Cavenderia;Cavenderia fasciculata;Cavenderia fasciculata SH3	12152	1	3	1	0.000246873	-3.60753	Eukaryota	Amoebozoa	Evosea	Eumycetozoa	Dictyostelids
Onchocerca volvulus	6282	UP000024404	Eukaryota;Opisthokonta;Metazoa;Eumetazoa;Bilateria;Protostomia;Ecdysozoa;Nematoda;Chromadorea;Rhabditida;Spirurina;Spiruromorpha;Filarioidea;Onchocercidae;Onchocerca;Onchocerca volvulus	12118	1	3	1	0.000247566	-3.60631	Eukaryota	Opisthokonta	Metazoa	Eumetazoa	Bilateria
Phialocephala subalpina	576137	UP000184330	Eukaryota;Opisthokonta;Fungi;Dikarya;Ascomycota;saccharomyceta;Pezizomycotina;leotiomyceta;sordariomyceta;Leotiomycetes;Helotiales;Helotiales incertae sedis;Phialocephala;Phialocephala fortinii species complex;Phialocephala subalpina	20170	1	5	1	0.000247893	-3.60574	Eukaryota	Opisthokonta	Fungi	Dikarya	Ascomycota
Colletotrichum higginsianum IMI 349063	759273	UP000007174	Eukaryota;Opisthokonta;Fungi;Dikarya;Ascomycota;saccharomyceta;Pezizomycotina;leotiomyceta;sordariomyceta;Sordariomycetes;Hypocreomycetidae;Glomerellales;Glomerellaceae;Colletotrichum;Colletotrichum higginsianum;Colletotrichum higginsianum IMI 349063	16110	2	4	1	0.000248293	-3.60504	Eukaryota	Opisthokonta	Fungi	Dikarya	Ascomycota
Onchocerca flexuosa	387005	UP000050787	Eukaryota;Opisthokonta;Metazoa;Eumetazoa;Bilateria;Protostomia;Ecdysozoa;Nematoda;Chromadorea;Rhabditida;Spirurina;Spiruromorpha;Filarioidea;Onchocercidae;Onchocerca;Onchocerca flexuosa	16107	1	4	1	0.000248339	-3.60495	Eukaryota	Opisthokonta	Metazoa	Eumetazoa	Bilateria
Dendroctonus ponderosae	77166	UP000030742	Eukaryota;Opisthokonta;Metazoa;Eumetazoa;Bilateria;Protostomia;Ecdysozoa;Panarthropoda;Arthropoda;Mandibulata;Pancrustacea;Hexapoda;Insecta;Dicondylia;Pterygota;Neoptera;Holometabola;Coleoptera;Polyphaga;Cucujiformia;Curculionoidea;Curculionidae;Scolytinae;Dendroctonus;Dendroctonus ponderosae	12069	1	3	1	0.000248571	-3.60455	Eukaryota	Opisthokonta	Metazoa	Eumetazoa	Bilateria
Besnoitia besnoiti	94643	UP000224006	Eukaryota;Alveolata;Apicomplexa;Conoidasida;Coccidia;Eucoccidiorida;Eimeriorina;Sarcocystidae;Besnoitia;Besnoitia besnoiti	8036	1	2	1	0.00024888	-3.60401	Eukaryota	Alveolata	Apicomplexa	Conoidasida	Coccidia
Fusarium nygamai	42673	UP000236664	Eukaryota;Opisthokonta;Fungi;Dikarya;Ascomycota;saccharomyceta;Pezizomycotina;leotiomyceta;sordariomyceta;Sordariomycetes;Hypocreomycetidae;Hypocreales;Nectriaceae;Fusarium;Fusarium fujikuroi species complex;Fusarium nygamai	16018	1	4	1	0.000249719	-3.60255	Eukaryota	Opisthokonta	Fungi	Dikarya	Ascomycota
Hammondia hammondi	99158	UP000027470	Eukaryota;Alveolata;Apicomplexa;Conoidasida;Coccidia;Eucoccidiorida;Eimeriorina;Sarcocystidae;Hammondia;Hammondia hammondi	8002	1	2	1	0.000249938	-3.60217	Eukaryota	Alveolata	Apicomplexa	Conoidasida	Coccidia
Theileria orientalis strain Shintoku	869250	UP000003786	Eukaryota;Alveolata;Apicomplexa;Aconoidasida;Piroplasmida;Theileriidae;Theileria;Theileria orientalis;Theileria orientalis strain Shintoku	3989	1	1	1	0.000250689	-3.60086	Eukaryota	Alveolata	Apicomplexa	Aconoidasida	Piroplasmida
Psilocybe cyanescens	93625	UP000283269	Eukaryota;Opisthokonta;Fungi;Dikarya;Basidiomycota;Agaricomycotina;Agaricomycetes;Agaricomycetidae;Agaricales;Strophariaceae;Psilocybe;Psilocybe cyanescens	15931	2	4	1	0.000251083	-3.60018	Eukaryota	Opisthokonta	Fungi	Dikarya	Basidiomycota
Fusarium verticillioides 7600	334819	UP000009096	Eukaryota;Opisthokonta;Fungi;Dikarya;Ascomycota;saccharomyceta;Pezizomycotina;leotiomyceta;sordariomyceta;Sordariomycetes;Hypocreomycetidae;Hypocreales;Nectriaceae;Fusarium;Fusarium fujikuroi species complex;Fusarium verticillioides;Fusarium verticillioides 7600	15889	1	4	1	0.000251746	-3.59904	Eukaryota	Opisthokonta	Fungi	Dikarya	Ascomycota
Clohesyomyces aquaticus	1231657	UP000193144	Eukaryota;Opisthokonta;Fungi;Dikarya;Ascomycota;saccharomyceta;Pezizomycotina;leotiomyceta;dothideomyceta;Dothideomycetes;Pleosporomycetidae;Pleosporales;Lindgomycetaceae;Clohesyomyces;Clohesyomyces aquaticus	15806	1	4	1	0.000253068	-3.59676	Eukaryota	Opisthokonta	Fungi	Dikarya	Ascomycota
Bathycoccus prasinos	41875	UP000198341	Eukaryota;Viridiplantae;Chlorophyta;Mamiellophyceae;Mamiellales;Bathycoccaceae;Bathycoccus;Bathycoccus prasinos	7886	1	2	1	0.000253614	-3.59583	Eukaryota	Viridiplantae	Chlorophyta	Mamiellophyceae	Mamiellales
[Nectria] haematococca mpVI 77-13-4	660122	UP000005206	Eukaryota;Opisthokonta;Fungi;Dikarya;Ascomycota;saccharomyceta;Pezizomycotina;leotiomyceta;sordariomyceta;Sordariomycetes;Hypocreomycetidae;Hypocreales;Nectriaceae;Fusarium;Fusarium solani species complex;[Nectria] haematococca;[Nectria] haematococca mpVI;[Nectria] haematococca mpVI 77-13-4	15709	1	4	1	0.000254631	-3.59409	Eukaryota	Opisthokonta	Fungi	Dikarya	Ascomycota
Amborella trichopoda	13333	UP000017836	Eukaryota;Viridiplantae;Streptophyta;Streptophytina;Embryophyta;Tracheophyta;Euphyllophyta;Spermatophyta;Magnoliopsida;Amborellales;Amborellaceae;Amborella;Amborella trichopoda	27366	1	7	1	0.000255792	-3.59211	Eukaryota	Viridiplantae	Streptophyta	Streptophytina	Embryophyta
Caenorhabditis remanei	31234	UP000008281	Eukaryota;Opisthokonta;Metazoa;Eumetazoa;Bilateria;Protostomia;Ecdysozoa;Nematoda;Chromadorea;Rhabditida;Rhabditina;Rhabditomorpha;Rhabditoidea;Rhabditidae;Peloderinae;Caenorhabditis;Caenorhabditis remanei	31243	2	8	1	0.000256057	-3.59166	Eukaryota	Opisthokonta	Metazoa	Eumetazoa	Bilateria
Pseudogymnoascus sp. VKM F-4518 (FW-2643)	1420913	UP000029284	Eukaryota;Opisthokonta;Fungi;Dikarya;Ascomycota;saccharomyceta;Pezizomycotina;leotiomyceta;sordariomyceta;Leotiomycetes;Leotiomycetes incertae sedis;Pseudeurotiaceae;Pseudogymnoascus;unclassified Pseudogymnoascus;Pseudogymnoascus sp. VKM F-4518 (FW-2643)	11618	1	3	1	0.00025822	-3.58801	Eukaryota	Opisthokonta	Fungi	Dikarya	Ascomycota
Plasmodium yoelii yoelii	73239	UP000008553	Eukaryota;Alveolata;Apicomplexa;Aconoidasida;Haemosporida;Plasmodiidae;Plasmodium;Plasmodium (Vinckeia);Plasmodium yoelii;Plasmodium yoelii yoelii	7741	1	2	1	0.000258365	-3.58777	Eukaryota	Alveolata	Apicomplexa	Aconoidasida	Haemosporida
Physcomitrella patens	3218	UP000006727	Eukaryota;Viridiplantae;Streptophyta;Streptophytina;Embryophyta;Bryophyta;Bryophytina;Bryopsida;Funariidae;Funariales;Funariaceae;Physcomitrella;Physcomitrella patens	30857	1	8	1	0.00025926	-3.58626	Eukaryota	Viridiplantae	Streptophyta	Streptophytina	Embryophyta
Pestalotiopsis fici W106-1	1229662	UP000030651	Eukaryota;Opisthokonta;Fungi;Dikarya;Ascomycota;saccharomyceta;Pezizomycotina;leotiomyceta;sordariomyceta;Sordariomycetes;Xylariomycetidae;Xylariales;Sporocadaceae;Pestalotiopsis;Pestalotiopsis fici;Pestalotiopsis fici W106-1	15412	1	4	1	0.000259538	-3.5858	Eukaryota	Opisthokonta	Fungi	Dikarya	Ascomycota
Ganoderma sinense ZZ0214-1	1077348	UP000230002	Eukaryota;Opisthokonta;Fungi;Dikarya;Basidiomycota;Agaricomycotina;Agaricomycetes;Agaricomycetes incertae sedis;Polyporales;Polyporaceae;Ganoderma;Ganoderma sinense;Ganoderma sinense ZZ0214-1	15394	1	4	1	0.000259841	-3.58529	Eukaryota	Opisthokonta	Fungi	Dikarya	Basidiomycota
Colletotrichum fructicola Nara gc5	1213859	UP000011096	Eukaryota;Opisthokonta;Fungi;Dikarya;Ascomycota;saccharomyceta;Pezizomycotina;leotiomyceta;sordariomyceta;Sordariomycetes;Hypocreomycetidae;Glomerellales;Glomerellaceae;Colletotrichum;Colletotrichum fructicola;Colletotrichum fructicola Nara gc5	15380	1	4	1	0.000260078	-3.5849	Eukaryota	Opisthokonta	Fungi	Dikarya	Ascomycota
Fusarium oxysporum f. sp. cubense race 1	1229664	UP000016928	Eukaryota;Opisthokonta;Fungi;Dikarya;Ascomycota;saccharomyceta;Pezizomycotina;leotiomyceta;sordariomyceta;Sordariomycetes;Hypocreomycetidae;Hypocreales;Nectriaceae;Fusarium;Fusarium oxysporum species complex;Fusarium oxysporum;Fusarium oxysporum f. sp. cubense;Fusarium oxysporum f. sp. cubense race 1	15355	1	4	1	0.000260501	-3.58419	Eukaryota	Opisthokonta	Fungi	Dikarya	Ascomycota
Vitrella brassicaformis CCMP3155	1169540	UP000041254	Eukaryota;Alveolata;Colpodellida;Vitrellaceae;Vitrella;Vitrella brassicaformis;Vitrella brassicaformis CCMP3155	23030	1	6	1	0.00026053	-3.58414	Eukaryota	Alveolata	Colpodellida	Vitrellaceae	Vitrella
Hebeloma cylindrosporum h7	686832	UP000053424	Eukaryota;Opisthokonta;Fungi;Dikarya;Basidiomycota;Agaricomycotina;Agaricomycetes;Agaricomycetidae;Agaricales;Cortinariaceae;Hebeloma;Hebeloma cylindrosporum;Hebeloma cylindrosporum h7	15324	1	4	1	0.000261028	-3.58331	Eukaryota	Opisthokonta	Fungi	Dikarya	Basidiomycota
Fusarium sp. AF-6	1325737	UP000287544	Eukaryota;Opisthokonta;Fungi;Dikarya;Ascomycota;saccharomyceta;Pezizomycotina;leotiomyceta;sordariomyceta;Sordariomycetes;Hypocreomycetidae;Hypocreales;Nectriaceae;Fusarium;Fusarium solani species complex;Fusarium sp. AF-6	15273	1	4	1	0.0002619	-3.58186	Eukaryota	Opisthokonta	Fungi	Dikarya	Ascomycota
Theileria annulata	5874	UP000001950	Eukaryota;Alveolata;Apicomplexa;Aconoidasida;Piroplasmida;Theileriidae;Theileria;Theileria annulata	3790	1	1	1	0.000263852	-3.57864	Eukaryota	Alveolata	Apicomplexa	Aconoidasida	Piroplasmida
Peniophora sp. CONT	1314672	UP000077086	Eukaryota;Opisthokonta;Fungi;Dikarya;Basidiomycota;Agaricomycotina;Agaricomycetes;Agaricomycetes incertae sedis;Russulales;Peniophoraceae;Peniophora;unclassified Peniophora;Peniophora sp. CONT	18907	1	5	1	0.000264452	-3.57765	Eukaryota	Opisthokonta	Fungi	Dikarya	Basidiomycota
Aspergillus calidoustus	454130	UP000054771	Eukaryota;Opisthokonta;Fungi;Dikarya;Ascomycota;saccharomyceta;Pezizomycotina;leotiomyceta;Eurotiomycetes;Eurotiomycetidae;Eurotiales;Aspergillaceae;Aspergillus;Aspergillus calidoustus	15115	1	4	1	0.000264638	-3.57735	Eukaryota	Opisthokonta	Fungi	Dikarya	Ascomycota
Grifola frondosa	5627	UP000092993	Eukaryota;Opisthokonta;Fungi;Dikarya;Basidiomycota;Agaricomycotina;Agaricomycetes;Agaricomycetes incertae sedis;Polyporales;Grifolaceae;Grifola;Grifola frondosa	14985	1	4	1	0.000266934	-3.5736	Eukaryota	Opisthokonta	Fungi	Dikarya	Basidiomycota
Pyrenochaeta sp. DS3sAY3a	765867	UP000077535	Eukaryota;Opisthokonta;Fungi;Dikarya;Ascomycota;saccharomyceta;Pezizomycotina;leotiomyceta;dothideomyceta;Dothideomycetes;Pleosporomycetidae;Pleosporales;Pleosporineae;Cucurbitariaceae;Pyrenochaeta;unclassified Pyrenochaeta;Pyrenochaeta sp. DS3sAY3a	14984	1	4	1	0.000266951	-3.57357	Eukaryota	Opisthokonta	Fungi	Dikarya	Ascomycota
Saccharomyces kudriavzevii IFO 1802	226230	UP000002753	Eukaryota;Opisthokonta;Fungi;Dikarya;Ascomycota;saccharomyceta;Saccharomycotina;Saccharomycetes;Saccharomycetales;Saccharomycetaceae;Saccharomyces;Saccharomyces kudriavzevii;Saccharomyces kudriavzevii IFO 1802	3745	0	1	1	0.000267023	-3.57345	Eukaryota	Opisthokonta	Fungi	Dikarya	Ascomycota
Puccinia triticina 1-1 BBBD Race 1	630390	UP000005240	Eukaryota;Opisthokonta;Fungi;Dikarya;Basidiomycota;Pucciniomycotina;Pucciniomycetes;Pucciniales;Pucciniaceae;Puccinia;Puccinia triticina;Puccinia triticina 1-1 BBBD Race 1	14860	1	4	0	0.000269179	-3.56996	Eukaryota	Opisthokonta	Fungi	Dikarya	Basidiomycota
Armillaria ostoyae	47428	UP000219338	Eukaryota;Opisthokonta;Fungi;Dikarya;Basidiomycota;Agaricomycotina;Agaricomycetes;Agaricomycetidae;Agaricales;Physalacriaceae;Armillaria;Armillaria ostoyae	22192	1	6	1	0.000270368	-3.56805	Eukaryota	Opisthokonta	Fungi	Dikarya	Basidiomycota
Fusarium fujikuroi IMI 58289	1279085	UP000016800	Eukaryota;Opisthokonta;Fungi;Dikarya;Ascomycota;saccharomyceta;Pezizomycotina;leotiomyceta;sordariomyceta;Sordariomycetes;Hypocreomycetidae;Hypocreales;Nectriaceae;Fusarium;Fusarium fujikuroi species complex;Fusarium fujikuroi;Fusarium fujikuroi IMI 58289	14792	1	4	1	0.000270416	-3.56797	Eukaryota	Opisthokonta	Fungi	Dikarya	Ascomycota
Syphacia muris	451379	UP000046393	Eukaryota;Opisthokonta;Metazoa;Eumetazoa;Bilateria;Protostomia;Ecdysozoa;Nematoda;Chromadorea;Rhabditida;Spirurina;Oxyuridomorpha;Oxyuroidea;Oxyuridae;Syphacia;Syphacia muris	11091	1	3	1	0.00027049	-3.56785	Eukaryota	Opisthokonta	Metazoa	Eumetazoa	Bilateria
Babesia bovis	5865	UP000002173	Eukaryota;Alveolata;Apicomplexa;Aconoidasida;Piroplasmida;Babesiidae;Babesia;Babesia bovis	3690	1	1	1	0.000271003	-3.56703	Eukaryota	Alveolata	Apicomplexa	Aconoidasida	Piroplasmida
Paraphaeosphaeria sporulosa	1460663	UP000077069	Eukaryota;Opisthokonta;Fungi;Dikarya;Ascomycota;saccharomyceta;Pezizomycotina;leotiomyceta;dothideomyceta;Dothideomycetes;Pleosporomycetidae;Pleosporales;Massarineae;Didymosphaeriaceae;Paraphaeosphaeria;Paraphaeosphaeria sporulosa	14732	1	4	1	0.000271518	-3.5662	Eukaryota	Opisthokonta	Fungi	Dikarya	Ascomycota
Rhizoctonia solani 123E	1423351	UP000027456	Eukaryota;Opisthokonta;Fungi;Dikarya;Basidiomycota;Agaricomycotina;Agaricomycetes;Agaricomycetes incertae sedis;Cantharellales;Ceratobasidiaceae;Rhizoctonia;Rhizoctonia solani;Rhizoctonia solani AG-3;Rhizoctonia solani 123E	10990	1	3	1	0.000272975	-3.56388	Eukaryota	Opisthokonta	Fungi	Dikarya	Basidiomycota
Piromyces sp. E2	73868	UP000195826	Eukaryota;Opisthokonta;Fungi;Fungi incertae sedis;Chytridiomycota;Neocallimastigomycetes;Neocallimastigales;Neocallimastigaceae;Piromyces;unclassified Piromyces;Piromyces sp. E2	14606	1	4	1	0.00027386	-3.56247	Eukaryota	Opisthokonta	Fungi	Fungi incertae sedis	Chytridiomycota
Pseudocercospora eumusae	321146	UP000070133	Eukaryota;Opisthokonta;Fungi;Dikarya;Ascomycota;saccharomyceta;Pezizomycotina;leotiomyceta;dothideomyceta;Dothideomycetes;Dothideomycetidae;Capnodiales;Mycosphaerellaceae;Pseudocercospora;Pseudocercospora eumusae	10939	1	3	1	0.000274248	-3.56186	Eukaryota	Opisthokonta	Fungi	Dikarya	Ascomycota
Thelazia callipaeda	103827	UP000276776	Eukaryota;Opisthokonta;Metazoa;Eumetazoa;Bilateria;Protostomia;Ecdysozoa;Nematoda;Chromadorea;Rhabditida;Spirurina;Spiruromorpha;Thelazioidea;Thelaziidae;Thelazia;Thelazia callipaeda	10885	1	3	1	0.000275609	-3.55971	Eukaryota	Opisthokonta	Metazoa	Eumetazoa	Bilateria
Penicillium flavigenum	254877	UP000191342	Eukaryota;Opisthokonta;Fungi;Dikarya;Ascomycota;saccharomyceta;Pezizomycotina;leotiomyceta;Eurotiomycetes;Eurotiomycetidae;Eurotiales;Aspergillaceae;Penicillium;Penicillium flavigenum	10875	1	3	1	0.000275862	-3.55931	Eukaryota	Opisthokonta	Fungi	Dikarya	Ascomycota
Colletotrichum orchidophilum	1209926	UP000176998	Eukaryota;Opisthokonta;Fungi;Dikarya;Ascomycota;saccharomyceta;Pezizomycotina;leotiomyceta;sordariomyceta;Sordariomycetes;Hypocreomycetidae;Glomerellales;Glomerellaceae;Colletotrichum;Colletotrichum orchidophilum	14495	1	4	1	0.000275957	-3.55916	Eukaryota	Opisthokonta	Fungi	Dikarya	Ascomycota
Dracunculus medinensis	318479	UP000274756	Eukaryota;Opisthokonta;Metazoa;Eumetazoa;Bilateria;Protostomia;Ecdysozoa;Nematoda;Chromadorea;Rhabditida;Spirurina;Dracunculoidea;Dracunculidae;Dracunculus;Dracunculus medinensis	10868	1	3	1	0.00027604	-3.55903	Eukaryota	Opisthokonta	Metazoa	Eumetazoa	Bilateria
Gaeumannomyces tritici R3-111a-1	644352	UP000006039	Eukaryota;Opisthokonta;Fungi;Dikarya;Ascomycota;saccharomyceta;Pezizomycotina;leotiomyceta;sordariomyceta;Sordariomycetes;Sordariomycetidae;Magnaporthales;Magnaporthaceae;Gaeumannomyces;Gaeumannomyces tritici;Gaeumannomyces tritici R3-111a-1	14456	1	4	1	0.000276702	-3.55799	Eukaryota	Opisthokonta	Fungi	Dikarya	Ascomycota
Sclerotinia sclerotiorum 1980 UF-70	665079	UP000001312	Eukaryota;Opisthokonta;Fungi;Dikarya;Ascomycota;saccharomyceta;Pezizomycotina;leotiomyceta;sordariomyceta;Leotiomycetes;Helotiales;Sclerotiniaceae;Sclerotinia;Sclerotinia sclerotiorum;Sclerotinia sclerotiorum 1980 UF-70	14445	1	4	1	0.000276912	-3.55766	Eukaryota	Opisthokonta	Fungi	Dikarya	Ascomycota
Stagonospora sp. SRC1lsM3a	765868	UP000077206	Eukaryota;Opisthokonta;Fungi;Dikarya;Ascomycota;saccharomyceta;Pezizomycotina;leotiomyceta;dothideomyceta;Dothideomycetes;Pleosporomycetidae;Pleosporales;Massarineae;Massarinaceae;Stagonospora;Stagonospora sp. SRC1lsM3a	14420	1	4	1	0.000277393	-3.55691	Eukaryota	Opisthokonta	Fungi	Dikarya	Ascomycota
Penicillium camemberti FM 013	1429867	UP000053732	Eukaryota;Opisthokonta;Fungi;Dikarya;Ascomycota;saccharomyceta;Pezizomycotina;leotiomyceta;Eurotiomycetes;Eurotiomycetidae;Eurotiales;Aspergillaceae;Penicillium;Penicillium camemberti;Penicillium camemberti FM 013	14390	1	4	1	0.000277971	-3.556	Eukaryota	Opisthokonta	Fungi	Dikarya	Ascomycota
Fusarium proliferatum	948311	UP000251714	Eukaryota;Opisthokonta;Fungi;Dikarya;Ascomycota;saccharomyceta;Pezizomycotina;leotiomyceta;sordariomyceta;Sordariomycetes;Hypocreomycetidae;Hypocreales;Nectriaceae;Fusarium;Fusarium fujikuroi species complex;Fusarium proliferatum	14377	1	4	1	0.000278222	-3.55561	Eukaryota	Opisthokonta	Fungi	Dikarya	Ascomycota
Piromyces finnis	1754191	UP000193719	Eukaryota;Opisthokonta;Fungi;Fungi incertae sedis;Chytridiomycota;Neocallimastigomycetes;Neocallimastigales;Neocallimastigaceae;Piromyces;Piromyces finnis	10768	1	3	1	0.000278603	-3.55501	Eukaryota	Opisthokonta	Fungi	Fungi incertae sedis	Chytridiomycota
Spinacia oleracea	3562	UP000054095	Eukaryota;Viridiplantae;Streptophyta;Streptophytina;Embryophyta;Tracheophyta;Euphyllophyta;Spermatophyta;Magnoliopsida;Mesangiospermae;eudicotyledons;Gunneridae;Pentapetalae;Caryophyllales;Chenopodiaceae;Chenopodioideae;Anserineae;Spinacia;Spinacia oleracea	21534	1	6	1	0.000278629	-3.55497	Eukaryota	Viridiplantae	Streptophyta	Streptophytina	Embryophyta
Serpula lacrymans var. lacrymans S7.3	936435	UP000008063	Eukaryota;Opisthokonta;Fungi;Dikarya;Basidiomycota;Agaricomycotina;Agaricomycetes;Agaricomycetidae;Boletales;Coniophorineae;Serpulaceae;Serpula;Serpula lacrymans;Serpula lacrymans var. lacrymans;Serpula lacrymans var. lacrymans S7.3	14339	1	4	1	0.000278959	-3.55446	Eukaryota	Opisthokonta	Fungi	Dikarya	Basidiomycota
Volvox carteri f. nagariensis	3068	UP000001058	Eukaryota;Viridiplantae;Chlorophyta;Chlorophyceae;Chlamydomonadales;Volvocaceae;Volvox;Volvox carteri;Volvox carteri f. nagariensis	14333	1	4	1	0.000279076	-3.55428	Eukaryota	Viridiplantae	Chlorophyta	Chlorophyceae	Chlamydomonadales
fungal sp. No.14919	1813822	UP000189293	Eukaryota;Opisthokonta;Fungi;unclassified Fungi;fungal sp. No.14919	14332	1	4	1	0.000279096	-3.55425	Eukaryota	Opisthokonta	Fungi	unclassified Fungi	fungal sp. No.14919
Brugia malayi	6279	UP000006672	Eukaryota;Opisthokonta;Metazoa;Eumetazoa;Bilateria;Protostomia;Ecdysozoa;Nematoda;Chromadorea;Rhabditida;Spirurina;Spiruromorpha;Filarioidea;Onchocercidae;Brugia;Brugia malayi	10739	1	3	1	0.000279356	-3.55384	Eukaryota	Opisthokonta	Metazoa	Eumetazoa	Bilateria
Pseudogymnoascus sp. VKM F-4515 (FW-2607)	1420909	UP000029302	Eukaryota;Opisthokonta;Fungi;Dikarya;Ascomycota;saccharomyceta;Pezizomycotina;leotiomyceta;sordariomyceta;Leotiomycetes;Leotiomycetes incertae sedis;Pseudeurotiaceae;Pseudogymnoascus;unclassified Pseudogymnoascus;Pseudogymnoascus sp. VKM F-4515 (FW-2607)	10675	1	3	1	0.00028103	-3.55125	Eukaryota	Opisthokonta	Fungi	Dikarya	Ascomycota
Arachis hypogaea	3818	UP000289738	Eukaryota;Viridiplantae;Streptophyta;Streptophytina;Embryophyta;Tracheophyta;Euphyllophyta;Spermatophyta;Magnoliopsida;Mesangiospermae;eudicotyledons;Gunneridae;Pentapetalae;rosids;fabids;Fabales;Fabaceae;Papilionoideae;50 kb inversion clade;dalbergioids sensu lato;Dalbergieae;Pterocarpus clade;Arachis;Arachis hypogaea	71122	2	20	2	0.000281207	-3.55097	Eukaryota	Viridiplantae	Streptophyta	Streptophytina	Embryophyta
Fusarium sp. AF-4	1325735	UP000287144	Eukaryota;Opisthokonta;Fungi;Dikarya;Ascomycota;saccharomyceta;Pezizomycotina;leotiomyceta;sordariomyceta;Sordariomycetes;Hypocreomycetidae;Hypocreales;Nectriaceae;Fusarium;Fusarium solani species complex;Fusarium sp. AF-4	17739	1	5	1	0.000281865	-3.54996	Eukaryota	Opisthokonta	Fungi	Dikarya	Ascomycota
Coleophoma cylindrospora	1849047	UP000256645	Eukaryota;Opisthokonta;Fungi;Dikarya;Ascomycota;saccharomyceta;Pezizomycotina;leotiomyceta;sordariomyceta;Leotiomycetes;Helotiales;Helotiales incertae sedis;Coleophoma;Coleophoma cylindrospora	14176	1	4	1	0.000282167	-3.54949	Eukaryota	Opisthokonta	Fungi	Dikarya	Ascomycota
Pseudogymnoascus sp. VKM F-4519 (FW-2642)	1420914	UP000029315	Eukaryota;Opisthokonta;Fungi;Dikarya;Ascomycota;saccharomyceta;Pezizomycotina;leotiomyceta;sordariomyceta;Leotiomycetes;Leotiomycetes incertae sedis;Pseudeurotiaceae;Pseudogymnoascus;unclassified Pseudogymnoascus;Pseudogymnoascus sp. VKM F-4519 (FW-2642)	10628	1	3	1	0.000282273	-3.54933	Eukaryota	Opisthokonta	Fungi	Dikarya	Ascomycota
Penicillium polonicum	60169	UP000191408	Eukaryota;Opisthokonta;Fungi;Dikarya;Ascomycota;saccharomyceta;Pezizomycotina;leotiomyceta;Eurotiomycetes;Eurotiomycetidae;Eurotiales;Aspergillaceae;Penicillium;Penicillium polonicum	10627	1	3	1	0.0002823	-3.54929	Eukaryota	Opisthokonta	Fungi	Dikarya	Ascomycota
Dictyocaulus viviparus	29172	UP000053766	Eukaryota;Opisthokonta;Metazoa;Eumetazoa;Bilateria;Protostomia;Ecdysozoa;Nematoda;Chromadorea;Strongylida;Trichostrongyloidea;Dictyocaulidae;Dictyocaulinae;Dictyocaulus;Dictyocaulus viviparus	14161	1	4	1	0.000282466	-3.54903	Eukaryota	Opisthokonta	Metazoa	Eumetazoa	Bilateria
Fusarium graminearum PH-1	229533	UP000070720	Eukaryota;Opisthokonta;Fungi;Dikarya;Ascomycota;saccharomyceta;Pezizomycotina;leotiomyceta;sordariomyceta;Sordariomycetes;Hypocreomycetidae;Hypocreales;Nectriaceae;Fusarium;Fusarium sambucinum species complex;Fusarium graminearum;Fusarium graminearum PH-1	14160	1	4	1	0.000282486	-3.549	Eukaryota	Opisthokonta	Fungi	Dikarya	Ascomycota
Fusarium oxysporum f. sp. cubense race 4	1229665	UP000016929	Eukaryota;Opisthokonta;Fungi;Dikarya;Ascomycota;saccharomyceta;Pezizomycotina;leotiomyceta;sordariomyceta;Sordariomycetes;Hypocreomycetidae;Hypocreales;Nectriaceae;Fusarium;Fusarium oxysporum species complex;Fusarium oxysporum;Fusarium oxysporum f. sp. cubense;Fusarium oxysporum f. sp. cubense race 4	14157	1	4	1	0.000282546	-3.54891	Eukaryota	Opisthokonta	Fungi	Dikarya	Ascomycota
Trametes pubescens	154538	UP000184267	Eukaryota;Opisthokonta;Fungi;Dikarya;Basidiomycota;Agaricomycotina;Agaricomycetes;Agaricomycetes incertae sedis;Polyporales;Polyporaceae;Trametes;Trametes pubescens	14147	1	4	1	0.000282745	-3.5486	Eukaryota	Opisthokonta	Fungi	Dikarya	Basidiomycota
Pochonia chlamydosporia 170	1380566	UP000078397	Eukaryota;Opisthokonta;Fungi;Dikarya;Ascomycota;saccharomyceta;Pezizomycotina;leotiomyceta;sordariomyceta;Sordariomycetes;Hypocreomycetidae;Hypocreales;Clavicipitaceae;Pochonia;Pochonia chlamydosporia;Pochonia chlamydosporia 170	14143	1	4	1	0.000282825	-3.54848	Eukaryota	Opisthokonta	Fungi	Dikarya	Ascomycota
Rhizopogon vesiculosus	180088	UP000183567	Eukaryota;Opisthokonta;Fungi;Dikarya;Basidiomycota;Agaricomycotina;Agaricomycetes;Agaricomycetidae;Boletales;Suillineae;Rhizopogonaceae;Rhizopogon;Rhizopogon vesiculosus	14140	1	4	1	0.000282885	-3.54839	Eukaryota	Opisthokonta	Fungi	Dikarya	Basidiomycota
Hypholoma sublateritium FD-334 SS-4	945553	UP000054270	Eukaryota;Opisthokonta;Fungi;Dikarya;Basidiomycota;Agaricomycotina;Agaricomycetes;Agaricomycetidae;Agaricales;Strophariaceae;Hypholoma;Hypholoma sublateritium;Hypholoma sublateritium FD-334 SS-4	17633	1	5	1	0.000283559	-3.54736	Eukaryota	Opisthokonta	Fungi	Dikarya	Basidiomycota
Ascochyta rabiei	5454	UP000076837	Eukaryota;Opisthokonta;Fungi;Dikarya;Ascomycota;saccharomyceta;Pezizomycotina;leotiomyceta;dothideomyceta;Dothideomycetes;Pleosporomycetidae;Pleosporales;Pleosporineae;Didymellaceae;Ascochyta;Ascochyta rabiei	10558	1	3	1	0.000284145	-3.54646	Eukaryota	Opisthokonta	Fungi	Dikarya	Ascomycota
Aspergillus niger CBS 513.88	425011	UP000006706	Eukaryota;Opisthokonta;Fungi;Dikarya;Ascomycota;saccharomyceta;Pezizomycotina;leotiomyceta;Eurotiomycetes;Eurotiomycetidae;Eurotiales;Aspergillaceae;Aspergillus;Aspergillus niger;Aspergillus niger CBS 513.88	14068	1	4	0	0.000284333	-3.54617	Eukaryota	Opisthokonta	Fungi	Dikarya	Ascomycota
Fusarium poae	36050	UP000091967	Eukaryota;Opisthokonta;Fungi;Dikarya;Ascomycota;saccharomyceta;Pezizomycotina;leotiomyceta;sordariomyceta;Sordariomycetes;Hypocreomycetidae;Hypocreales;Nectriaceae;Fusarium;Fusarium sambucinum species complex;Fusarium poae	14048	1	4	1	0.000284738	-3.54555	Eukaryota	Opisthokonta	Fungi	Dikarya	Ascomycota
Trichoderma harzianum CBS 226.95	983964	UP000241690	Eukaryota;Opisthokonta;Fungi;Dikarya;Ascomycota;saccharomyceta;Pezizomycotina;leotiomyceta;sordariomyceta;Sordariomycetes;Hypocreomycetidae;Hypocreales;Hypocreaceae;Trichoderma;Trichoderma harzianum;Trichoderma harzianum CBS 226.95	14048	1	4	1	0.000284738	-3.54555	Eukaryota	Opisthokonta	Fungi	Dikarya	Ascomycota
Penicillium subrubescens	1316194	UP000186955	Eukaryota;Opisthokonta;Fungi;Dikarya;Ascomycota;saccharomyceta;Pezizomycotina;leotiomyceta;Eurotiomycetes;Eurotiomycetidae;Eurotiales;Aspergillaceae;Penicillium;Penicillium subrubescens	14038	1	4	1	0.000284941	-3.54525	Eukaryota	Opisthokonta	Fungi	Dikarya	Ascomycota
Rhizoctonia solani AG-1 IA	983506	UP000011668	Eukaryota;Opisthokonta;Fungi;Dikarya;Basidiomycota;Agaricomycotina;Agaricomycetes;Agaricomycetes incertae sedis;Cantharellales;Ceratobasidiaceae;Rhizoctonia;Rhizoctonia solani;Rhizoctonia solani AG-1;Rhizoctonia solani AG-1 IA	10482	0	3	1	0.000286205	-3.54332	Eukaryota	Opisthokonta	Fungi	Dikarya	Basidiomycota
Fusarium venenatum	56646	UP000245910	Eukaryota;Opisthokonta;Fungi;Dikarya;Ascomycota;saccharomyceta;Pezizomycotina;leotiomyceta;sordariomyceta;Sordariomycetes;Hypocreomycetidae;Hypocreales;Nectriaceae;Fusarium;Fusarium sambucinum species complex;Fusarium venenatum	13945	1	4	1	0.000286841	-3.54236	Eukaryota	Opisthokonta	Fungi	Dikarya	Ascomycota
Elaeophora elaphi	1147741	UP000050640	Eukaryota;Opisthokonta;Metazoa;Eumetazoa;Bilateria;Protostomia;Ecdysozoa;Nematoda;Chromadorea;Rhabditida;Spirurina;Spiruromorpha;Filarioidea;Onchocercidae;Elaeophora;Elaeophora elaphi	10392	1	3	1	0.000288684	-3.53958	Eukaryota	Opisthokonta	Metazoa	Eumetazoa	Bilateria
Solanum lycopersicum	4081	UP000004994	Eukaryota;Viridiplantae;Streptophyta;Streptophytina;Embryophyta;Tracheophyta;Euphyllophyta;Spermatophyta;Magnoliopsida;Mesangiospermae;eudicotyledons;Gunneridae;Pentapetalae;asterids;lamiids;Solanales;Solanaceae;Solanoideae;Solaneae;Solanum;Lycopersicon;Solanum lycopersicum	34640	1	10	1	0.000288684	-3.53958	Eukaryota	Viridiplantae	Streptophyta	Streptophytina	Embryophyta
Rosa chinensis	74649	UP000238479	Eukaryota;Viridiplantae;Streptophyta;Streptophytina;Embryophyta;Tracheophyta;Euphyllophyta;Spermatophyta;Magnoliopsida;Mesangiospermae;eudicotyledons;Gunneridae;Pentapetalae;rosids;fabids;Rosales;Rosaceae;Rosoideae;Rosoideae incertae sedis;Rosa;Rosa chinensis	45026	1	13	1	0.000288722	-3.53952	Eukaryota	Viridiplantae	Streptophyta	Streptophytina	Embryophyta
Macrophomina phaseolina MS6	1126212	UP000007129	Eukaryota;Opisthokonta;Fungi;Dikarya;Ascomycota;saccharomyceta;Pezizomycotina;leotiomyceta;dothideomyceta;Dothideomycetes;Dothideomycetes incertae sedis;Botryosphaeriales;Botryosphaeriaceae;Macrophomina;Macrophomina phaseolina;Macrophomina phaseolina MS6	13801	1	4	1	0.000289834	-3.53785	Eukaryota	Opisthokonta	Fungi	Dikarya	Ascomycota
Colletotrichum salicis	1209931	UP000070121	Eukaryota;Opisthokonta;Fungi;Dikarya;Ascomycota;saccharomyceta;Pezizomycotina;leotiomyceta;sordariomyceta;Sordariomycetes;Hypocreomycetidae;Glomerellales;Glomerellaceae;Colletotrichum;Colletotrichum salicis	13783	1	4	1	0.000290213	-3.53728	Eukaryota	Opisthokonta	Fungi	Dikarya	Ascomycota
Colletotrichum fioriniae PJ7	1445577	UP000020467	Eukaryota;Opisthokonta;Fungi;Dikarya;Ascomycota;saccharomyceta;Pezizomycotina;leotiomyceta;sordariomyceta;Sordariomycetes;Hypocreomycetidae;Glomerellales;Glomerellaceae;Colletotrichum;Colletotrichum fioriniae;Colletotrichum fioriniae PJ7	13759	1	4	1	0.000290719	-3.53653	Eukaryota	Opisthokonta	Fungi	Dikarya	Ascomycota
Laetiporus sulphureus 93-53	1314785	UP000076871	Eukaryota;Opisthokonta;Fungi;Dikarya;Basidiomycota;Agaricomycotina;Agaricomycetes;Agaricomycetes incertae sedis;Polyporales;Laetiporaceae;Laetiporus;Laetiporus sulphureus;Laetiporus sulphureus 93-53	13707	1	4	1	0.000291822	-3.53488	Eukaryota	Opisthokonta	Fungi	Dikarya	Basidiomycota
Venturia inaequalis	5025	UP000254829	Eukaryota;Opisthokonta;Fungi;Dikarya;Ascomycota;saccharomyceta;Pezizomycotina;leotiomyceta;dothideomyceta;Dothideomycetes;Dothideomycetes incertae sedis;Venturiales;Venturiaceae;Venturia;Venturia inaequalis	13700	1	4	1	0.000291971	-3.53466	Eukaryota	Opisthokonta	Fungi	Dikarya	Ascomycota
Aspergillus welwitschiae	1341132	UP000253729	Eukaryota;Opisthokonta;Fungi;Dikarya;Ascomycota;saccharomyceta;Pezizomycotina;leotiomyceta;Eurotiomycetes;Eurotiomycetidae;Eurotiales;Aspergillaceae;Aspergillus;Aspergillus welwitschiae	13680	1	4	1	0.000292398	-3.53403	Eukaryota	Opisthokonta	Fungi	Dikarya	Ascomycota
Coniochaeta ligniaria NRRL 30616	1408157	UP000182658	Eukaryota;Opisthokonta;Fungi;Dikarya;Ascomycota;saccharomyceta;Pezizomycotina;leotiomyceta;sordariomyceta;Sordariomycetes;Sordariomycetidae;Coniochaetales;Coniochaetaceae;Coniochaeta;Coniochaeta ligniaria;Coniochaeta ligniaria NRRL 30616	13658	1	4	1	0.000292869	-3.53333	Eukaryota	Opisthokonta	Fungi	Dikarya	Ascomycota
Schizopora paradoxa	27342	UP000053477	Eukaryota;Opisthokonta;Fungi;Dikarya;Basidiomycota;Agaricomycotina;Agaricomycetes;Agaricomycetes incertae sedis;Hymenochaetales;Schizoporaceae;Schizopora;Schizopora paradoxa	17050	1	5	1	0.000293255	-3.53275	Eukaryota	Opisthokonta	Fungi	Dikarya	Basidiomycota
Sistotremastrum suecicum HHB10207 ss-3	1314776	UP000076798	Eukaryota;Opisthokonta;Fungi;Dikarya;Basidiomycota;Agaricomycotina;Agaricomycetes;Agaricomycetes incertae sedis;Trechisporales;Hydnodontaceae;Sistotremastrum;Sistotremastrum suecicum;Sistotremastrum suecicum HHB10207 ss-3	13630	1	4	1	0.00029347	-3.53244	Eukaryota	Opisthokonta	Fungi	Dikarya	Basidiomycota
Coccidioides posadasii str. Silveira	443226	UP000002497	Eukaryota;Opisthokonta;Fungi;Dikarya;Ascomycota;saccharomyceta;Pezizomycotina;leotiomyceta;Eurotiomycetes;Eurotiomycetidae;Onygenales;Onygenales incertae sedis;Coccidioides;Coccidioides posadasii;Coccidioides posadasii str. Silveira	10209	1	3	1	0.000293858	-3.53186	Eukaryota	Opisthokonta	Fungi	Dikarya	Ascomycota
Tieghemostelium lacteum	361077	UP000076078	Eukaryota;Amoebozoa;Evosea;Eumycetozoa;Dictyostelids;Dictyosteliales;Raperosteliaceae;Tieghemostelium;Tieghemostelium lacteum	10208	1	3	1	0.000293887	-3.53182	Eukaryota	Amoebozoa	Evosea	Eumycetozoa	Dictyostelids
Diploscapter pachys	2018661	UP000218231	Eukaryota;Opisthokonta;Metazoa;Eumetazoa;Bilateria;Protostomia;Ecdysozoa;Nematoda;Chromadorea;Rhabditida;Rhabditina;Rhabditomorpha;Rhabditoidea;Rhabditidae;Rhabditidae incertae sedis;Diploscapter;Diploscapter pachys	27206	2	8	2	0.000294053	-3.53157	Eukaryota	Opisthokonta	Metazoa	Eumetazoa	Bilateria
Caenorhabditis tropicalis	1561998	UP000095282	Eukaryota;Opisthokonta;Metazoa;Eumetazoa;Bilateria;Protostomia;Ecdysozoa;Nematoda;Chromadorea;Rhabditida;Rhabditina;Rhabditomorpha;Rhabditoidea;Rhabditidae;Peloderinae;Caenorhabditis;Caenorhabditis tropicalis	27157	1	8	2	0.000294583	-3.53079	Eukaryota	Opisthokonta	Metazoa	Eumetazoa	Bilateria
Aspergillus flavus NRRL3357	332952	UP000001875	Eukaryota;Opisthokonta;Fungi;Dikarya;Ascomycota;saccharomyceta;Pezizomycotina;leotiomyceta;Eurotiomycetes;Eurotiomycetidae;Eurotiales;Aspergillaceae;Aspergillus;Aspergillus flavus;Aspergillus flavus NRRL3357	13500	1	4	1	0.000296296	-3.52827	Eukaryota	Opisthokonta	Fungi	Dikarya	Ascomycota
Alternaria alternata	5599	UP000077248	Eukaryota;Opisthokonta;Fungi;Dikarya;Ascomycota;saccharomyceta;Pezizomycotina;leotiomyceta;dothideomyceta;Dothideomycetes;Pleosporomycetidae;Pleosporales;Pleosporineae;Pleosporaceae;Alternaria;Alternaria sect. Alternaria;Alternaria alternata complex;Alternaria alternata	13463	1	4	1	0.000297111	-3.52708	Eukaryota	Opisthokonta	Fungi	Dikarya	Ascomycota
Panaeolus cyanescens	181874	UP000284842	Eukaryota;Opisthokonta;Fungi;Dikarya;Basidiomycota;Agaricomycotina;Agaricomycetes;Agaricomycetidae;Agaricales;Bolbitiaceae;Panaeolus;Panaeolus cyanescens	13419	1	4	1	0.000298085	-3.52566	Eukaryota	Opisthokonta	Fungi	Dikarya	Basidiomycota
Cladophialophora psammophila CBS 110553	1182543	UP000019471	Eukaryota;Opisthokonta;Fungi;Dikarya;Ascomycota;saccharomyceta;Pezizomycotina;leotiomyceta;Eurotiomycetes;Chaetothyriomycetidae;Chaetothyriales;Herpotrichiellaceae;Cladophialophora;Cladophialophora psammophila;Cladophialophora psammophila CBS 110553	13417	1	4	1	0.000298129	-3.5256	Eukaryota	Opisthokonta	Fungi	Dikarya	Ascomycota
Acanthocheilonema viteae	6277	UP000276991	Eukaryota;Opisthokonta;Metazoa;Eumetazoa;Bilateria;Protostomia;Ecdysozoa;Nematoda;Chromadorea;Rhabditida;Spirurina;Spiruromorpha;Filarioidea;Onchocercidae;Acanthocheilonema;Acanthocheilonema viteae	10007	1	3	1	0.00029979	-3.52318	Eukaryota	Opisthokonta	Metazoa	Eumetazoa	Bilateria
Coprinopsis cinerea okayama7#130	240176	UP000001861	Eukaryota;Opisthokonta;Fungi;Dikarya;Basidiomycota;Agaricomycotina;Agaricomycetes;Agaricomycetidae;Agaricales;Psathyrellaceae;Coprinopsis;Coprinopsis cinerea;Coprinopsis cinerea okayama7#130	13334	1	4	1	0.000299985	-3.5229	Eukaryota	Opisthokonta	Fungi	Dikarya	Basidiomycota
Medicago truncatula	3880	UP000002051	Eukaryota;Viridiplantae;Streptophyta;Streptophytina;Embryophyta;Tracheophyta;Euphyllophyta;Spermatophyta;Magnoliopsida;Mesangiospermae;eudicotyledons;Gunneridae;Pentapetalae;rosids;fabids;Fabales;Fabaceae;Papilionoideae;50 kb inversion clade;NPAAA clade;Hologalegina;IRL clade;Trifolieae;Medicago;Medicago truncatula	49964	1	15	2	0.000300216	-3.52257	Eukaryota	Viridiplantae	Streptophyta	Streptophytina	Embryophyta
Pyronema omphalodes CBS 100304	1076935	UP000018144	Eukaryota;Opisthokonta;Fungi;Dikarya;Ascomycota;saccharomyceta;Pezizomycotina;Pezizomycetes;Pezizales;Pyronemataceae;Pyronema;Pyronema omphalodes;Pyronema omphalodes CBS 100304	13306	1	4	1	0.000300616	-3.52199	Eukaryota	Opisthokonta	Fungi	Dikarya	Ascomycota
Strongyloides venezuelensis	75913	UP000035680	Eukaryota;Opisthokonta;Metazoa;Eumetazoa;Bilateria;Protostomia;Ecdysozoa;Nematoda;Chromadorea;Rhabditida;Tylenchina;Panagrolaimomorpha;Strongyloidoidea;Strongyloididae;Strongyloides;Strongyloides venezuelensis	16597	1	5	1	0.000301259	-3.52106	Eukaryota	Opisthokonta	Metazoa	Eumetazoa	Bilateria
Vitis vinifera	29760	UP000009183	Eukaryota;Viridiplantae;Streptophyta;Streptophytina;Embryophyta;Tracheophyta;Euphyllophyta;Spermatophyta;Magnoliopsida;Mesangiospermae;eudicotyledons;Gunneridae;Pentapetalae;rosids;rosids incertae sedis;Vitales;Vitaceae;Viteae;Vitis;Vitis vinifera	29874	1	9	1	0.000301265	-3.52105	Eukaryota	Viridiplantae	Streptophyta	Streptophytina	Embryophyta
Pseudogymnoascus sp. VKM F-3808	1391699	UP000029329	Eukaryota;Opisthokonta;Fungi;Dikarya;Ascomycota;saccharomyceta;Pezizomycotina;leotiomyceta;sordariomyceta;Leotiomycetes;Leotiomycetes incertae sedis;Pseudeurotiaceae;Pseudogymnoascus;unclassified Pseudogymnoascus;Pseudogymnoascus sp. VKM F-3808	9928	2	3	1	0.000302176	-3.51974	Eukaryota	Opisthokonta	Fungi	Dikarya	Ascomycota
Colletotrichum orbiculare MAFF 240422	1213857	UP000014480	Eukaryota;Opisthokonta;Fungi;Dikarya;Ascomycota;saccharomyceta;Pezizomycotina;leotiomyceta;sordariomyceta;Sordariomycetes;Hypocreomycetidae;Glomerellales;Glomerellaceae;Colletotrichum;Colletotrichum orbiculare;Colletotrichum orbiculare MAFF 240422	13227	1	4	1	0.000302412	-3.5194	Eukaryota	Opisthokonta	Fungi	Dikarya	Ascomycota
Cephalotus follicularis	3775	UP000187406	Eukaryota;Viridiplantae;Streptophyta;Streptophytina;Embryophyta;Tracheophyta;Euphyllophyta;Spermatophyta;Magnoliopsida;Mesangiospermae;eudicotyledons;Gunneridae;Pentapetalae;rosids;fabids;Oxalidales;Cephalotaceae;Cephalotus;Cephalotus follicularis	36277	1	11	1	0.000303222	-3.51824	Eukaryota	Viridiplantae	Streptophyta	Streptophytina	Embryophyta
Microdochium bolleyi	196109	UP000070501	Eukaryota;Opisthokonta;Fungi;Dikarya;Ascomycota;saccharomyceta;Pezizomycotina;leotiomyceta;sordariomyceta;Sordariomycetes;Xylariomycetidae;Xylariales;Microdochiaceae;Microdochium;Microdochium bolleyi	13164	1	4	1	0.000303859	-3.51733	Eukaryota	Opisthokonta	Fungi	Dikarya	Ascomycota
Heterobasidion irregulare TC 32-1	747525	UP000030671	Eukaryota;Opisthokonta;Fungi;Dikarya;Basidiomycota;Agaricomycotina;Agaricomycetes;Agaricomycetes incertae sedis;Russulales;Bondarzewiaceae;Heterobasidion;Heterobasidion annosum species complex;Heterobasidion irregulare;Heterobasidion irregulare TC 32-1	13148	1	4	1	0.000304229	-3.5168	Eukaryota	Opisthokonta	Fungi	Dikarya	Basidiomycota
Diaporthe helianthi	158607	UP000094444	Eukaryota;Opisthokonta;Fungi;Dikarya;Ascomycota;saccharomyceta;Pezizomycotina;leotiomyceta;sordariomyceta;Sordariomycetes;Sordariomycetidae;Diaporthales;Diaporthaceae;Diaporthe;Diaporthe helianthi	13137	1	4	1	0.000304484	-3.51644	Eukaryota	Opisthokonta	Fungi	Dikarya	Ascomycota
Artemisia annua	35608	UP000245207	Eukaryota;Viridiplantae;Streptophyta;Streptophytina;Embryophyta;Tracheophyta;Euphyllophyta;Spermatophyta;Magnoliopsida;Mesangiospermae;eudicotyledons;Gunneridae;Pentapetalae;asterids;campanulids;Asterales;Asteraceae;Asteroideae;Anthemideae;Artemisiinae;Artemisia;Artemisia annua	62376	3	19	1	0.000304604	-3.51626	Eukaryota	Viridiplantae	Streptophyta	Streptophytina	Embryophyta
Schizophyllum commune H4-8	578458	UP000007431	Eukaryota;Opisthokonta;Fungi;Dikarya;Basidiomycota;Agaricomycotina;Agaricomycetes;Agaricomycetidae;Agaricales;Schizophyllaceae;Schizophyllum;Schizophyllum commune;Schizophyllum commune H4-8	13124	1	4	1	0.000304785	-3.51601	Eukaryota	Opisthokonta	Fungi	Dikarya	Basidiomycota
Exophiala aquamarina CBS 119918	1182545	UP000027920	Eukaryota;Opisthokonta;Fungi;Dikarya;Ascomycota;saccharomyceta;Pezizomycotina;leotiomyceta;Eurotiomycetes;Chaetothyriomycetidae;Chaetothyriales;Herpotrichiellaceae;Exophiala;Exophiala aquamarina;Exophiala aquamarina CBS 119918	13118	1	4	1	0.000304925	-3.51581	Eukaryota	Opisthokonta	Fungi	Dikarya	Ascomycota
Neolentinus lepideus HHB14362 ss-1	1314782	UP000076761	Eukaryota;Opisthokonta;Fungi;Dikarya;Basidiomycota;Agaricomycotina;Agaricomycetes;Agaricomycetes incertae sedis;Gloeophyllales;Gloeophyllaceae;Neolentinus;Neolentinus lepideus;Neolentinus lepideus HHB14362 ss-1	13106	1	4	1	0.000305204	-3.51541	Eukaryota	Opisthokonta	Fungi	Dikarya	Basidiomycota
Glarea lozoyensis ATCC 20868	1116229	UP000016922	Eukaryota;Opisthokonta;Fungi;Dikarya;Ascomycota;saccharomyceta;Pezizomycotina;leotiomyceta;sordariomyceta;Leotiomycetes;Helotiales;Helotiaceae;Glarea;Glarea lozoyensis;Glarea lozoyensis ATCC 20868	13082	1	4	1	0.000305764	-3.51461	Eukaryota	Opisthokonta	Fungi	Dikarya	Ascomycota
Aspergillus lacticoffeatus CBS 101883	1450533	UP000247441	Eukaryota;Opisthokonta;Fungi;Dikarya;Ascomycota;saccharomyceta;Pezizomycotina;leotiomyceta;Eurotiomycetes;Eurotiomycetidae;Eurotiales;Aspergillaceae;Aspergillus;Aspergillus niger;Aspergillus lacticoffeatus CBS 101883	13078	1	4	1	0.000305857	-3.51448	Eukaryota	Opisthokonta	Fungi	Dikarya	Ascomycota
Sparassis crispa	139825	UP000287166	Eukaryota;Opisthokonta;Fungi;Dikarya;Basidiomycota;Agaricomycotina;Agaricomycetes;Agaricomycetes incertae sedis;Polyporales;Sparassidaceae;Sparassis;Sparassis crispa	13078	1	4	1	0.000305857	-3.51448	Eukaryota	Opisthokonta	Fungi	Dikarya	Basidiomycota
Calocera cornea HHB12733	1353952	UP000076842	Eukaryota;Opisthokonta;Fungi;Dikarya;Basidiomycota;Agaricomycotina;Dacrymycetes;Dacrymycetales;Dacrymycetaceae;Calocera;Calocera cornea;Calocera cornea HHB12733	13076	1	4	1	0.000305904	-3.51441	Eukaryota	Opisthokonta	Fungi	Dikarya	Basidiomycota
Pseudocercospora fijiensis CIRAD86	383855	UP000016932	Eukaryota;Opisthokonta;Fungi;Dikarya;Ascomycota;saccharomyceta;Pezizomycotina;leotiomyceta;dothideomyceta;Dothideomycetes;Dothideomycetidae;Capnodiales;Mycosphaerellaceae;Pseudocercospora;Pseudocercospora fijiensis;Pseudocercospora fijiensis CIRAD86	13043	1	4	1	0.000306678	-3.51332	Eukaryota	Opisthokonta	Fungi	Dikarya	Ascomycota
Fusarium sp. FIESC_12	1755127	UP000265631	Eukaryota;Opisthokonta;Fungi;Dikarya;Ascomycota;saccharomyceta;Pezizomycotina;leotiomyceta;sordariomyceta;Sordariomycetes;Hypocreomycetidae;Hypocreales;Nectriaceae;Fusarium;Fusarium incarnatum-equiseti species complex;Fusarium sp. FIESC_12	13039	1	4	1	0.000306772	-3.51318	Eukaryota	Opisthokonta	Fungi	Dikarya	Ascomycota
Sistotremastrum niveocremeum HHB9708	1314777	UP000076722	Eukaryota;Opisthokonta;Fungi;Dikarya;Basidiomycota;Agaricomycotina;Agaricomycetes;Agaricomycetes incertae sedis;Trechisporales;Hydnodontaceae;Sistotremastrum;Sistotremastrum niveocremeum;Sistotremastrum niveocremeum HHB9708	13030	1	4	1	0.000306984	-3.51288	Eukaryota	Opisthokonta	Fungi	Dikarya	Basidiomycota
Aspergillus brasiliensis CBS 101740	767769	UP000184499	Eukaryota;Opisthokonta;Fungi;Dikarya;Ascomycota;saccharomyceta;Pezizomycotina;leotiomyceta;Eurotiomycetes;Eurotiomycetidae;Eurotiales;Aspergillaceae;Aspergillus;Aspergillus brasiliensis;Aspergillus brasiliensis CBS 101740	12981	1	4	1	0.000308143	-3.51125	Eukaryota	Opisthokonta	Fungi	Dikarya	Ascomycota
Gymnopilus dilepis	231916	UP000284706	Eukaryota;Opisthokonta;Fungi;Dikarya;Basidiomycota;Agaricomycotina;Agaricomycetes;Agaricomycetidae;Agaricales;Cortinariaceae;Gymnopilus;Gymnopilus dilepis	16218	1	5	1	0.000308299	-3.51103	Eukaryota	Opisthokonta	Fungi	Dikarya	Basidiomycota
Plasmodiophora brassicae	37360	UP000039324	Eukaryota;Rhizaria;Endomyxa;Plasmodiophorida;Plasmodiophoridae;Plasmodiophora;Plasmodiophora brassicae	9720	1	3	1	0.000308642	-3.51055	Eukaryota	Rhizaria	Endomyxa	Plasmodiophorida	Plasmodiophoridae
Aspergillus luchuensis	1069201	UP000075230	Eukaryota;Opisthokonta;Fungi;Dikarya;Ascomycota;saccharomyceta;Pezizomycotina;leotiomyceta;Eurotiomycetes;Eurotiomycetidae;Eurotiales;Aspergillaceae;Aspergillus;Aspergillus luchuensis	12920	1	4	1	0.000309598	-3.5092	Eukaryota	Opisthokonta	Fungi	Dikarya	Ascomycota
Aspergillus ellipticus CBS 707.79	1448320	UP000247810	Eukaryota;Opisthokonta;Fungi;Dikarya;Ascomycota;saccharomyceta;Pezizomycotina;leotiomyceta;Eurotiomycetes;Eurotiomycetidae;Eurotiales;Aspergillaceae;Aspergillus;Aspergillus ellipticus;Aspergillus ellipticus CBS 707.79	12861	1	4	1	0.000311018	-3.50721	Eukaryota	Opisthokonta	Fungi	Dikarya	Ascomycota
Bipolaris maydis C5	701091	UP000016936	Eukaryota;Opisthokonta;Fungi;Dikarya;Ascomycota;saccharomyceta;Pezizomycotina;leotiomyceta;dothideomyceta;Dothideomycetes;Pleosporomycetidae;Pleosporales;Pleosporineae;Pleosporaceae;Bipolaris;Bipolaris maydis;Bipolaris maydis C5	12852	1	4	1	0.000311236	-3.50691	Eukaryota	Opisthokonta	Fungi	Dikarya	Ascomycota
Cladophialophora immunda	569365	UP000054466	Eukaryota;Opisthokonta;Fungi;Dikarya;Ascomycota;saccharomyceta;Pezizomycotina;leotiomyceta;Eurotiomycetes;Chaetothyriomycetidae;Chaetothyriales;Herpotrichiellaceae;Cladophialophora;Cladophialophora immunda	12829	1	4	1	0.000311794	-3.50613	Eukaryota	Opisthokonta	Fungi	Dikarya	Ascomycota
Strongyloides stercoralis	6248	UP000035681	Eukaryota;Opisthokonta;Metazoa;Eumetazoa;Bilateria;Protostomia;Ecdysozoa;Nematoda;Chromadorea;Rhabditida;Tylenchina;Panagrolaimomorpha;Strongyloidoidea;Strongyloididae;Strongyloides;Strongyloides stercoralis	12823	1	4	1	0.000311939	-3.50593	Eukaryota	Opisthokonta	Metazoa	Eumetazoa	Bilateria
Parastagonospora nodorum SN15	321614	UP000001055	Eukaryota;Opisthokonta;Fungi;Dikarya;Ascomycota;saccharomyceta;Pezizomycotina;leotiomyceta;dothideomyceta;Dothideomycetes;Pleosporomycetidae;Pleosporales;Pleosporineae;Phaeosphaeriaceae;Parastagonospora;Parastagonospora nodorum;Parastagonospora nodorum SN15	15998	1	5	1	0.000312539	-3.5051	Eukaryota	Opisthokonta	Fungi	Dikarya	Ascomycota
Scytalidium lignicola	5539	UP000258309	Eukaryota;Opisthokonta;Fungi;Dikarya;Ascomycota;saccharomyceta;Pezizomycotina;leotiomyceta;sordariomyceta;Leotiomycetes;Leotiomycetes incertae sedis;Scytalidium;Scytalidium lignicola	12794	1	4	1	0.000312647	-3.50495	Eukaryota	Opisthokonta	Fungi	Dikarya	Ascomycota
Penicillium rubens Wisconsin 54-1255	500485	UP000000724	Eukaryota;Opisthokonta;Fungi;Dikarya;Ascomycota;saccharomyceta;Pezizomycotina;leotiomyceta;Eurotiomycetes;Eurotiomycetidae;Eurotiales;Aspergillaceae;Penicillium;Penicillium chrysogenum species complex;Penicillium rubens;Penicillium rubens Wisconsin 54-1255	12788	1	4	1	0.000312793	-3.50474	Eukaryota	Opisthokonta	Fungi	Dikarya	Ascomycota
Coccidioides immitis RS	246410	UP000001261	Eukaryota;Opisthokonta;Fungi;Dikarya;Ascomycota;saccharomyceta;Pezizomycotina;leotiomyceta;Eurotiomycetes;Eurotiomycetidae;Onygenales;Onygenales incertae sedis;Coccidioides;Coccidioides immitis;Coccidioides immitis RS	9587	1	3	1	0.000312924	-3.50456	Eukaryota	Opisthokonta	Fungi	Dikarya	Ascomycota
Leucoagaricus sp. SymC.cos	1714833	UP000070249	Eukaryota;Opisthokonta;Fungi;Dikarya;Basidiomycota;Agaricomycotina;Agaricomycetes;Agaricomycetidae;Agaricales;Agaricaceae;Leucoagaricus;unclassified Leucoagaricus;Leucoagaricus sp. SymC.cos	12747	1	4	1	0.000313799	-3.50335	Eukaryota	Opisthokonta	Fungi	Dikarya	Basidiomycota
Coffea canephora	49390	UP000295252	Eukaryota;Viridiplantae;Streptophyta;Streptophytina;Embryophyta;Tracheophyta;Euphyllophyta;Spermatophyta;Magnoliopsida;Mesangiospermae;eudicotyledons;Gunneridae;Pentapetalae;asterids;lamiids;Gentianales;Rubiaceae;Ixoroideae;Gardenieae complex;Bertiereae - Coffeeae clade;Coffeeae;Coffea;Coffea canephora	25401	1	8	1	0.000314948	-3.50176	Eukaryota	Viridiplantae	Streptophyta	Streptophytina	Embryophyta
Colletotrichum sublineola	1173701	UP000027238	Eukaryota;Opisthokonta;Fungi;Dikarya;Ascomycota;saccharomyceta;Pezizomycotina;leotiomyceta;sordariomyceta;Sordariomycetes;Hypocreomycetidae;Glomerellales;Glomerellaceae;Colletotrichum;Colletotrichum sublineola	12697	1	4	1	0.000315035	-3.50164	Eukaryota	Opisthokonta	Fungi	Dikarya	Ascomycota
Neonectria ditissima	78410	UP000050424	Eukaryota;Opisthokonta;Fungi;Dikarya;Ascomycota;saccharomyceta;Pezizomycotina;leotiomyceta;sordariomyceta;Sordariomycetes;Hypocreomycetidae;Hypocreales;Nectriaceae;Neonectria;Neonectria ditissima	12683	1	4	1	0.000315383	-3.50116	Eukaryota	Opisthokonta	Fungi	Dikarya	Ascomycota
Pyricularia oryzae 70-15	242507	UP000009058	Eukaryota;Opisthokonta;Fungi;Dikarya;Ascomycota;saccharomyceta;Pezizomycotina;leotiomyceta;sordariomyceta;Sordariomycetes;Sordariomycetidae;Magnaporthales;Pyriculariaceae;Pyricularia;Pyricularia oryzae;Pyricularia oryzae 70-15	12676	1	4	1	0.000315557	-3.50092	Eukaryota	Opisthokonta	Fungi	Dikarya	Ascomycota
Microbotryum silenes-dioicae	796604	UP000249464	Eukaryota;Opisthokonta;Fungi;Dikarya;Basidiomycota;Pucciniomycotina;Microbotryomycetes;Microbotryales;Microbotryaceae;Microbotryum;Microbotryum silenes-dioicae	12674	1	4	0	0.000315607	-3.50085	Eukaryota	Opisthokonta	Fungi	Dikarya	Basidiomycota
Anaeromyces robustus	1754192	UP000193944	Eukaryota;Opisthokonta;Fungi;Fungi incertae sedis;Chytridiomycota;Neocallimastigomycetes;Neocallimastigales;Neocallimastigaceae;Anaeromyces;Anaeromyces robustus	12656	1	4	1	0.000316056	-3.50024	Eukaryota	Opisthokonta	Fungi	Fungi incertae sedis	Chytridiomycota
Trametes coccinea BRFM310	1353009	UP000193067	Eukaryota;Opisthokonta;Fungi;Dikarya;Basidiomycota;Agaricomycotina;Agaricomycetes;Agaricomycetes incertae sedis;Polyporales;Polyporaceae;Trametes;Trametes coccinea;Trametes coccinea BRFM310	12647	1	4	1	0.000316281	-3.49993	Eukaryota	Opisthokonta	Fungi	Dikarya	Basidiomycota
Pseudogymnoascus sp. VKM F-3557	1437433	UP000029320	Eukaryota;Opisthokonta;Fungi;Dikarya;Ascomycota;saccharomyceta;Pezizomycotina;leotiomyceta;sordariomyceta;Leotiomycetes;Leotiomycetes incertae sedis;Pseudeurotiaceae;Pseudogymnoascus;unclassified Pseudogymnoascus;Pseudogymnoascus sp. VKM F-3557	9480	1	3	1	0.000316456	-3.49969	Eukaryota	Opisthokonta	Fungi	Dikarya	Ascomycota
Leptosphaeria maculans JN3	985895	UP000002668	Eukaryota;Opisthokonta;Fungi;Dikarya;Ascomycota;saccharomyceta;Pezizomycotina;leotiomyceta;dothideomyceta;Dothideomycetes;Pleosporomycetidae;Pleosporales;Pleosporineae;Leptosphaeriaceae;Leptosphaeria;Leptosphaeria maculans species complex;Leptosphaeria maculans;Leptosphaeria maculans 'brassicae' group;Leptosphaeria maculans JN3	12608	1	4	1	0.000317259	-3.49859	Eukaryota	Opisthokonta	Fungi	Dikarya	Ascomycota
Aspergillus sclerotiicarbonarius CBS 121057	1448318	UP000248423	Eukaryota;Opisthokonta;Fungi;Dikarya;Ascomycota;saccharomyceta;Pezizomycotina;leotiomyceta;Eurotiomycetes;Eurotiomycetidae;Eurotiales;Aspergillaceae;Aspergillus;Aspergillus sclerotiicarbonarius;Aspergillus sclerotiicarbonarius CBS 121057	12562	1	4	1	0.000318421	-3.497	Eukaryota	Opisthokonta	Fungi	Dikarya	Ascomycota
Pseudomassariella vexata	1141098	UP000193689	Eukaryota;Opisthokonta;Fungi;Dikarya;Ascomycota;saccharomyceta;Pezizomycotina;leotiomyceta;sordariomyceta;Sordariomycetes;Xylariomycetidae;Xylariales;Pseudomassariaceae;Pseudomassariella;Pseudomassariella vexata	12557	1	4	1	0.000318547	-3.49683	Eukaryota	Opisthokonta	Fungi	Dikarya	Ascomycota
Fonsecaea pedrosoi CBS 271.37	1442368	UP000053029	Eukaryota;Opisthokonta;Fungi;Dikarya;Ascomycota;saccharomyceta;Pezizomycotina;leotiomyceta;Eurotiomycetes;Chaetothyriomycetidae;Chaetothyriales;Herpotrichiellaceae;Fonsecaea;Fonsecaea pedrosoi;Fonsecaea pedrosoi CBS 271.37	12525	1	4	1	0.000319361	-3.49572	Eukaryota	Opisthokonta	Fungi	Dikarya	Ascomycota
Postia placenta MAD-698-R-SB12	670580	UP000194127	Eukaryota;Opisthokonta;Fungi;Dikarya;Basidiomycota;Agaricomycotina;Agaricomycetes;Agaricomycetes incertae sedis;Polyporales;Dacryobolaceae;Postia;Postia placenta;Postia placenta MAD-698-R-SB12	12515	1	4	1	0.000319616	-3.49537	Eukaryota	Opisthokonta	Fungi	Dikarya	Basidiomycota
Naegleria gruberi	5762	UP000006671	Eukaryota;Heterolobosea;Tetramitia;Eutetramitia;Vahlkampfiidae;Naegleria;Naegleria gruberi	15634	1	5	1	0.000319816	-3.4951	Eukaryota	Heterolobosea	Tetramitia	Eutetramitia	Vahlkampfiidae
Colletotrichum tofieldiae	708197	UP000076552	Eukaryota;Opisthokonta;Fungi;Dikarya;Ascomycota;saccharomyceta;Pezizomycotina;leotiomyceta;sordariomyceta;Sordariomycetes;Hypocreomycetidae;Glomerellales;Glomerellaceae;Colletotrichum;Colletotrichum tofieldiae	12499	1	4	1	0.000320026	-3.49482	Eukaryota	Opisthokonta	Fungi	Dikarya	Ascomycota
Wuchereria bancrofti	6293	UP000093561	Eukaryota;Opisthokonta;Metazoa;Eumetazoa;Bilateria;Protostomia;Ecdysozoa;Nematoda;Chromadorea;Rhabditida;Spirurina;Spiruromorpha;Filarioidea;Onchocercidae;Wuchereria;Wuchereria bancrofti	9343	1	3	1	0.000321096	-3.49337	Eukaryota	Opisthokonta	Metazoa	Eumetazoa	Bilateria
Rosellinia necatrix	77044	UP000054516	Eukaryota;Opisthokonta;Fungi;Dikarya;Ascomycota;saccharomyceta;Pezizomycotina;leotiomyceta;sordariomyceta;Sordariomycetes;Xylariomycetidae;Xylariales;Xylariaceae;Rosellinia;Rosellinia necatrix	12440	1	4	1	0.000321543	-3.49276	Eukaryota	Opisthokonta	Fungi	Dikarya	Ascomycota
Prunus yedoensis var. nudiflora	2094558	UP000250321	Eukaryota;Viridiplantae;Streptophyta;Streptophytina;Embryophyta;Tracheophyta;Euphyllophyta;Spermatophyta;Magnoliopsida;Mesangiospermae;eudicotyledons;Gunneridae;Pentapetalae;rosids;fabids;Rosales;Rosaceae;Amygdaloideae;Amygdaleae;Prunus;Prunus yedoensis;Prunus yedoensis var. nudiflora	40375	2	13	2	0.000321981	-3.49217	Eukaryota	Viridiplantae	Streptophyta	Streptophytina	Embryophyta
Allomyces macrogynus ATCC 38327	578462	UP000054350	Eukaryota;Opisthokonta;Fungi;Fungi incertae sedis;Blastocladiomycota;Blastocladiomycetes;Blastocladiales;Blastocladiaceae;Allomyces;Allomyces macrogynus;Allomyces macrogynus ATCC 38327	18611	2	6	2	0.00032239	-3.49162	Eukaryota	Opisthokonta	Fungi	Fungi incertae sedis	Blastocladiomycota
Macleaya cordata	56857	UP000195402	Eukaryota;Viridiplantae;Streptophyta;Streptophytina;Embryophyta;Tracheophyta;Euphyllophyta;Spermatophyta;Magnoliopsida;Mesangiospermae;Ranunculales;Papaveraceae;Papaveroideae;Macleaya;Macleaya cordata	21697	1	7	1	0.000322625	-3.4913	Eukaryota	Viridiplantae	Streptophyta	Streptophytina	Embryophyta
Trichoderma virens Gv29-8	413071	UP000007115	Eukaryota;Opisthokonta;Fungi;Dikarya;Ascomycota;saccharomyceta;Pezizomycotina;leotiomyceta;sordariomyceta;Sordariomycetes;Hypocreomycetidae;Hypocreales;Hypocreaceae;Trichoderma;Trichoderma virens;Trichoderma virens Gv29-8	12383	1	4	1	0.000323023	-3.49077	Eukaryota	Opisthokonta	Fungi	Dikarya	Ascomycota
Fonsecaea multimorphosa CBS 102226	1442371	UP000053411	Eukaryota;Opisthokonta;Fungi;Dikarya;Ascomycota;saccharomyceta;Pezizomycotina;leotiomyceta;Eurotiomycetes;Chaetothyriomycetidae;Chaetothyriales;Herpotrichiellaceae;Fonsecaea;Fonsecaea multimorphosa;Fonsecaea multimorphosa CBS 102226	12368	1	4	1	0.000323415	-3.49024	Eukaryota	Opisthokonta	Fungi	Dikarya	Ascomycota
Linderina pennispora	61395	UP000193922	Eukaryota;Opisthokonta;Fungi;Fungi incertae sedis;Zoopagomycota;Kickxellomycotina;Kickxellomycetes;Kickxellales;Kickxellaceae;Linderina;Linderina pennispora	9274	1	3	1	0.000323485	-3.49015	Eukaryota	Opisthokonta	Fungi	Fungi incertae sedis	Zoopagomycota
Fusarium culmorum	5516	UP000241587	Eukaryota;Opisthokonta;Fungi;Dikarya;Ascomycota;saccharomyceta;Pezizomycotina;leotiomyceta;sordariomyceta;Sordariomycetes;Hypocreomycetidae;Hypocreales;Nectriaceae;Fusarium;Fusarium sambucinum species complex;Fusarium culmorum	12360	1	4	1	0.000323625	-3.48996	Eukaryota	Opisthokonta	Fungi	Dikarya	Ascomycota
Aquilegia coerulea	218851	UP000230069	Eukaryota;Viridiplantae;Streptophyta;Streptophytina;Embryophyta;Tracheophyta;Euphyllophyta;Spermatophyta;Magnoliopsida;Mesangiospermae;Ranunculales;Ranunculaceae;Thalictroideae;Aquilegia;Aquilegia coerulea	24680	1	8	1	0.000324149	-3.48926	Eukaryota	Viridiplantae	Streptophyta	Streptophytina	Embryophyta
Tuber borchii	42251	UP000244722	Eukaryota;Opisthokonta;Fungi;Dikarya;Ascomycota;saccharomyceta;Pezizomycotina;Pezizomycetes;Pezizales;Tuberaceae;Tuber;Tuber borchii	12324	1	4	1	0.00032457	-3.48869	Eukaryota	Opisthokonta	Fungi	Dikarya	Ascomycota
Aspergillus tubingensis CBS 134.48	767770	UP000184304	Eukaryota;Opisthokonta;Fungi;Dikarya;Ascomycota;saccharomyceta;Pezizomycotina;leotiomyceta;Eurotiomycetes;Eurotiomycetidae;Eurotiales;Aspergillaceae;Aspergillus;Aspergillus tubingensis;Aspergillus tubingensis CBS 134.48	12318	1	4	1	0.000324728	-3.48848	Eukaryota	Opisthokonta	Fungi	Dikarya	Ascomycota
Calocera viscosa TUFC12733	1330018	UP000076738	Eukaryota;Opisthokonta;Fungi;Dikarya;Basidiomycota;Agaricomycotina;Dacrymycetes;Dacrymycetales;Dacrymycetaceae;Calocera;Calocera viscosa;Calocera viscosa TUFC12733	12317	1	4	1	0.000324754	-3.48844	Eukaryota	Opisthokonta	Fungi	Dikarya	Basidiomycota
Penicillium roqueforti FM164	1365484	UP000030686	Eukaryota;Opisthokonta;Fungi;Dikarya;Ascomycota;saccharomyceta;Pezizomycotina;leotiomyceta;Eurotiomycetes;Eurotiomycetidae;Eurotiales;Aspergillaceae;Penicillium;Penicillium roqueforti;Penicillium roqueforti FM164	12315	1	4	1	0.000324807	-3.48837	Eukaryota	Opisthokonta	Fungi	Dikarya	Ascomycota
Aspergillus sclerotioniger CBS 115572	1450535	UP000246702	Eukaryota;Opisthokonta;Fungi;Dikarya;Ascomycota;saccharomyceta;Pezizomycotina;leotiomyceta;Eurotiomycetes;Eurotiomycetidae;Eurotiales;Aspergillaceae;Aspergillus;Aspergillus sclerotioniger;Aspergillus sclerotioniger CBS 115572	12304	1	4	1	0.000325098	-3.48799	Eukaryota	Opisthokonta	Fungi	Dikarya	Ascomycota
Cercospora beticola	122368	UP000230605	Eukaryota;Opisthokonta;Fungi;Dikarya;Ascomycota;saccharomyceta;Pezizomycotina;leotiomyceta;dothideomyceta;Dothideomycetes;Dothideomycetidae;Capnodiales;Mycosphaerellaceae;Cercospora;Cercospora beticola	12275	1	4	1	0.000325866	-3.48696	Eukaryota	Opisthokonta	Fungi	Dikarya	Ascomycota
Aspergillus bombycis	109264	UP000179179	Eukaryota;Opisthokonta;Fungi;Dikarya;Ascomycota;saccharomyceta;Pezizomycotina;leotiomyceta;Eurotiomycetes;Eurotiomycetidae;Eurotiales;Aspergillaceae;Aspergillus;Aspergillus bombycis	12265	1	4	1	0.000326131	-3.48661	Eukaryota	Opisthokonta	Fungi	Dikarya	Ascomycota
Hypoxylon sp. CO27-5	1001938	UP000194361	Eukaryota;Opisthokonta;Fungi;Dikarya;Ascomycota;saccharomyceta;Pezizomycotina;leotiomyceta;sordariomyceta;Sordariomycetes;Xylariomycetidae;Xylariales;Hypoxylaceae;Hypoxylon;unclassified Hypoxylon;Hypoxylon sp. CO27-5	12244	1	4	1	0.000326691	-3.48586	Eukaryota	Opisthokonta	Fungi	Dikarya	Ascomycota
Rhynchosporium commune	914237	UP000178129	Eukaryota;Opisthokonta;Fungi;Dikarya;Ascomycota;saccharomyceta;Pezizomycotina;leotiomyceta;sordariomyceta;Leotiomycetes;Helotiales;Helotiales incertae sedis;Rhynchosporium;Rhynchosporium commune	12210	1	4	1	0.0003276	-3.48466	Eukaryota	Opisthokonta	Fungi	Dikarya	Ascomycota
Wolfiporia cocos MD-104 SS10	742152	UP000218811	Eukaryota;Opisthokonta;Fungi;Dikarya;Basidiomycota;Agaricomycotina;Agaricomycetes;Agaricomycetes incertae sedis;Polyporales;Laetiporaceae;Wolfiporia;Wolfiporia cocos;Wolfiporia cocos MD-104 SS10	12197	0	4	1	0.000327949	-3.48419	Eukaryota	Opisthokonta	Fungi	Dikarya	Basidiomycota
Bipolaris sorokiniana ND90Pr	665912	UP000016934	Eukaryota;Opisthokonta;Fungi;Dikarya;Ascomycota;saccharomyceta;Pezizomycotina;leotiomyceta;dothideomyceta;Dothideomycetes;Pleosporomycetidae;Pleosporales;Pleosporineae;Pleosporaceae;Bipolaris;Bipolaris sorokiniana;Bipolaris sorokiniana ND90Pr	12174	1	4	1	0.000328569	-3.48337	Eukaryota	Opisthokonta	Fungi	Dikarya	Ascomycota
Daedalea quercina L-15889	1314783	UP000076727	Eukaryota;Opisthokonta;Fungi;Dikarya;Basidiomycota;Agaricomycotina;Agaricomycetes;Agaricomycetes incertae sedis;Polyporales;Fomitopsidaceae;Daedalea;Daedalea quercina;Daedalea quercina L-15889	12169	1	4	1	0.000328704	-3.48319	Eukaryota	Opisthokonta	Fungi	Dikarya	Basidiomycota
Aspergillus indologenus CBS 114.80	1450541	UP000248817	Eukaryota;Opisthokonta;Fungi;Dikarya;Ascomycota;saccharomyceta;Pezizomycotina;leotiomyceta;Eurotiomycetes;Eurotiomycetidae;Eurotiales;Aspergillaceae;Aspergillus;Aspergillus indologenus;Aspergillus indologenus CBS 114.80	12161	1	4	1	0.00032892	-3.48291	Eukaryota	Opisthokonta	Fungi	Dikarya	Ascomycota
Loa loa	7209	UP000095285	Eukaryota;Opisthokonta;Metazoa;Eumetazoa;Bilateria;Protostomia;Ecdysozoa;Nematoda;Chromadorea;Rhabditida;Spirurina;Spiruromorpha;Filarioidea;Onchocercidae;Loa;Loa loa	12161	0	4	1	0.00032892	-3.48291	Eukaryota	Opisthokonta	Metazoa	Eumetazoa	Bilateria
Xylaria grammica	363999	UP000286045	Eukaryota;Opisthokonta;Fungi;Dikarya;Ascomycota;saccharomyceta;Pezizomycotina;leotiomyceta;sordariomyceta;Sordariomycetes;Xylariomycetidae;Xylariales;Xylariaceae;Xylaria;Xylaria grammica	12125	1	4	1	0.000329897	-3.48162	Eukaryota	Opisthokonta	Fungi	Dikarya	Ascomycota
Penicillium arizonense	1835702	UP000177622	Eukaryota;Opisthokonta;Fungi;Dikarya;Ascomycota;saccharomyceta;Pezizomycotina;leotiomyceta;Eurotiomycetes;Eurotiomycetidae;Eurotiales;Aspergillaceae;Penicillium;Penicillium arizonense	12121	1	4	1	0.000330006	-3.48148	Eukaryota	Opisthokonta	Fungi	Dikarya	Ascomycota
Aspergillus arachidicola	656916	UP000231358	Eukaryota;Opisthokonta;Fungi;Dikarya;Ascomycota;saccharomyceta;Pezizomycotina;leotiomyceta;Eurotiomycetes;Eurotiomycetidae;Eurotiales;Aspergillaceae;Aspergillus;Aspergillus arachidicola	12090	1	4	1	0.000330852	-3.48037	Eukaryota	Opisthokonta	Fungi	Dikarya	Ascomycota
Fonsecaea erecta	1367422	UP000078343	Eukaryota;Opisthokonta;Fungi;Dikarya;Ascomycota;saccharomyceta;Pezizomycotina;leotiomyceta;Eurotiomycetes;Chaetothyriomycetidae;Chaetothyriales;Herpotrichiellaceae;Fonsecaea;Fonsecaea erecta	12089	1	4	1	0.000330879	-3.48033	Eukaryota	Opisthokonta	Fungi	Dikarya	Ascomycota
Gelatoporia subvermispora B	914234	UP000016930	Eukaryota;Opisthokonta;Fungi;Dikarya;Basidiomycota;Agaricomycotina;Agaricomycetes;Agaricomycetes incertae sedis;Polyporales;Gelatoporiaceae;Gelatoporia;Gelatoporia subvermispora;Gelatoporia subvermispora B	12077	1	4	1	0.000331208	-3.4799	Eukaryota	Opisthokonta	Fungi	Dikarya	Basidiomycota
Aspergillus violaceofuscus CBS 115571	1450538	UP000249829	Eukaryota;Opisthokonta;Fungi;Dikarya;Ascomycota;saccharomyceta;Pezizomycotina;leotiomyceta;Eurotiomycetes;Eurotiomycetidae;Eurotiales;Aspergillaceae;Aspergillus;Aspergillus violaceofuscus;Aspergillus violaceofuscus CBS 115571	12074	1	4	1	0.00033129	-3.47979	Eukaryota	Opisthokonta	Fungi	Dikarya	Ascomycota
Aspergillus oryzae RIB40	510516	UP000006564	Eukaryota;Opisthokonta;Fungi;Dikarya;Ascomycota;saccharomyceta;Pezizomycotina;leotiomyceta;Eurotiomycetes;Eurotiomycetidae;Eurotiales;Aspergillaceae;Aspergillus;Aspergillus oryzae;Aspergillus oryzae RIB40	12069	1	4	1	0.000331428	-3.47961	Eukaryota	Opisthokonta	Fungi	Dikarya	Ascomycota
Pyrenophora tritici-repentis Pt-1C-BFP	426418	UP000001471	Eukaryota;Opisthokonta;Fungi;Dikarya;Ascomycota;saccharomyceta;Pezizomycotina;leotiomyceta;dothideomyceta;Dothideomycetes;Pleosporomycetidae;Pleosporales;Pleosporineae;Pleosporaceae;Pyrenophora;Pyrenophora tritici-repentis;Pyrenophora tritici-repentis Pt-1C-BFP	12062	1	4	1	0.00033162	-3.47936	Eukaryota	Opisthokonta	Fungi	Dikarya	Ascomycota
Helicosporidium sp. ATCC 50920	1291522	UP000026042	Eukaryota;Viridiplantae;Chlorophyta;Trebouxiophyceae;Chlorellales;Chlorellaceae;Helicosporidium;unclassified Helicosporidium;Helicosporidium sp. ATCC 50920	6029	1	2	1	0.00033173	-3.47922	Eukaryota	Viridiplantae	Chlorophyta	Trebouxiophyceae	Chlorellales
Pyrenophora tritici-repentis	45151	UP000245403	Eukaryota;Opisthokonta;Fungi;Dikarya;Ascomycota;saccharomyceta;Pezizomycotina;leotiomyceta;dothideomyceta;Dothideomycetes;Pleosporomycetidae;Pleosporales;Pleosporineae;Pleosporaceae;Pyrenophora;Pyrenophora tritici-repentis	12052	1	4	1	0.000331895	-3.479	Eukaryota	Opisthokonta	Fungi	Dikarya	Ascomycota
Exophiala spinifera	91928	UP000053328	Eukaryota;Opisthokonta;Fungi;Dikarya;Ascomycota;saccharomyceta;Pezizomycotina;leotiomyceta;Eurotiomycetes;Chaetothyriomycetidae;Chaetothyriales;Herpotrichiellaceae;Exophiala;Exophiala spinifera	12047	1	4	1	0.000332033	-3.47882	Eukaryota	Opisthokonta	Fungi	Dikarya	Ascomycota
Terfezia boudieri ATCC MYA-4762	1051890	UP000267821	Eukaryota;Opisthokonta;Fungi;Dikarya;Ascomycota;saccharomyceta;Pezizomycotina;Pezizomycetes;Pezizales;Pezizaceae;Terfezia;Terfezia boudieri;Terfezia boudieri ATCC MYA-4762	12026	1	4	1	0.000332613	-3.47806	Eukaryota	Opisthokonta	Fungi	Dikarya	Ascomycota
Epicoccum nigrum	105696	UP000193240	Eukaryota;Opisthokonta;Fungi;Dikarya;Ascomycota;saccharomyceta;Pezizomycotina;leotiomyceta;dothideomyceta;Dothideomycetes;Pleosporomycetidae;Pleosporales;Pleosporineae;Didymellaceae;Epicoccum;Epicoccum nigrum	12021	1	4	1	0.000332751	-3.47788	Eukaryota	Opisthokonta	Fungi	Dikarya	Ascomycota
Colletotrichum graminicola M1.001	645133	UP000008782	Eukaryota;Opisthokonta;Fungi;Dikarya;Ascomycota;saccharomyceta;Pezizomycotina;leotiomyceta;sordariomyceta;Sordariomycetes;Hypocreomycetidae;Glomerellales;Glomerellaceae;Colletotrichum;Colletotrichum graminicola;Colletotrichum graminicola M1.001	12019	1	4	1	0.000332806	-3.47781	Eukaryota	Opisthokonta	Fungi	Dikarya	Ascomycota
Exophiala xenobiotica	348802	UP000054342	Eukaryota;Opisthokonta;Fungi;Dikarya;Ascomycota;saccharomyceta;Pezizomycotina;leotiomyceta;Eurotiomycetes;Chaetothyriomycetidae;Chaetothyriales;Herpotrichiellaceae;Exophiala;Exophiala xenobiotica	12019	1	4	1	0.000332806	-3.47781	Eukaryota	Opisthokonta	Fungi	Dikarya	Ascomycota
Aspergillus uvarum CBS 121591	1448315	UP000248340	Eukaryota;Opisthokonta;Fungi;Dikarya;Ascomycota;saccharomyceta;Pezizomycotina;leotiomyceta;Eurotiomycetes;Eurotiomycetidae;Eurotiales;Aspergillaceae;Aspergillus;Aspergillus uvarum;Aspergillus uvarum CBS 121591	12014	1	4	1	0.000332945	-3.47763	Eukaryota	Opisthokonta	Fungi	Dikarya	Ascomycota
Serendipita vermifera MAFF 305830	933852	UP000054097	Eukaryota;Opisthokonta;Fungi;Dikarya;Basidiomycota;Agaricomycotina;Agaricomycetes;Agaricomycetes incertae sedis;Sebacinales;Serendipitaceae;Serendipita;Serendipita vermifera;Serendipita vermifera MAFF 305830	15010	1	5	1	0.000333111	-3.47741	Eukaryota	Opisthokonta	Fungi	Dikarya	Basidiomycota
Bipolaris oryzae ATCC 44560	930090	UP000054032	Eukaryota;Opisthokonta;Fungi;Dikarya;Ascomycota;saccharomyceta;Pezizomycotina;leotiomyceta;dothideomyceta;Dothideomycetes;Pleosporomycetidae;Pleosporales;Pleosporineae;Pleosporaceae;Bipolaris;Bipolaris oryzae;Bipolaris oryzae ATCC 44560	12000	1	4	1	0.000333333	-3.47712	Eukaryota	Opisthokonta	Fungi	Dikarya	Ascomycota
Fusarium sporotrichioides	5514	UP000266152	Eukaryota;Opisthokonta;Fungi;Dikarya;Ascomycota;saccharomyceta;Pezizomycotina;leotiomyceta;sordariomyceta;Sordariomycetes;Hypocreomycetidae;Hypocreales;Nectriaceae;Fusarium;Fusarium sambucinum species complex;Fusarium sporotrichioides	11960	1	4	1	0.000334448	-3.47567	Eukaryota	Opisthokonta	Fungi	Dikarya	Ascomycota
Fusarium langsethiae	179993	UP000037904	Eukaryota;Opisthokonta;Fungi;Dikarya;Ascomycota;saccharomyceta;Pezizomycotina;leotiomyceta;sordariomyceta;Sordariomycetes;Hypocreomycetidae;Hypocreales;Nectriaceae;Fusarium;Fusarium sambucinum species complex;Fusarium langsethiae	11939	1	4	1	0.000335036	-3.47491	Eukaryota	Opisthokonta	Fungi	Dikarya	Ascomycota
Spizellomyces punctatus DAOM BR117	645134	UP000053201	Eukaryota;Opisthokonta;Fungi;Fungi incertae sedis;Chytridiomycota;Chytridiomycetes;Spizellomycetales;Spizellomycetaceae;Spizellomyces;Spizellomyces punctatus;Spizellomyces punctatus DAOM BR117	8940	1	3	1	0.00033557	-3.47422	Eukaryota	Opisthokonta	Fungi	Fungi incertae sedis	Chytridiomycota
Aspergillus nomius NRRL 13137	1509407	UP000037505	Eukaryota;Opisthokonta;Fungi;Dikarya;Ascomycota;saccharomyceta;Pezizomycotina;leotiomyceta;Eurotiomycetes;Eurotiomycetidae;Eurotiales;Aspergillaceae;Aspergillus;Aspergillus nomius;Aspergillus nomius NRRL 13137	11914	1	4	1	0.000335739	-3.474	Eukaryota	Opisthokonta	Fungi	Dikarya	Ascomycota
Cercospora berteroae	357750	UP000237631	Eukaryota;Opisthokonta;Fungi;Dikarya;Ascomycota;saccharomyceta;Pezizomycotina;leotiomyceta;dothideomyceta;Dothideomycetes;Dothideomycetidae;Capnodiales;Mycosphaerellaceae;Cercospora;Cercospora berteroae	11903	1	4	1	0.00033605	-3.4736	Eukaryota	Opisthokonta	Fungi	Dikarya	Ascomycota
Aspergillus eucalypticola CBS 122712	1448314	UP000246171	Eukaryota;Opisthokonta;Fungi;Dikarya;Ascomycota;saccharomyceta;Pezizomycotina;leotiomyceta;Eurotiomycetes;Eurotiomycetidae;Eurotiales;Aspergillaceae;Aspergillus;Aspergillus eucalypticola;Aspergillus eucalypticola CBS 122712	11883	1	4	1	0.000336615	-3.47287	Eukaryota	Opisthokonta	Fungi	Dikarya	Ascomycota
Exophiala oligosperma	215243	UP000053342	Eukaryota;Opisthokonta;Fungi;Dikarya;Ascomycota;saccharomyceta;Pezizomycotina;leotiomyceta;Eurotiomycetes;Chaetothyriomycetidae;Chaetothyriales;Herpotrichiellaceae;Exophiala;Exophiala oligosperma	11880	1	4	1	0.0003367	-3.47276	Eukaryota	Opisthokonta	Fungi	Dikarya	Ascomycota
Rhizoctonia solani	456999	UP000044841	Eukaryota;Opisthokonta;Fungi;Dikarya;Basidiomycota;Agaricomycotina;Agaricomycetes;Agaricomycetes incertae sedis;Cantharellales;Ceratobasidiaceae;Rhizoctonia;Rhizoctonia solani	11878	1	4	1	0.000336757	-3.47268	Eukaryota	Opisthokonta	Fungi	Dikarya	Basidiomycota
Cucumis sativus	3659	UP000029981	Eukaryota;Viridiplantae;Streptophyta;Streptophytina;Embryophyta;Tracheophyta;Euphyllophyta;Spermatophyta;Magnoliopsida;Mesangiospermae;eudicotyledons;Gunneridae;Pentapetalae;rosids;fabids;Cucurbitales;Cucurbitaceae;Benincaseae;Cucumis;Cucumis sativus	23744	1	8	1	0.000336927	-3.47246	Eukaryota	Viridiplantae	Streptophyta	Streptophytina	Embryophyta
Penicillium solitum	60172	UP000191612	Eukaryota;Opisthokonta;Fungi;Dikarya;Ascomycota;saccharomyceta;Pezizomycotina;leotiomyceta;Eurotiomycetes;Eurotiomycetidae;Eurotiales;Aspergillaceae;Penicillium;Penicillium solitum	11867	1	4	1	0.000337069	-3.47228	Eukaryota	Opisthokonta	Fungi	Dikarya	Ascomycota
Capsicum annuum	4072	UP000222542	Eukaryota;Viridiplantae;Streptophyta;Streptophytina;Embryophyta;Tracheophyta;Euphyllophyta;Spermatophyta;Magnoliopsida;Mesangiospermae;eudicotyledons;Gunneridae;Pentapetalae;asterids;lamiids;Solanales;Solanaceae;Solanoideae;Capsiceae;Capsicum;Capsicum annuum	35548	3	12	2	0.000337572	-3.47163	Eukaryota	Viridiplantae	Streptophyta	Streptophytina	Embryophyta
Phialophora attae	1664694	UP000038010	Eukaryota;Opisthokonta;Fungi;Dikarya;Ascomycota;saccharomyceta;Pezizomycotina;leotiomyceta;Eurotiomycetes;Chaetothyriomycetidae;Chaetothyriales;Herpotrichiellaceae;Phialophora;Phialophora attae	11848	1	4	1	0.00033761	-3.47159	Eukaryota	Opisthokonta	Fungi	Dikarya	Ascomycota
Phlebiopsis gigantea 11061_1 CR5-6	745531	UP000053257	Eukaryota;Opisthokonta;Fungi;Dikarya;Basidiomycota;Agaricomycotina;Agaricomycetes;Agaricomycetes incertae sedis;Polyporales;Phanerochaetaceae;Phlebiopsis;Phlebiopsis gigantea;Phlebiopsis gigantea 11061_1 CR5-6	11848	1	4	1	0.00033761	-3.47159	Eukaryota	Opisthokonta	Fungi	Dikarya	Basidiomycota
Beauveria bassiana D1-5	1245745	UP000030106	Eukaryota;Opisthokonta;Fungi;Dikarya;Ascomycota;saccharomyceta;Pezizomycotina;leotiomyceta;sordariomyceta;Sordariomycetes;Hypocreomycetidae;Hypocreales;Cordycipitaceae;Beauveria;Beauveria bassiana;Beauveria bassiana D1-5	11840	1	4	1	0.000337838	-3.47129	Eukaryota	Opisthokonta	Fungi	Dikarya	Ascomycota
Fusarium coffeatum	231269	UP000253153	Eukaryota;Opisthokonta;Fungi;Dikarya;Ascomycota;saccharomyceta;Pezizomycotina;leotiomyceta;sordariomyceta;Sordariomycetes;Hypocreomycetidae;Hypocreales;Nectriaceae;Fusarium;Fusarium incarnatum-equiseti species complex;Fusarium coffeatum	11778	1	4	1	0.000339616	-3.46901	Eukaryota	Opisthokonta	Fungi	Dikarya	Ascomycota
Purpureocillium lilacinum	33203	UP000078340	Eukaryota;Opisthokonta;Fungi;Dikarya;Ascomycota;saccharomyceta;Pezizomycotina;leotiomyceta;sordariomyceta;Sordariomycetes;Hypocreomycetidae;Hypocreales;Ophiocordycipitaceae;Purpureocillium;Purpureocillium lilacinum	11750	1	4	1	0.000340426	-3.46798	Eukaryota	Opisthokonta	Fungi	Dikarya	Ascomycota
Gloeophyllum trabeum ATCC 11539	670483	UP000030669	Eukaryota;Opisthokonta;Fungi;Dikarya;Basidiomycota;Agaricomycotina;Agaricomycetes;Agaricomycetes incertae sedis;Gloeophyllales;Gloeophyllaceae;Gloeophyllum;Gloeophyllum trabeum;Gloeophyllum trabeum ATCC 11539	11735	1	4	1	0.000340861	-3.46742	Eukaryota	Opisthokonta	Fungi	Dikarya	Basidiomycota
Penicillium nalgiovense	60175	UP000191691	Eukaryota;Opisthokonta;Fungi;Dikarya;Ascomycota;saccharomyceta;Pezizomycotina;leotiomyceta;Eurotiomycetes;Eurotiomycetidae;Eurotiales;Aspergillaceae;Penicillium;Penicillium nalgiovense	11728	1	4	1	0.000341064	-3.46716	Eukaryota	Opisthokonta	Fungi	Dikarya	Ascomycota
Penicillium freii	48697	UP000055045	Eukaryota;Opisthokonta;Fungi;Dikarya;Ascomycota;saccharomyceta;Pezizomycotina;leotiomyceta;Eurotiomycetes;Eurotiomycetidae;Eurotiales;Aspergillaceae;Penicillium;Penicillium freii	11722	1	4	1	0.000341239	-3.46694	Eukaryota	Opisthokonta	Fungi	Dikarya	Ascomycota
Zymoseptoria tritici ST99CH_3D7	1276538	UP000215127	Eukaryota;Opisthokonta;Fungi;Dikarya;Ascomycota;saccharomyceta;Pezizomycotina;leotiomyceta;dothideomyceta;Dothideomycetes;Dothideomycetidae;Capnodiales;Mycosphaerellaceae;Zymoseptoria;Zymoseptoria tritici;Zymoseptoria tritici ST99CH_3D7	11722	1	4	1	0.000341239	-3.46694	Eukaryota	Opisthokonta	Fungi	Dikarya	Ascomycota
Pyrenophora teres f. teres 0-1	861557	UP000001067	Eukaryota;Opisthokonta;Fungi;Dikarya;Ascomycota;saccharomyceta;Pezizomycotina;leotiomyceta;dothideomyceta;Dothideomycetes;Pleosporomycetidae;Pleosporales;Pleosporineae;Pleosporaceae;Pyrenophora;Pyrenophora teres;Pyrenophora teres f. teres;Pyrenophora teres f. teres 0-1	11705	1	4	1	0.000341734	-3.46631	Eukaryota	Opisthokonta	Fungi	Dikarya	Ascomycota
Hypoxylon sp. CI-4A	1001833	UP000242955	Eukaryota;Opisthokonta;Fungi;Dikarya;Ascomycota;saccharomyceta;Pezizomycotina;leotiomyceta;sordariomyceta;Sordariomycetes;Xylariomycetidae;Xylariales;Hypoxylaceae;Hypoxylon;unclassified Hypoxylon;Hypoxylon sp. CI-4A	11701	1	4	1	0.000341851	-3.46616	Eukaryota	Opisthokonta	Fungi	Dikarya	Ascomycota
Exserohilum turcica Et28A	671987	UP000016935	Eukaryota;Opisthokonta;Fungi;Dikarya;Ascomycota;saccharomyceta;Pezizomycotina;leotiomyceta;dothideomyceta;Dothideomycetes;Pleosporomycetidae;Pleosporales;Pleosporineae;Pleosporaceae;Exserohilum;Exserohilum turcicum;Exserohilum turcica Et28A	11687	1	4	1	0.000342261	-3.46564	Eukaryota	Opisthokonta	Fungi	Dikarya	Ascomycota
Eutypa lata UCREL1	1287681	UP000012174	Eukaryota;Opisthokonta;Fungi;Dikarya;Ascomycota;saccharomyceta;Pezizomycotina;leotiomyceta;sordariomyceta;Sordariomycetes;Xylariomycetidae;Xylariales;Diatrypaceae;Eutypa;Eutypa lata;Eutypa lata UCREL1	11684	1	4	1	0.000342349	-3.46553	Eukaryota	Opisthokonta	Fungi	Dikarya	Ascomycota
Metarhizium robertsii ARSEF 23	655844	UP000002498	Eukaryota;Opisthokonta;Fungi;Dikarya;Ascomycota;saccharomyceta;Pezizomycotina;leotiomyceta;sordariomyceta;Sordariomycetes;Hypocreomycetidae;Hypocreales;Clavicipitaceae;Metarhizium;Metarhizium robertsii;Metarhizium robertsii ARSEF 23	11684	1	4	1	0.000342349	-3.46553	Eukaryota	Opisthokonta	Fungi	Dikarya	Ascomycota
Aspergillus ibericus CBS 121593	1448316	UP000249402	Eukaryota;Opisthokonta;Fungi;Dikarya;Ascomycota;saccharomyceta;Pezizomycotina;leotiomyceta;Eurotiomycetes;Eurotiomycetidae;Eurotiales;Aspergillaceae;Aspergillus;Aspergillus ibericus;Aspergillus ibericus CBS 121593	11680	1	4	1	0.000342466	-3.46538	Eukaryota	Opisthokonta	Fungi	Dikarya	Ascomycota
Morchella conica CCBAS932	1392247	UP000277580	Eukaryota;Opisthokonta;Fungi;Dikarya;Ascomycota;saccharomyceta;Pezizomycotina;Pezizomycetes;Pezizales;Morchellaceae;Morchella;Morchella conica;Morchella conica CCBAS932	11577	0	4	1	0.000345513	-3.46154	Eukaryota	Opisthokonta	Fungi	Dikarya	Ascomycota
Aspergillus mulundensis	1810919	UP000256690	Eukaryota;Opisthokonta;Fungi;Dikarya;Ascomycota;saccharomyceta;Pezizomycotina;leotiomyceta;Eurotiomycetes;Eurotiomycetidae;Eurotiales;Aspergillaceae;Aspergillus;Aspergillus mulundensis	11569	1	4	1	0.000345752	-3.46124	Eukaryota	Opisthokonta	Fungi	Dikarya	Ascomycota
Trichophyton equinum CBS 127.97	559882	UP000009169	Eukaryota;Opisthokonta;Fungi;Dikarya;Ascomycota;saccharomyceta;Pezizomycotina;leotiomyceta;Eurotiomycetes;Eurotiomycetidae;Onygenales;Arthrodermataceae;Trichophyton;Trichophyton equinum;Trichophyton equinum CBS 127.97	8676	1	3	1	0.000345781	-3.4612	Eukaryota	Opisthokonta	Fungi	Dikarya	Ascomycota
Pseudogymnoascus sp. VKM F-4520 (FW-2644)	1420915	UP000029308	Eukaryota;Opisthokonta;Fungi;Dikarya;Ascomycota;saccharomyceta;Pezizomycotina;leotiomyceta;sordariomyceta;Leotiomycetes;Leotiomycetes incertae sedis;Pseudeurotiaceae;Pseudogymnoascus;unclassified Pseudogymnoascus;Pseudogymnoascus sp. VKM F-4520 (FW-2644)	11550	1	4	1	0.00034632	-3.46052	Eukaryota	Opisthokonta	Fungi	Dikarya	Ascomycota
Aspergillus parasiticus SU-1	1403190	UP000033540	Eukaryota;Opisthokonta;Fungi;Dikarya;Ascomycota;saccharomyceta;Pezizomycotina;leotiomyceta;Eurotiomycetes;Eurotiomycetidae;Eurotiales;Aspergillaceae;Aspergillus;Aspergillus parasiticus;Aspergillus parasiticus SU-1	8651	1	3	0	0.000346781	-3.45995	Eukaryota	Opisthokonta	Fungi	Dikarya	Ascomycota
Ramularia collo-cygni	112498	UP000225277	Eukaryota;Opisthokonta;Fungi;Dikarya;Ascomycota;saccharomyceta;Pezizomycotina;leotiomyceta;dothideomyceta;Dothideomycetes;Dothideomycetidae;Capnodiales;Mycosphaerellaceae;Ramularia;Ramularia collo-cygni	11501	1	4	1	0.000347796	-3.45868	Eukaryota	Opisthokonta	Fungi	Dikarya	Ascomycota
Trichoderma harzianum	5544	UP000034112	Eukaryota;Opisthokonta;Fungi;Dikarya;Ascomycota;saccharomyceta;Pezizomycotina;leotiomyceta;sordariomyceta;Sordariomycetes;Hypocreomycetidae;Hypocreales;Hypocreaceae;Trichoderma;Trichoderma harzianum	11497	1	4	1	0.000347917	-3.45852	Eukaryota	Opisthokonta	Fungi	Dikarya	Ascomycota
Trichophyton rubrum CBS 118892	559305	UP000008864	Eukaryota;Opisthokonta;Fungi;Dikarya;Ascomycota;saccharomyceta;Pezizomycotina;leotiomyceta;Eurotiomycetes;Eurotiomycetidae;Onygenales;Arthrodermataceae;Trichophyton;Trichophyton rubrum;Trichophyton rubrum CBS 118892	8617	1	3	1	0.000348149	-3.45823	Eukaryota	Opisthokonta	Fungi	Dikarya	Ascomycota
Aspergillus kawachii IFO 4308	1033177	UP000006812	Eukaryota;Opisthokonta;Fungi;Dikarya;Ascomycota;saccharomyceta;Pezizomycotina;leotiomyceta;Eurotiomycetes;Eurotiomycetidae;Eurotiales;Aspergillaceae;Aspergillus;Aspergillus kawachii;Aspergillus kawachii IFO 4308	11488	1	4	1	0.000348189	-3.45818	Eukaryota	Opisthokonta	Fungi	Dikarya	Ascomycota
Arthrobotrys oligospora ATCC 24927	756982	UP000008784	Eukaryota;Opisthokonta;Fungi;Dikarya;Ascomycota;saccharomyceta;Pezizomycotina;Orbiliomycetes;Orbiliales;Orbiliaceae;Arthrobotrys;Arthrobotrys oligospora;Arthrobotrys oligospora ATCC 24927	11478	1	4	1	0.000348493	-3.45781	Eukaryota	Opisthokonta	Fungi	Dikarya	Ascomycota
Parasponia andersonii	3476	UP000237105	Eukaryota;Viridiplantae;Streptophyta;Streptophytina;Embryophyta;Tracheophyta;Euphyllophyta;Spermatophyta;Magnoliopsida;Mesangiospermae;eudicotyledons;Gunneridae;Pentapetalae;rosids;fabids;Rosales;Cannabaceae;Parasponia;Parasponia andersonii	37178	1	13	1	0.000349669	-3.45634	Eukaryota	Viridiplantae	Streptophyta	Streptophytina	Embryophyta
Aspergillus oryzae	5062	UP000190312	Eukaryota;Opisthokonta;Fungi;Dikarya;Ascomycota;saccharomyceta;Pezizomycotina;leotiomyceta;Eurotiomycetes;Eurotiomycetidae;Eurotiales;Aspergillaceae;Aspergillus;Aspergillus oryzae	11429	1	4	1	0.000349987	-3.45595	Eukaryota	Opisthokonta	Fungi	Dikarya	Ascomycota
Penicillium brasilianum	104259	UP000042958	Eukaryota;Opisthokonta;Fungi;Dikarya;Ascomycota;saccharomyceta;Pezizomycotina;leotiomyceta;Eurotiomycetes;Eurotiomycetidae;Eurotiales;Aspergillaceae;Penicillium;Penicillium brasilianum	11426	1	4	1	0.000350079	-3.45583	Eukaryota	Opisthokonta	Fungi	Dikarya	Ascomycota
Fusarium longipes	694270	UP000266234	Eukaryota;Opisthokonta;Fungi;Dikarya;Ascomycota;saccharomyceta;Pezizomycotina;leotiomyceta;sordariomyceta;Sordariomycetes;Hypocreomycetidae;Hypocreales;Nectriaceae;Fusarium;Fusarium sambucinum species complex;Fusarium longipes	11420	1	4	1	0.000350263	-3.45561	Eukaryota	Opisthokonta	Fungi	Dikarya	Ascomycota
Metarhizium anisopliae BRIP 53293	1291518	UP000054544	Eukaryota;Opisthokonta;Fungi;Dikarya;Ascomycota;saccharomyceta;Pezizomycotina;leotiomyceta;sordariomyceta;Sordariomycetes;Hypocreomycetidae;Hypocreales;Clavicipitaceae;Metarhizium;Metarhizium anisopliae;Metarhizium anisopliae BRIP 53293	11404	1	4	1	0.000350754	-3.455	Eukaryota	Opisthokonta	Fungi	Dikarya	Ascomycota
Metarhizium majus ARSEF 297	1276143	UP000031176	Eukaryota;Opisthokonta;Fungi;Dikarya;Ascomycota;saccharomyceta;Pezizomycotina;leotiomyceta;sordariomyceta;Sordariomycetes;Hypocreomycetidae;Hypocreales;Clavicipitaceae;Metarhizium;Metarhizium majus;Metarhizium majus ARSEF 297	11394	1	4	1	0.000351062	-3.45462	Eukaryota	Opisthokonta	Fungi	Dikarya	Ascomycota
Rhinocladiella mackenziei CBS 650.93	1442369	UP000053617	Eukaryota;Opisthokonta;Fungi;Dikarya;Ascomycota;saccharomyceta;Pezizomycotina;leotiomyceta;Eurotiomycetes;Chaetothyriomycetidae;Chaetothyriales;Herpotrichiellaceae;Rhinocladiella;Rhinocladiella mackenziei;Rhinocladiella mackenziei CBS 650.93	11378	1	4	1	0.000351556	-3.45401	Eukaryota	Opisthokonta	Fungi	Dikarya	Ascomycota
Penicillium antarcticum	416450	UP000191672	Eukaryota;Opisthokonta;Fungi;Dikarya;Ascomycota;saccharomyceta;Pezizomycotina;leotiomyceta;Eurotiomycetes;Eurotiomycetidae;Eurotiales;Aspergillaceae;Penicillium;Penicillium antarcticum	11372	1	4	1	0.000351741	-3.45378	Eukaryota	Opisthokonta	Fungi	Dikarya	Ascomycota
Aspergillus homomorphus CBS 101889	1450537	UP000248961	Eukaryota;Opisthokonta;Fungi;Dikarya;Ascomycota;saccharomyceta;Pezizomycotina;leotiomyceta;Eurotiomycetes;Eurotiomycetidae;Eurotiales;Aspergillaceae;Aspergillus;Aspergillus homomorphus;Aspergillus homomorphus CBS 101889	11360	1	4	1	0.000352113	-3.45332	Eukaryota	Opisthokonta	Fungi	Dikarya	Ascomycota
Stachybotrys chartarum IBT 40288	1283842	UP000028540	Eukaryota;Opisthokonta;Fungi;Dikarya;Ascomycota;saccharomyceta;Pezizomycotina;leotiomyceta;sordariomyceta;Sordariomycetes;Hypocreomycetidae;Hypocreales;Stachybotryaceae;Stachybotrys;Stachybotrys chartarum;Stachybotrys chartarum IBT 40288	11359	1	4	1	0.000352144	-3.45328	Eukaryota	Opisthokonta	Fungi	Dikarya	Ascomycota
Ricinus communis	3988	UP000008311	Eukaryota;Viridiplantae;Streptophyta;Streptophytina;Embryophyta;Tracheophyta;Euphyllophyta;Spermatophyta;Magnoliopsida;Mesangiospermae;eudicotyledons;Gunneridae;Pentapetalae;rosids;fabids;Malpighiales;Euphorbiaceae;Acalyphoideae;Acalypheae;Ricinus;Ricinus communis	31219	1	11	1	0.00035235	-3.45303	Eukaryota	Viridiplantae	Streptophyta	Streptophytina	Embryophyta
Puccinia coronata var. avenae f. sp. avenae	200324	UP000235388	Eukaryota;Opisthokonta;Fungi;Dikarya;Basidiomycota;Pucciniomycotina;Pucciniomycetes;Pucciniales;Pucciniaceae;Puccinia;Puccinia coronata;Puccinia coronata var. avenae;Puccinia coronata var. avenae f. sp. avenae	25533	2	9	0	0.000352485	-3.45286	Eukaryota	Opisthokonta	Fungi	Dikarya	Basidiomycota
Coniella lustricola	2025994	UP000241462	Eukaryota;Opisthokonta;Fungi;Dikarya;Ascomycota;saccharomyceta;Pezizomycotina;leotiomyceta;sordariomyceta;Sordariomycetes;Sordariomycetidae;Diaporthales;Schizoparmaceae;Coniella;Coniella lustricola	11309	1	4	1	0.000353701	-3.45136	Eukaryota	Opisthokonta	Fungi	Dikarya	Ascomycota
Aspergillus sclerotialis	2070753	UP000266188	Eukaryota;Opisthokonta;Fungi;Dikarya;Ascomycota;saccharomyceta;Pezizomycotina;leotiomyceta;Eurotiomycetes;Eurotiomycetidae;Eurotiales;Aspergillaceae;Aspergillus;Aspergillus sclerotialis	11306	1	4	1	0.000353794	-3.45125	Eukaryota	Opisthokonta	Fungi	Dikarya	Ascomycota
Vigna angularis	3914	UP000053144	Eukaryota;Viridiplantae;Streptophyta;Streptophytina;Embryophyta;Tracheophyta;Euphyllophyta;Spermatophyta;Magnoliopsida;Mesangiospermae;eudicotyledons;Gunneridae;Pentapetalae;rosids;fabids;Fabales;Fabaceae;Papilionoideae;50 kb inversion clade;NPAAA clade;indigoferoid/millettioid clade;Phaseoleae;Vigna;Vigna angularis	33730	1	12	1	0.000355766	-3.44884	Eukaryota	Viridiplantae	Streptophyta	Streptophytina	Embryophyta
Penicillium sp. 'occitanis'	290292	UP000218381	Eukaryota;Opisthokonta;Fungi;Dikarya;Ascomycota;saccharomyceta;Pezizomycotina;leotiomyceta;Eurotiomycetes;Eurotiomycetidae;Eurotiales;Aspergillaceae;Penicillium;unclassified Penicillium;Penicillium sp. 'occitanis'	11231	1	4	1	0.000356157	-3.44836	Eukaryota	Opisthokonta	Fungi	Dikarya	Ascomycota
Nicotiana sylvestris	4096	UP000189701	Eukaryota;Viridiplantae;Streptophyta;Streptophytina;Embryophyta;Tracheophyta;Euphyllophyta;Spermatophyta;Magnoliopsida;Mesangiospermae;eudicotyledons;Gunneridae;Pentapetalae;asterids;lamiids;Solanales;Solanaceae;Nicotianoideae;Nicotianeae;Nicotiana;Nicotiana sylvestris	33640	4	12	1	0.000356718	-3.44767	Eukaryota	Viridiplantae	Streptophyta	Streptophytina	Embryophyta
Magnaporthiopsis poae ATCC 64411	644358	UP000011715	Eukaryota;Opisthokonta;Fungi;Dikarya;Ascomycota;saccharomyceta;Pezizomycotina;leotiomyceta;sordariomyceta;Sordariomycetes;Sordariomycetidae;Magnaporthales;Magnaporthaceae;Magnaporthiopsis;Magnaporthiopsis poae;Magnaporthiopsis poae ATCC 64411	11206	1	4	1	0.000356952	-3.44739	Eukaryota	Opisthokonta	Fungi	Dikarya	Ascomycota
Agaricus bisporus var. burnettii JB137-S8	597362	UP000008493	Eukaryota;Opisthokonta;Fungi;Dikarya;Basidiomycota;Agaricomycotina;Agaricomycetes;Agaricomycetidae;Agaricales;Agaricaceae;Agaricus;Agaricus bisporus;Agaricus bisporus var. burnettii;Agaricus bisporus var. burnettii JB137-S8	11204	1	4	1	0.000357015	-3.44731	Eukaryota	Opisthokonta	Fungi	Dikarya	Basidiomycota
Cladophialophora carrionii	86049	UP000094526	Eukaryota;Opisthokonta;Fungi;Dikarya;Ascomycota;saccharomyceta;Pezizomycotina;leotiomyceta;Eurotiomycetes;Chaetothyriomycetidae;Chaetothyriales;Herpotrichiellaceae;Cladophialophora;Cladophialophora carrionii	11181	1	4	1	0.00035775	-3.44642	Eukaryota	Opisthokonta	Fungi	Dikarya	Ascomycota
Trichoderma gamsii	398673	UP000054821	Eukaryota;Opisthokonta;Fungi;Dikarya;Ascomycota;saccharomyceta;Pezizomycotina;leotiomyceta;sordariomyceta;Sordariomycetes;Hypocreomycetidae;Hypocreales;Hypocreaceae;Trichoderma;Trichoderma gamsii	11178	1	4	1	0.000357846	-3.4463	Eukaryota	Opisthokonta	Fungi	Dikarya	Ascomycota
Neurospora tetrasperma FGSC 2509	510952	UP000008513	Eukaryota;Opisthokonta;Fungi;Dikarya;Ascomycota;saccharomyceta;Pezizomycotina;leotiomyceta;sordariomyceta;Sordariomycetes;Sordariomycetidae;Sordariales;Sordariaceae;Neurospora;Neurospora tetrasperma;Neurospora tetrasperma FGSC 2509	11177	1	4	1	0.000357878	-3.44627	Eukaryota	Opisthokonta	Fungi	Dikarya	Ascomycota
Daldinia sp. EC12	1001832	UP000243732	Eukaryota;Opisthokonta;Fungi;Dikarya;Ascomycota;saccharomyceta;Pezizomycotina;leotiomyceta;sordariomyceta;Sordariomycetes;Xylariomycetidae;Xylariales;Hypoxylaceae;Daldinia;unclassified Daldinia;Daldinia sp. EC12	11156	1	4	1	0.000358551	-3.44545	Eukaryota	Opisthokonta	Fungi	Dikarya	Ascomycota
Valsa mali	105487	UP000078559	Eukaryota;Opisthokonta;Fungi;Dikarya;Ascomycota;saccharomyceta;Pezizomycotina;leotiomyceta;sordariomyceta;Sordariomycetes;Sordariomycetidae;Diaporthales;Valsaceae;Valsa;Valsa mali	11147	1	4	1	0.000358841	-3.4451	Eukaryota	Opisthokonta	Fungi	Dikarya	Ascomycota
Aspergillus awamori	105351	UP000286921	Eukaryota;Opisthokonta;Fungi;Dikarya;Ascomycota;saccharomyceta;Pezizomycotina;leotiomyceta;Eurotiomycetes;Eurotiomycetidae;Eurotiales;Aspergillaceae;Aspergillus;Aspergillus awamori	11139	1	4	1	0.000359099	-3.44479	Eukaryota	Opisthokonta	Fungi	Dikarya	Ascomycota
Termitomyces sp. J132	1306850	UP000053712	Eukaryota;Opisthokonta;Fungi;Dikarya;Basidiomycota;Agaricomycotina;Agaricomycetes;Agaricomycetidae;Agaricales;Lyophyllaceae;Termitomyces;unclassified Termitomyces;Termitomyces sp. J132	11124	1	4	1	0.000359583	-3.4442	Eukaryota	Opisthokonta	Fungi	Dikarya	Basidiomycota
Cylindrobasidium torrendii FP15055 ss-10	1314674	UP000054007	Eukaryota;Opisthokonta;Fungi;Dikarya;Basidiomycota;Agaricomycotina;Agaricomycetes;Agaricomycetidae;Agaricales;Physalacriaceae;Cylindrobasidium;Cylindrobasidium torrendii;Cylindrobasidium torrendii FP15055 ss-10	13892	1	5	1	0.000359919	-3.44379	Eukaryota	Opisthokonta	Fungi	Dikarya	Basidiomycota
Cajanus cajan	3821	UP000075243	Eukaryota;Viridiplantae;Streptophyta;Streptophytina;Embryophyta;Tracheophyta;Euphyllophyta;Spermatophyta;Magnoliopsida;Mesangiospermae;eudicotyledons;Gunneridae;Pentapetalae;rosids;fabids;Fabales;Fabaceae;Papilionoideae;50 kb inversion clade;NPAAA clade;indigoferoid/millettioid clade;Phaseoleae;Cajanus;Cajanus cajan	47180	1	17	1	0.000360322	-3.44331	Eukaryota	Viridiplantae	Streptophyta	Streptophytina	Embryophyta
Phanerochaete carnosa HHB-10118-sp	650164	UP000008370	Eukaryota;Opisthokonta;Fungi;Dikarya;Basidiomycota;Agaricomycotina;Agaricomycetes;Agaricomycetes incertae sedis;Polyporales;Phanerochaetaceae;Phanerochaete;Phanerochaete carnosa;Phanerochaete carnosa HHB-10118-sp	13867	0	5	1	0.000360568	-3.44301	Eukaryota	Opisthokonta	Fungi	Dikarya	Basidiomycota
Cyphellophora europaea CBS 101466	1220924	UP000030752	Eukaryota;Opisthokonta;Fungi;Dikarya;Ascomycota;saccharomyceta;Pezizomycotina;leotiomyceta;Eurotiomycetes;Chaetothyriomycetidae;Chaetothyriales;Cyphellophoraceae;Cyphellophora;Cyphellophora europaea;Cyphellophora europaea CBS 101466	11090	1	4	1	0.000360685	-3.44287	Eukaryota	Opisthokonta	Fungi	Dikarya	Ascomycota
Penicillium expansum	27334	UP000030143	Eukaryota;Opisthokonta;Fungi;Dikarya;Ascomycota;saccharomyceta;Pezizomycotina;leotiomyceta;Eurotiomycetes;Eurotiomycetidae;Eurotiales;Aspergillaceae;Penicillium;Penicillium expansum	11060	1	4	1	0.000361664	-3.4417	Eukaryota	Opisthokonta	Fungi	Dikarya	Ascomycota
Fomitopsis pinicola FP-58527 SS1	743788	UP000015241	Eukaryota;Opisthokonta;Fungi;Dikarya;Basidiomycota;Agaricomycotina;Agaricomycetes;Agaricomycetes incertae sedis;Polyporales;Fomitopsidaceae;Fomitopsis;Fomitopsis pinicola;Fomitopsis pinicola FP-58527 SS1	13805	1	5	1	0.000362188	-3.44107	Eukaryota	Opisthokonta	Fungi	Dikarya	Basidiomycota
Chaetomium globosum CBS 148.51	306901	UP000001056	Eukaryota;Opisthokonta;Fungi;Dikarya;Ascomycota;saccharomyceta;Pezizomycotina;leotiomyceta;sordariomyceta;Sordariomycetes;Sordariomycetidae;Sordariales;Chaetomiaceae;Chaetomium;Chaetomium globosum;Chaetomium globosum CBS 148.51	11042	1	4	1	0.000362253	-3.44099	Eukaryota	Opisthokonta	Fungi	Dikarya	Ascomycota
Aspergillus carbonarius ITEM 5010	602072	UP000188318	Eukaryota;Opisthokonta;Fungi;Dikarya;Ascomycota;saccharomyceta;Pezizomycotina;leotiomyceta;Eurotiomycetes;Eurotiomycetidae;Eurotiales;Aspergillaceae;Aspergillus;Aspergillus carbonarius;Aspergillus carbonarius ITEM 5010	11034	1	4	1	0.000362516	-3.44067	Eukaryota	Opisthokonta	Fungi	Dikarya	Ascomycota
Botrytis cinerea BcDW1	1290391	UP000012045	Eukaryota;Opisthokonta;Fungi;Dikarya;Ascomycota;saccharomyceta;Pezizomycotina;leotiomyceta;sordariomyceta;Leotiomycetes;Helotiales;Sclerotiniaceae;Botrytis;Botrytis cinerea;Botrytis cinerea BcDW1	11022	1	4	1	0.000362911	-3.4402	Eukaryota	Opisthokonta	Fungi	Dikarya	Ascomycota
Cordyceps confragosa RCEF 1005	1081108	UP000076881	Eukaryota;Opisthokonta;Fungi;Dikarya;Ascomycota;saccharomyceta;Pezizomycotina;leotiomyceta;sordariomyceta;Sordariomycetes;Hypocreomycetidae;Hypocreales;Cordycipitaceae;Cordyceps;Cordyceps confragosa;Cordyceps confragosa RCEF 1005	11019	1	4	1	0.000363009	-3.44008	Eukaryota	Opisthokonta	Fungi	Dikarya	Ascomycota
Pseudogymnoascus sp. WSF 3629	1622147	UP000091997	Eukaryota;Opisthokonta;Fungi;Dikarya;Ascomycota;saccharomyceta;Pezizomycotina;leotiomyceta;sordariomyceta;Leotiomycetes;Leotiomycetes incertae sedis;Pseudeurotiaceae;Pseudogymnoascus;unclassified Pseudogymnoascus;Pseudogymnoascus sp. WSF 3629	11000	1	4	1	0.000363636	-3.43933	Eukaryota	Opisthokonta	Fungi	Dikarya	Ascomycota
Capsicum baccatum	33114	UP000224567	Eukaryota;Viridiplantae;Streptophyta;Streptophytina;Embryophyta;Tracheophyta;Euphyllophyta;Spermatophyta;Magnoliopsida;Mesangiospermae;eudicotyledons;Gunneridae;Pentapetalae;asterids;lamiids;Solanales;Solanaceae;Solanoideae;Capsiceae;Capsicum;Capsicum baccatum	35641	3	13	1	0.000364748	-3.43801	Eukaryota	Viridiplantae	Streptophyta	Streptophytina	Embryophyta
Dactylellina haptotyla CBS 200.50	1284197	UP000015100	Eukaryota;Opisthokonta;Fungi;Dikarya;Ascomycota;saccharomyceta;Pezizomycotina;Orbiliomycetes;Orbiliales;Orbiliaceae;Dactylellina;Dactylellina haptotyla;Dactylellina haptotyla CBS 200.50	10959	1	4	1	0.000364997	-3.43771	Eukaryota	Opisthokonta	Fungi	Dikarya	Ascomycota
Caenorhabditis latens	1503980	UP000216463	Eukaryota;Opisthokonta;Metazoa;Eumetazoa;Bilateria;Protostomia;Ecdysozoa;Nematoda;Chromadorea;Rhabditida;Rhabditina;Rhabditomorpha;Rhabditoidea;Rhabditidae;Peloderinae;Caenorhabditis;Caenorhabditis latens	24651	1	9	1	0.000365097	-3.43759	Eukaryota	Opisthokonta	Metazoa	Eumetazoa	Bilateria
Aspergillus niger ATCC 1015	380704	UP000009038	Eukaryota;Opisthokonta;Fungi;Dikarya;Ascomycota;saccharomyceta;Pezizomycotina;leotiomyceta;Eurotiomycetes;Eurotiomycetidae;Eurotiales;Aspergillaceae;Aspergillus;Aspergillus niger;Aspergillus niger ATCC 1015	10947	1	4	1	0.000365397	-3.43724	Eukaryota	Opisthokonta	Fungi	Dikarya	Ascomycota
Nicotiana attenuata	49451	UP000187609	Eukaryota;Viridiplantae;Streptophyta;Streptophytina;Embryophyta;Tracheophyta;Euphyllophyta;Spermatophyta;Magnoliopsida;Mesangiospermae;eudicotyledons;Gunneridae;Pentapetalae;asterids;lamiids;Solanales;Solanaceae;Nicotianoideae;Nicotianeae;Nicotiana;Nicotiana attenuata	32839	1	12	2	0.000365419	-3.43721	Eukaryota	Viridiplantae	Streptophyta	Streptophytina	Embryophyta
Trichoderma longibrachiatum ATCC 18648	983965	UP000240760	Eukaryota;Opisthokonta;Fungi;Dikarya;Ascomycota;saccharomyceta;Pezizomycotina;leotiomyceta;sordariomyceta;Sordariomycetes;Hypocreomycetidae;Hypocreales;Hypocreaceae;Trichoderma;Trichoderma longibrachiatum;Trichoderma longibrachiatum ATCC 18648	10929	0	4	1	0.000365999	-3.43652	Eukaryota	Opisthokonta	Fungi	Dikarya	Ascomycota
Phialophora americana	5601	UP000054266	Eukaryota;Opisthokonta;Fungi;Dikarya;Ascomycota;saccharomyceta;Pezizomycotina;leotiomyceta;Eurotiomycetes;Chaetothyriomycetidae;Chaetothyriales;Herpotrichiellaceae;Phialophora;Phialophora americana	10919	1	4	1	0.000366334	-3.43612	Eukaryota	Opisthokonta	Fungi	Dikarya	Ascomycota
Plasmodium falciparum 3D7	36329	UP000001450	Eukaryota;Alveolata;Apicomplexa;Aconoidasida;Haemosporida;Plasmodiidae;Plasmodium;Plasmodium (Laverania);Plasmodium falciparum;Plasmodium falciparum 3D7	5448	1	2	1	0.000367107	-3.43521	Eukaryota	Alveolata	Apicomplexa	Aconoidasida	Haemosporida
Aspergillus sydowii CBS 593.65	1036612	UP000184356	Eukaryota;Opisthokonta;Fungi;Dikarya;Ascomycota;saccharomyceta;Pezizomycotina;leotiomyceta;Eurotiomycetes;Eurotiomycetidae;Eurotiales;Aspergillaceae;Aspergillus;Aspergillus sydowii;Aspergillus sydowii CBS 593.65	13568	0	5	1	0.000368514	-3.43355	Eukaryota	Opisthokonta	Fungi	Dikarya	Ascomycota
Apostasia shenzhenica	1088818	UP000236161	Eukaryota;Viridiplantae;Streptophyta;Streptophytina;Embryophyta;Tracheophyta;Euphyllophyta;Spermatophyta;Magnoliopsida;Mesangiospermae;Liliopsida;Petrosaviidae;Asparagales;Orchidaceae;Apostasioideae;Apostasia;Apostasia shenzhenica	21679	1	8	0	0.000369021	-3.43295	Eukaryota	Viridiplantae	Streptophyta	Streptophytina	Embryophyta
Aspergillus aculeatus ATCC 16872	690307	UP000184546	Eukaryota;Opisthokonta;Fungi;Dikarya;Ascomycota;saccharomyceta;Pezizomycotina;leotiomyceta;Eurotiomycetes;Eurotiomycetidae;Eurotiales;Aspergillaceae;Aspergillus;Aspergillus aculeatus;Aspergillus aculeatus ATCC 16872	10839	1	4	1	0.000369038	-3.43293	Eukaryota	Opisthokonta	Fungi	Dikarya	Ascomycota
Aspergillus heteromorphus CBS 117.55	1448321	UP000247233	Eukaryota;Opisthokonta;Fungi;Dikarya;Ascomycota;saccharomyceta;Pezizomycotina;leotiomyceta;Eurotiomycetes;Eurotiomycetidae;Eurotiales;Aspergillaceae;Aspergillus;Aspergillus heteromorphus;Aspergillus heteromorphus CBS 117.55	10837	1	4	1	0.000369106	-3.43285	Eukaryota	Opisthokonta	Fungi	Dikarya	Ascomycota
Diplodia corticola	236234	UP000183809	Eukaryota;Opisthokonta;Fungi;Dikarya;Ascomycota;saccharomyceta;Pezizomycotina;leotiomyceta;dothideomyceta;Dothideomycetes;Dothideomycetes incertae sedis;Botryosphaeriales;Botryosphaeriaceae;Diplodia;Diplodia corticola	10836	1	4	1	0.00036914	-3.43281	Eukaryota	Opisthokonta	Fungi	Dikarya	Ascomycota
Jatropha curcas	180498	UP000027138	Eukaryota;Viridiplantae;Streptophyta;Streptophytina;Embryophyta;Tracheophyta;Euphyllophyta;Spermatophyta;Magnoliopsida;Mesangiospermae;eudicotyledons;Gunneridae;Pentapetalae;rosids;fabids;Malpighiales;Euphorbiaceae;Crotonoideae;Jatropheae;Jatropha;Jatropha curcas	27058	1	10	1	0.000369576	-3.4323	Eukaryota	Viridiplantae	Streptophyta	Streptophytina	Embryophyta
Plasmodium vivax Sal-1	126793	UP000008333	Eukaryota;Alveolata;Apicomplexa;Aconoidasida;Haemosporida;Plasmodiidae;Plasmodium;Plasmodium (Plasmodium);Plasmodium vivax;Plasmodium vivax Sal-1	5389	1	2	1	0.000371126	-3.43048	Eukaryota	Alveolata	Apicomplexa	Aconoidasida	Haemosporida
Torrubiella hemipterigena	1531966	UP000039046	Eukaryota;Opisthokonta;Fungi;Dikarya;Ascomycota;saccharomyceta;Pezizomycotina;leotiomyceta;sordariomyceta;Sordariomycetes;Hypocreomycetidae;Hypocreales;Clavicipitaceae;Torrubiella;Torrubiella hemipterigena	10771	1	4	1	0.000371368	-3.4302	Eukaryota	Opisthokonta	Fungi	Dikarya	Ascomycota
Valsa mali var. pyri	694573	UP000078576	Eukaryota;Opisthokonta;Fungi;Dikarya;Ascomycota;saccharomyceta;Pezizomycotina;leotiomyceta;sordariomyceta;Sordariomycetes;Sordariomycetidae;Diaporthales;Valsaceae;Valsa;Valsa mali;Valsa mali var. pyri	10741	1	4	1	0.000372405	-3.42898	Eukaryota	Opisthokonta	Fungi	Dikarya	Ascomycota
Prunus persica	3760	UP000006882	Eukaryota;Viridiplantae;Streptophyta;Streptophytina;Embryophyta;Tracheophyta;Euphyllophyta;Spermatophyta;Magnoliopsida;Mesangiospermae;eudicotyledons;Gunneridae;Pentapetalae;rosids;fabids;Rosales;Rosaceae;Amygdaloideae;Amygdaleae;Prunus;Prunus persica	26847	1	10	1	0.000372481	-3.4289	Eukaryota	Viridiplantae	Streptophyta	Streptophytina	Embryophyta
Diaporthe ampelina	1214573	UP000034680	Eukaryota;Opisthokonta;Fungi;Dikarya;Ascomycota;saccharomyceta;Pezizomycotina;leotiomyceta;sordariomyceta;Sordariomycetes;Sordariomycetidae;Diaporthales;Diaporthaceae;Diaporthe;Diaporthe ampelina	10703	1	4	1	0.000373727	-3.42745	Eukaryota	Opisthokonta	Fungi	Dikarya	Ascomycota
Phialophora cf. hyalina BP 5553	2005443	UP000254866	Eukaryota;Opisthokonta;Fungi;Dikarya;Ascomycota;saccharomyceta;Pezizomycotina;leotiomyceta;sordariomyceta;Leotiomycetes;Leotiomycetes incertae sedis;Phialophora;Phialophora cf. hyalina BP 5553	10697	1	4	1	0.000373937	-3.4272	Eukaryota	Opisthokonta	Fungi	Dikarya	Ascomycota
Pseudogymnoascus verrucosus	342668	UP000091956	Eukaryota;Opisthokonta;Fungi;Dikarya;Ascomycota;saccharomyceta;Pezizomycotina;leotiomyceta;sordariomyceta;Leotiomycetes;Leotiomycetes incertae sedis;Pseudeurotiaceae;Pseudogymnoascus;Pseudogymnoascus verrucosus	10682	1	4	1	0.000374462	-3.42659	Eukaryota	Opisthokonta	Fungi	Dikarya	Ascomycota
Pseudogymnoascus sp. 23342-1-I1	1524831	UP000091879	Eukaryota;Opisthokonta;Fungi;Dikarya;Ascomycota;saccharomyceta;Pezizomycotina;leotiomyceta;sordariomyceta;Leotiomycetes;Leotiomycetes incertae sedis;Pseudeurotiaceae;Pseudogymnoascus;unclassified Pseudogymnoascus;Pseudogymnoascus sp. 23342-1-I1	10680	1	4	1	0.000374532	-3.42651	Eukaryota	Opisthokonta	Fungi	Dikarya	Ascomycota
Stachybotrys chlorohalonata IBT 40285	1283841	UP000028524	Eukaryota;Opisthokonta;Fungi;Dikarya;Ascomycota;saccharomyceta;Pezizomycotina;leotiomyceta;sordariomyceta;Sordariomycetes;Hypocreomycetidae;Hypocreales;Stachybotryaceae;Stachybotrys;Stachybotrys chlorohalonata;Stachybotrys chlorohalonata IBT 40285	10676	1	4	1	0.000374672	-3.42635	Eukaryota	Opisthokonta	Fungi	Dikarya	Ascomycota
Podospora anserina S mat+	515849	UP000001197	Eukaryota;Opisthokonta;Fungi;Dikarya;Ascomycota;saccharomyceta;Pezizomycotina;leotiomyceta;sordariomyceta;Sordariomycetes;Sordariomycetidae;Sordariales;Chaetomiaceae;Podospora;Podospora anserina;Podospora anserina S mat+	10657	1	4	1	0.00037534	-3.42557	Eukaryota	Opisthokonta	Fungi	Dikarya	Ascomycota
Beauveria bassiana	176275	UP000235728	Eukaryota;Opisthokonta;Fungi;Dikarya;Ascomycota;saccharomyceta;Pezizomycotina;leotiomyceta;sordariomyceta;Sordariomycetes;Hypocreomycetidae;Hypocreales;Cordycipitaceae;Beauveria;Beauveria bassiana	10656	1	4	1	0.000375375	-3.42553	Eukaryota	Opisthokonta	Fungi	Dikarya	Ascomycota
Theobroma cacao	3641	UP000026915	Eukaryota;Viridiplantae;Streptophyta;Streptophytina;Embryophyta;Tracheophyta;Euphyllophyta;Spermatophyta;Magnoliopsida;Mesangiospermae;eudicotyledons;Gunneridae;Pentapetalae;rosids;malvids;Malvales;Malvaceae;Byttnerioideae;Theobroma;Theobroma cacao	29159	1	11	1	0.000377242	-3.42338	Eukaryota	Viridiplantae	Streptophyta	Streptophytina	Embryophyta
Aspergillus versicolor CBS 583.65	1036611	UP000184073	Eukaryota;Opisthokonta;Fungi;Dikarya;Ascomycota;saccharomyceta;Pezizomycotina;leotiomyceta;Eurotiomycetes;Eurotiomycetidae;Eurotiales;Aspergillaceae;Aspergillus;Aspergillus versicolor;Aspergillus versicolor CBS 583.65	13222	0	5	1	0.000378158	-3.42233	Eukaryota	Opisthokonta	Fungi	Dikarya	Ascomycota
Zymoseptoria brevis	1047168	UP000033647	Eukaryota;Opisthokonta;Fungi;Dikarya;Ascomycota;saccharomyceta;Pezizomycotina;leotiomyceta;dothideomyceta;Dothideomycetes;Dothideomycetidae;Capnodiales;Mycosphaerellaceae;Zymoseptoria;Zymoseptoria brevis	10566	1	4	1	0.000378573	-3.42185	Eukaryota	Opisthokonta	Fungi	Dikarya	Ascomycota
Conidiobolus coronatus NRRL 28638	796925	UP000070444	Eukaryota;Opisthokonta;Fungi;Fungi incertae sedis;Zoopagomycota;Entomophthoromycotina;Entomophthoromycetes;Entomophthorales;Ancylistaceae;Conidiobolus;Conidiobolus coronatus;Conidiobolus coronatus NRRL 28638	10563	1	4	1	0.00037868	-3.42173	Eukaryota	Opisthokonta	Fungi	Fungi incertae sedis	Zoopagomycota
Valsa malicola	356882	UP000283895	Eukaryota;Opisthokonta;Fungi;Dikarya;Ascomycota;saccharomyceta;Pezizomycotina;leotiomyceta;sordariomyceta;Sordariomycetes;Sordariomycetidae;Diaporthales;Valsaceae;Valsa;Valsa malicola	10560	1	4	1	0.000378788	-3.4216	Eukaryota	Opisthokonta	Fungi	Dikarya	Ascomycota
Aspergillus nidulans FGSC A4	227321	UP000000560	Eukaryota;Opisthokonta;Fungi;Dikarya;Ascomycota;saccharomyceta;Pezizomycotina;leotiomyceta;Eurotiomycetes;Eurotiomycetidae;Eurotiales;Aspergillaceae;Aspergillus;Aspergillus nidulans;Aspergillus nidulans FGSC A4	10557	1	4	1	0.000378896	-3.42148	Eukaryota	Opisthokonta	Fungi	Dikarya	Ascomycota
Coccidioides immitis H538.4	396776	UP000054563	Eukaryota;Opisthokonta;Fungi;Dikarya;Ascomycota;saccharomyceta;Pezizomycotina;leotiomyceta;Eurotiomycetes;Eurotiomycetidae;Onygenales;Onygenales incertae sedis;Coccidioides;Coccidioides immitis;Coccidioides immitis H538.4	10535	1	4	1	0.000379687	-3.42057	Eukaryota	Opisthokonta	Fungi	Dikarya	Ascomycota
Caenorhabditis nigoni	1611254	UP000230233	Eukaryota;Opisthokonta;Metazoa;Eumetazoa;Bilateria;Protostomia;Ecdysozoa;Nematoda;Chromadorea;Rhabditida;Rhabditina;Rhabditomorpha;Rhabditoidea;Rhabditidae;Peloderinae;Caenorhabditis;Caenorhabditis nigoni	28846	1	11	1	0.000381335	-3.41869	Eukaryota	Opisthokonta	Metazoa	Eumetazoa	Bilateria
Trichoderma arundinaceum	490622	UP000266272	Eukaryota;Opisthokonta;Fungi;Dikarya;Ascomycota;saccharomyceta;Pezizomycotina;leotiomyceta;sordariomyceta;Sordariomycetes;Hypocreomycetidae;Hypocreales;Hypocreaceae;Trichoderma;Trichoderma arundinaceum	10471	1	4	1	0.000382007	-3.41793	Eukaryota	Opisthokonta	Fungi	Dikarya	Ascomycota
Capronia epimyces CBS 606.96	1182542	UP000019478	Eukaryota;Opisthokonta;Fungi;Dikarya;Ascomycota;saccharomyceta;Pezizomycotina;leotiomyceta;Eurotiomycetes;Chaetothyriomycetidae;Chaetothyriales;Herpotrichiellaceae;Capronia;Capronia epimyces;Capronia epimyces CBS 606.96	10469	1	4	1	0.00038208	-3.41785	Eukaryota	Opisthokonta	Fungi	Dikarya	Ascomycota
Coccidioides immitis RMSCC 3703	454286	UP000054559	Eukaryota;Opisthokonta;Fungi;Dikarya;Ascomycota;saccharomyceta;Pezizomycotina;leotiomyceta;Eurotiomycetes;Eurotiomycetidae;Onygenales;Onygenales incertae sedis;Coccidioides;Coccidioides immitis;Coccidioides immitis RMSCC 3703	10420	1	4	1	0.000383877	-3.41581	Eukaryota	Opisthokonta	Fungi	Dikarya	Ascomycota
Aspergillus fischeri NRRL 181	331117	UP000006702	Eukaryota;Opisthokonta;Fungi;Dikarya;Ascomycota;saccharomyceta;Pezizomycotina;leotiomyceta;Eurotiomycetes;Eurotiomycetidae;Eurotiales;Aspergillaceae;Aspergillus;Aspergillus fischeri;Aspergillus fischeri NRRL 181	10414	1	4	1	0.000384098	-3.41556	Eukaryota	Opisthokonta	Fungi	Dikarya	Ascomycota
Talaromyces amestolkiae	1196081	UP000249363	Eukaryota;Opisthokonta;Fungi;Dikarya;Ascomycota;saccharomyceta;Pezizomycotina;leotiomyceta;Eurotiomycetes;Eurotiomycetidae;Eurotiales;Trichocomaceae;Talaromyces;Talaromyces amestolkiae	10407	1	4	1	0.000384357	-3.41527	Eukaryota	Opisthokonta	Fungi	Dikarya	Ascomycota
Coccidioides immitis RMSCC 2394	404692	UP000054565	Eukaryota;Opisthokonta;Fungi;Dikarya;Ascomycota;saccharomyceta;Pezizomycotina;leotiomyceta;Eurotiomycetes;Eurotiomycetidae;Onygenales;Onygenales incertae sedis;Coccidioides;Coccidioides immitis;Coccidioides immitis RMSCC 2394	10401	1	4	1	0.000384578	-3.41502	Eukaryota	Opisthokonta	Fungi	Dikarya	Ascomycota
Microbotryum saponariae	289078	UP000249723	Eukaryota;Opisthokonta;Fungi;Dikarya;Basidiomycota;Pucciniomycotina;Microbotryomycetes;Microbotryales;Microbotryaceae;Microbotryum;Microbotryum saponariae	10396	1	4	0	0.000384763	-3.41481	Eukaryota	Opisthokonta	Fungi	Dikarya	Basidiomycota
Aspergillus niger	5061	UP000068243	Eukaryota;Opisthokonta;Fungi;Dikarya;Ascomycota;saccharomyceta;Pezizomycotina;leotiomyceta;Eurotiomycetes;Eurotiomycetidae;Eurotiales;Aspergillaceae;Aspergillus;Aspergillus niger	10373	1	4	1	0.000385617	-3.41384	Eukaryota	Opisthokonta	Fungi	Dikarya	Ascomycota
Aspergillus steynii IBT 23096	1392250	UP000234275	Eukaryota;Opisthokonta;Fungi;Dikarya;Ascomycota;saccharomyceta;Pezizomycotina;leotiomyceta;Eurotiomycetes;Eurotiomycetidae;Eurotiales;Aspergillaceae;Aspergillus;Aspergillus steynii;Aspergillus steynii IBT 23096	12963	0	5	1	0.000385713	-3.41374	Eukaryota	Opisthokonta	Fungi	Dikarya	Ascomycota
Neofusicoccum parvum UCRNP2	1287680	UP000013521	Eukaryota;Opisthokonta;Fungi;Dikarya;Ascomycota;saccharomyceta;Pezizomycotina;leotiomyceta;dothideomyceta;Dothideomycetes;Dothideomycetes incertae sedis;Botryosphaeriales;Botryosphaeriaceae;Neofusicoccum;Neofusicoccum parvum;Neofusicoccum parvum UCRNP2	10365	1	4	1	0.000385914	-3.41351	Eukaryota	Opisthokonta	Fungi	Dikarya	Ascomycota
Beauveria bassiana ARSEF 2860	655819	UP000002762	Eukaryota;Opisthokonta;Fungi;Dikarya;Ascomycota;saccharomyceta;Pezizomycotina;leotiomyceta;sordariomyceta;Sordariomycetes;Hypocreomycetidae;Hypocreales;Cordycipitaceae;Beauveria;Beauveria bassiana;Beauveria bassiana ARSEF 2860	10363	1	4	1	0.000385989	-3.41343	Eukaryota	Opisthokonta	Fungi	Dikarya	Ascomycota
Penicillium steckii	303698	UP000191285	Eukaryota;Opisthokonta;Fungi;Dikarya;Ascomycota;saccharomyceta;Pezizomycotina;leotiomyceta;Eurotiomycetes;Eurotiomycetidae;Eurotiales;Aspergillaceae;Penicillium;Penicillium steckii	10355	1	4	1	0.000386287	-3.41309	Eukaryota	Opisthokonta	Fungi	Dikarya	Ascomycota
Penicillium nordicum	229535	UP000037696	Eukaryota;Opisthokonta;Fungi;Dikarya;Ascomycota;saccharomyceta;Pezizomycotina;leotiomyceta;Eurotiomycetes;Eurotiomycetidae;Eurotiales;Aspergillaceae;Penicillium;Penicillium nordicum	12938	1	5	1	0.000386458	-3.4129	Eukaryota	Opisthokonta	Fungi	Dikarya	Ascomycota
Amanita thiersii Skay4041	703135	UP000242287	Eukaryota;Opisthokonta;Fungi;Dikarya;Basidiomycota;Agaricomycotina;Agaricomycetes;Agaricomycetidae;Agaricales;Amanitaceae;Amanita;Amanita thiersii;Amanita thiersii Skay4041	10343	1	4	1	0.000386735	-3.41259	Eukaryota	Opisthokonta	Fungi	Dikarya	Basidiomycota
Colletotrichum chlorophyti	708187	UP000186583	Eukaryota;Opisthokonta;Fungi;Dikarya;Ascomycota;saccharomyceta;Pezizomycotina;leotiomyceta;sordariomyceta;Sordariomycetes;Hypocreomycetidae;Glomerellales;Glomerellaceae;Colletotrichum;Colletotrichum chlorophyti	10302	1	4	1	0.000388274	-3.41086	Eukaryota	Opisthokonta	Fungi	Dikarya	Ascomycota
Pseudogymnoascus sp. 05NY08	1622149	UP000092096	Eukaryota;Opisthokonta;Fungi;Dikarya;Ascomycota;saccharomyceta;Pezizomycotina;leotiomyceta;sordariomyceta;Leotiomycetes;Leotiomycetes incertae sedis;Pseudeurotiaceae;Pseudogymnoascus;unclassified Pseudogymnoascus;Pseudogymnoascus sp. 05NY08	10300	1	4	1	0.00038835	-3.41078	Eukaryota	Opisthokonta	Fungi	Dikarya	Ascomycota
Blastomyces percursus	1658174	UP000242791	Eukaryota;Opisthokonta;Fungi;Dikarya;Ascomycota;saccharomyceta;Pezizomycotina;leotiomyceta;Eurotiomycetes;Eurotiomycetidae;Onygenales;Ajellomycetaceae;Blastomyces;Blastomyces percursus	10283	1	4	1	0.000388992	-3.41006	Eukaryota	Opisthokonta	Fungi	Dikarya	Ascomycota
Nicotiana tabacum	4097	UP000084051	Eukaryota;Viridiplantae;Streptophyta;Streptophytina;Embryophyta;Tracheophyta;Euphyllophyta;Spermatophyta;Magnoliopsida;Mesangiospermae;eudicotyledons;Gunneridae;Pentapetalae;asterids;lamiids;Solanales;Solanaceae;Nicotianoideae;Nicotianeae;Nicotiana;Nicotiana tabacum	61675	5	24	2	0.000389137	-3.4099	Eukaryota	Viridiplantae	Streptophyta	Streptophytina	Embryophyta
Oryza sativa Japonica Group	39947	UP000059680	Eukaryota;Viridiplantae;Streptophyta;Streptophytina;Embryophyta;Tracheophyta;Euphyllophyta;Spermatophyta;Magnoliopsida;Mesangiospermae;Liliopsida;Petrosaviidae;commelinids;Poales;Poaceae;BOP clade;Oryzoideae;Oryzeae;Oryzinae;Oryza;Oryza sativa;Oryza sativa Japonica Group	43603	1	17	1	0.000389881	-3.40907	Eukaryota	Viridiplantae	Streptophyta	Streptophytina	Embryophyta
Penicillium vulpinum	29845	UP000191518	Eukaryota;Opisthokonta;Fungi;Dikarya;Ascomycota;saccharomyceta;Pezizomycotina;leotiomyceta;Eurotiomycetes;Eurotiomycetidae;Eurotiales;Aspergillaceae;Penicillium;Penicillium vulpinum	10245	1	4	1	0.000390434	-3.40845	Eukaryota	Opisthokonta	Fungi	Dikarya	Ascomycota
Colletotrichum incanum	1573173	UP000076584	Eukaryota;Opisthokonta;Fungi;Dikarya;Ascomycota;saccharomyceta;Pezizomycotina;leotiomyceta;sordariomyceta;Sordariomycetes;Hypocreomycetidae;Glomerellales;Glomerellaceae;Colletotrichum;Colletotrichum incanum	12795	1	5	1	0.000390778	-3.40807	Eukaryota	Opisthokonta	Fungi	Dikarya	Ascomycota
Dacryopinax primogenitus	1858805	UP000030653	Eukaryota;Opisthokonta;Fungi;Dikarya;Basidiomycota;Agaricomycotina;Dacrymycetes;Dacrymycetales;Dacrymycetaceae;Dacryopinax;Dacryopinax primogenitus	10233	1	4	1	0.000390892	-3.40794	Eukaryota	Opisthokonta	Fungi	Dikarya	Basidiomycota
Pseudogymnoascus sp. 24MN13	1622150	UP000092157	Eukaryota;Opisthokonta;Fungi;Dikarya;Ascomycota;saccharomyceta;Pezizomycotina;leotiomyceta;sordariomyceta;Leotiomycetes;Leotiomycetes incertae sedis;Pseudeurotiaceae;Pseudogymnoascus;unclassified Pseudogymnoascus;Pseudogymnoascus sp. 24MN13	10229	1	4	1	0.000391045	-3.40777	Eukaryota	Opisthokonta	Fungi	Dikarya	Ascomycota
Trema orientale	63057	UP000237000	Eukaryota;Viridiplantae;Streptophyta;Streptophytina;Embryophyta;Tracheophyta;Euphyllophyta;Spermatophyta;Magnoliopsida;Mesangiospermae;eudicotyledons;Gunneridae;Pentapetalae;rosids;fabids;Rosales;Cannabaceae;Trema;Trema orientale	35798	1	14	1	0.000391083	-3.40773	Eukaryota	Viridiplantae	Streptophyta	Streptophytina	Embryophyta
Helicocarpus griseus UAMH5409	1447875	UP000223968	Eukaryota;Opisthokonta;Fungi;Dikarya;Ascomycota;saccharomyceta;Pezizomycotina;leotiomyceta;Eurotiomycetes;Eurotiomycetidae;Onygenales;Ajellomycetaceae;Helicocarpus;Helicocarpus griseus;Helicocarpus griseus UAMH5409	10216	1	4	1	0.000391543	-3.40722	Eukaryota	Opisthokonta	Fungi	Dikarya	Ascomycota
Saitozyma podzolica	1890683	UP000279259	Eukaryota;Opisthokonta;Fungi;Dikarya;Basidiomycota;Agaricomycotina;Tremellomycetes;Tremellales;Trimorphomycetaceae;Saitozyma;Saitozyma podzolica	10205	1	4	1	0.000391965	-3.40675	Eukaryota	Opisthokonta	Fungi	Dikarya	Basidiomycota
Plasmodium knowlesi strain H	5851	UP000031513	Eukaryota;Alveolata;Apicomplexa;Aconoidasida;Haemosporida;Plasmodiidae;Plasmodium;Plasmodium (Plasmodium);Plasmodium knowlesi;Plasmodium knowlesi strain H	5100	1	2	1	0.000392157	-3.40654	Eukaryota	Alveolata	Apicomplexa	Aconoidasida	Haemosporida
Cercospora zeina	348901	UP000234720	Eukaryota;Opisthokonta;Fungi;Dikarya;Ascomycota;saccharomyceta;Pezizomycotina;leotiomyceta;dothideomyceta;Dothideomycetes;Dothideomycetidae;Capnodiales;Mycosphaerellaceae;Cercospora;Cercospora zeina	10192	1	4	1	0.000392465	-3.4062	Eukaryota	Opisthokonta	Fungi	Dikarya	Ascomycota
Exophiala sideris	1016849	UP000053599	Eukaryota;Opisthokonta;Fungi;Dikarya;Ascomycota;saccharomyceta;Pezizomycotina;leotiomyceta;Eurotiomycetes;Chaetothyriomycetidae;Chaetothyriales;Herpotrichiellaceae;Exophiala;Exophiala sideris	10191	1	4	1	0.000392503	-3.40616	Eukaryota	Opisthokonta	Fungi	Dikarya	Ascomycota
Trametes cinnabarina	5643	UP000029665	Eukaryota;Opisthokonta;Fungi;Dikarya;Basidiomycota;Agaricomycotina;Agaricomycetes;Agaricomycetes incertae sedis;Polyporales;Polyporaceae;Trametes;Trametes cinnabarina	10180	1	4	1	0.000392927	-3.40569	Eukaryota	Opisthokonta	Fungi	Dikarya	Basidiomycota
Sclerotinia borealis F-4128	1432307	UP000019487	Eukaryota;Opisthokonta;Fungi;Dikarya;Ascomycota;saccharomyceta;Pezizomycotina;leotiomyceta;sordariomyceta;Leotiomycetes;Helotiales;Sclerotiniaceae;Sclerotinia;Sclerotinia borealis;Sclerotinia borealis F-4128	10165	1	4	1	0.000393507	-3.40505	Eukaryota	Opisthokonta	Fungi	Dikarya	Ascomycota
Ophiocordyceps camponoti-rufipedis	2004952	UP000226431	Eukaryota;Opisthokonta;Fungi;Dikarya;Ascomycota;saccharomyceta;Pezizomycotina;leotiomyceta;sordariomyceta;Sordariomycetes;Hypocreomycetidae;Hypocreales;Ophiocordycipitaceae;Ophiocordyceps;Ophiocordyceps camponoti-rufipedis	7618	1	3	1	0.000393804	-3.40472	Eukaryota	Opisthokonta	Fungi	Dikarya	Ascomycota
Corchorus olitorius	93759	UP000187203	Eukaryota;Viridiplantae;Streptophyta;Streptophytina;Embryophyta;Tracheophyta;Euphyllophyta;Spermatophyta;Magnoliopsida;Mesangiospermae;eudicotyledons;Gunneridae;Pentapetalae;rosids;malvids;Malvales;Malvaceae;Grewioideae;Apeibeae;Corchorus;Corchorus olitorius	35489	1	14	1	0.000394488	-3.40397	Eukaryota	Viridiplantae	Streptophyta	Streptophytina	Embryophyta
Cladophialophora yegresii CBS 114405	1182544	UP000019473	Eukaryota;Opisthokonta;Fungi;Dikarya;Ascomycota;saccharomyceta;Pezizomycotina;leotiomyceta;Eurotiomycetes;Chaetothyriomycetidae;Chaetothyriales;Herpotrichiellaceae;Cladophialophora;Cladophialophora yegresii;Cladophialophora yegresii CBS 114405	10118	1	4	1	0.000395335	-3.40303	Eukaryota	Opisthokonta	Fungi	Dikarya	Ascomycota
Aspergillus cristatus	573508	UP000094569	Eukaryota;Opisthokonta;Fungi;Dikarya;Ascomycota;saccharomyceta;Pezizomycotina;leotiomyceta;Eurotiomycetes;Eurotiomycetidae;Eurotiales;Aspergillaceae;Aspergillus;Aspergillus cristatus	10115	1	4	1	0.000395452	-3.40291	Eukaryota	Opisthokonta	Fungi	Dikarya	Ascomycota
Batrachochytrium salamandrivorans	1357716	UP000189906	Eukaryota;Opisthokonta;Fungi;Fungi incertae sedis;Chytridiomycota;Chytridiomycetes;Rhizophydiales;Rhizophydiales incertae sedis;Batrachochytrium;Batrachochytrium salamandrivorans	10107	1	4	1	0.000395765	-3.40256	Eukaryota	Opisthokonta	Fungi	Fungi incertae sedis	Chytridiomycota
Vigna angularis var. angularis	157739	UP000291084	Eukaryota;Viridiplantae;Streptophyta;Streptophytina;Embryophyta;Tracheophyta;Euphyllophyta;Spermatophyta;Magnoliopsida;Mesangiospermae;eudicotyledons;Gunneridae;Pentapetalae;rosids;fabids;Fabales;Fabaceae;Papilionoideae;50 kb inversion clade;NPAAA clade;indigoferoid/millettioid clade;Phaseoleae;Vigna;Vigna angularis;Vigna angularis var. angularis	30270	1	12	1	0.000396432	-3.40183	Eukaryota	Viridiplantae	Streptophyta	Streptophytina	Embryophyta
Cytospora leucostoma	1230097	UP000285146	Eukaryota;Opisthokonta;Fungi;Dikarya;Ascomycota;saccharomyceta;Pezizomycotina;leotiomyceta;sordariomyceta;Sordariomycetes;Sordariomycetidae;Diaporthales;Valsaceae;Cytospora;Cytospora leucostoma	10071	1	4	1	0.00039718	-3.40101	Eukaryota	Opisthokonta	Fungi	Dikarya	Ascomycota
Aspergillus saccharolyticus JOP 1030-1	1450539	UP000248349	Eukaryota;Opisthokonta;Fungi;Dikarya;Ascomycota;saccharomyceta;Pezizomycotina;leotiomyceta;Eurotiomycetes;Eurotiomycetidae;Eurotiales;Aspergillaceae;Aspergillus;Aspergillus saccharolyticus;Aspergillus saccharolyticus JOP 1030-1	10061	1	4	1	0.000397575	-3.40058	Eukaryota	Opisthokonta	Fungi	Dikarya	Ascomycota
Cordyceps fumosorosea ARSEF 2679	1081104	UP000076744	Eukaryota;Opisthokonta;Fungi;Dikarya;Ascomycota;saccharomyceta;Pezizomycotina;leotiomyceta;sordariomyceta;Sordariomycetes;Hypocreomycetidae;Hypocreales;Cordycipitaceae;Cordyceps;Cordyceps fumosorosea;Cordyceps fumosorosea ARSEF 2679	10050	1	4	1	0.00039801	-3.40011	Eukaryota	Opisthokonta	Fungi	Dikarya	Ascomycota
Marssonina brunnea f. sp. 'multigermtubi' MB_m1	1072389	UP000006753	Eukaryota;Opisthokonta;Fungi;Dikarya;Ascomycota;saccharomyceta;Pezizomycotina;leotiomyceta;sordariomyceta;Leotiomycetes;Helotiales;Dermateaceae;Marssonina;Marssonina brunnea;Marssonina brunnea f. sp. 'multigermtubi';Marssonina brunnea f. sp. 'multigermtubi' MB_m1	10037	1	4	1	0.000398525	-3.39954	Eukaryota	Opisthokonta	Fungi	Dikarya	Ascomycota
Trichoderma asperellum CBS 433.97	1042311	UP000240493	Eukaryota;Opisthokonta;Fungi;Dikarya;Ascomycota;saccharomyceta;Pezizomycotina;leotiomyceta;sordariomyceta;Sordariomycetes;Hypocreomycetidae;Hypocreales;Hypocreaceae;Trichoderma;Trichoderma asperellum;Trichoderma asperellum CBS 433.97	12546	1	5	1	0.000398533	-3.39954	Eukaryota	Opisthokonta	Fungi	Dikarya	Ascomycota
Talaromyces marneffei ATCC 18224	441960	UP000001294	Eukaryota;Opisthokonta;Fungi;Dikarya;Ascomycota;saccharomyceta;Pezizomycotina;leotiomyceta;Eurotiomycetes;Eurotiomycetidae;Eurotiales;Trichocomaceae;Talaromyces;Talaromyces marneffei;Talaromyces marneffei ATCC 18224	10028	1	4	1	0.000398883	-3.39915	Eukaryota	Opisthokonta	Fungi	Dikarya	Ascomycota
Aspergillus udagawae	91492	UP000036893	Eukaryota;Opisthokonta;Fungi;Dikarya;Ascomycota;saccharomyceta;Pezizomycotina;leotiomyceta;Eurotiomycetes;Eurotiomycetidae;Eurotiales;Aspergillaceae;Aspergillus;Aspergillus udagawae	9999	1	4	1	0.00040004	-3.3979	Eukaryota	Opisthokonta	Fungi	Dikarya	Ascomycota
Spraguea lophii 42_110	1358809	UP000014978	Eukaryota;Opisthokonta;Fungi;Fungi incertae sedis;Microsporidia;Apansporoblastina;Spraguidae;Spraguea;Spraguea lophii;Spraguea lophii 42_110	2499	0	1	1	0.00040016	-3.39777	Eukaryota	Opisthokonta	Fungi	Fungi incertae sedis	Microsporidia
Penicillium italicum	40296	UP000030104	Eukaryota;Opisthokonta;Fungi;Dikarya;Ascomycota;saccharomyceta;Pezizomycotina;leotiomyceta;Eurotiomycetes;Eurotiomycetidae;Eurotiales;Aspergillaceae;Penicillium;Penicillium italicum	9993	1	4	1	0.00040028	-3.39764	Eukaryota	Opisthokonta	Fungi	Dikarya	Ascomycota
Caenorhabditis brenneri	135651	UP000008068	Eukaryota;Opisthokonta;Metazoa;Eumetazoa;Bilateria;Protostomia;Ecdysozoa;Nematoda;Chromadorea;Rhabditida;Rhabditina;Rhabditomorpha;Rhabditoidea;Rhabditidae;Peloderinae;Caenorhabditis;Caenorhabditis brenneri	29979	1	12	2	0.00040028	-3.39764	Eukaryota	Opisthokonta	Metazoa	Eumetazoa	Bilateria
Cyanidioschyzon merolae strain 10D	280699	UP000007014	Eukaryota;Rhodophyta;Bangiophyceae;Cyanidiales;Cyanidiaceae;Cyanidioschyzon;Cyanidioschyzon merolae;Cyanidioschyzon merolae strain 10D	4995	1	2	1	0.0004004	-3.39751	Eukaryota	Rhodophyta	Bangiophyceae	Cyanidiales	Cyanidiaceae
Penicillium oxalicum 114-2	933388	UP000019376	Eukaryota;Opisthokonta;Fungi;Dikarya;Ascomycota;saccharomyceta;Pezizomycotina;leotiomyceta;Eurotiomycetes;Eurotiomycetidae;Eurotiales;Aspergillaceae;Penicillium;Penicillium oxalicum;Penicillium oxalicum 114-2	9977	1	4	1	0.000400922	-3.39694	Eukaryota	Opisthokonta	Fungi	Dikarya	Ascomycota
Neocallimastix californiae	1754190	UP000193920	Eukaryota;Opisthokonta;Fungi;Fungi incertae sedis;Chytridiomycota;Neocallimastigomycetes;Neocallimastigales;Neocallimastigaceae;Neocallimastix;Neocallimastix californiae	19950	1	8	2	0.000401003	-3.39685	Eukaryota	Opisthokonta	Fungi	Fungi incertae sedis	Chytridiomycota
Talaromyces stipitatus ATCC 10500	441959	UP000001745	Eukaryota;Opisthokonta;Fungi;Dikarya;Ascomycota;saccharomyceta;Pezizomycotina;leotiomyceta;Eurotiomycetes;Eurotiomycetidae;Eurotiales;Trichocomaceae;Talaromyces;Talaromyces stipitatus;Talaromyces stipitatus ATCC 10500	12468	0	5	1	0.000401027	-3.39683	Eukaryota	Opisthokonta	Fungi	Dikarya	Ascomycota
Polytolypa hystricis UAMH7299	1447883	UP000224634	Eukaryota;Opisthokonta;Fungi;Dikarya;Ascomycota;saccharomyceta;Pezizomycotina;leotiomyceta;Eurotiomycetes;Eurotiomycetidae;Onygenales;Ajellomycetaceae;Polytolypa;Polytolypa hystricis;Polytolypa hystricis UAMH7299	9934	1	4	1	0.000402658	-3.39506	Eukaryota	Opisthokonta	Fungi	Dikarya	Ascomycota
Capsicum chinense	80379	UP000224522	Eukaryota;Viridiplantae;Streptophyta;Streptophytina;Embryophyta;Tracheophyta;Euphyllophyta;Spermatophyta;Magnoliopsida;Mesangiospermae;eudicotyledons;Gunneridae;Pentapetalae;asterids;lamiids;Solanales;Solanaceae;Solanoideae;Capsiceae;Capsicum;Capsicum chinense	34757	3	14	2	0.000402797	-3.39491	Eukaryota	Viridiplantae	Streptophyta	Streptophytina	Embryophyta
Talaromyces islandicus	28573	UP000054383	Eukaryota;Opisthokonta;Fungi;Dikarya;Ascomycota;saccharomyceta;Pezizomycotina;leotiomyceta;Eurotiomycetes;Eurotiomycetidae;Eurotiales;Trichocomaceae;Talaromyces;Talaromyces islandicus	9927	1	4	1	0.000402941	-3.39476	Eukaryota	Opisthokonta	Fungi	Dikarya	Ascomycota
Dothistroma septosporum NZE10	675120	UP000016933	Eukaryota;Opisthokonta;Fungi;Dikarya;Ascomycota;saccharomyceta;Pezizomycotina;leotiomyceta;dothideomyceta;Dothideomycetes;Dothideomycetidae;Capnodiales;Mycosphaerellaceae;Dothistroma;Dothistroma septosporum;Dothistroma septosporum NZE10	12399	0	5	1	0.000403258	-3.39442	Eukaryota	Opisthokonta	Fungi	Dikarya	Ascomycota
Aspergillus wentii DTO 134E9	1073089	UP000184383	Eukaryota;Opisthokonta;Fungi;Dikarya;Ascomycota;saccharomyceta;Pezizomycotina;leotiomyceta;Eurotiomycetes;Eurotiomycetidae;Eurotiales;Aspergillaceae;Aspergillus;Aspergillus wentii;Aspergillus wentii DTO 134E9	12389	0	5	1	0.000403584	-3.39407	Eukaryota	Opisthokonta	Fungi	Dikarya	Ascomycota
Mortierella elongata AG-77	1314771	UP000078512	Eukaryota;Opisthokonta;Fungi;Fungi incertae sedis;Mucoromycota;Mortierellomycotina;Mortierellomycetes;Mortierellales;Mortierellaceae;Mortierella;Mortierella elongata;Mortierella elongata AG-77	14847	1	6	1	0.000404122	-3.39349	Eukaryota	Opisthokonta	Fungi	Fungi incertae sedis	Mucoromycota
Litomosoides sigmodontis	42156	UP000277928	Eukaryota;Opisthokonta;Metazoa;Eumetazoa;Bilateria;Protostomia;Ecdysozoa;Nematoda;Chromadorea;Rhabditida;Spirurina;Spiruromorpha;Filarioidea;Onchocercidae;Litomosoides;Litomosoides sigmodontis	9894	0	4	1	0.000404285	-3.39331	Eukaryota	Opisthokonta	Metazoa	Eumetazoa	Bilateria
Sordaria macrospora k-hell	771870	UP000001881	Eukaryota;Opisthokonta;Fungi;Dikarya;Ascomycota;saccharomyceta;Pezizomycotina;leotiomyceta;sordariomyceta;Sordariomycetes;Sordariomycetidae;Sordariales;Sordariaceae;Sordaria;Sordaria macrospora;Sordaria macrospora k-hell	9890	1	4	1	0.000404449	-3.39314	Eukaryota	Opisthokonta	Fungi	Dikarya	Ascomycota
Arthrobotrys flagrans	47257	UP000283090	Eukaryota;Opisthokonta;Fungi;Dikarya;Ascomycota;saccharomyceta;Pezizomycotina;Orbiliomycetes;Orbiliales;Orbiliaceae;Arthrobotrys;Arthrobotrys flagrans	9880	1	4	1	0.000404858	-3.3927	Eukaryota	Opisthokonta	Fungi	Dikarya	Ascomycota
Tilletia controversa	13291	UP000077684	Eukaryota;Opisthokonta;Fungi;Dikarya;Basidiomycota;Ustilaginomycotina;Exobasidiomycetes;Tilletiales;Tilletiaceae;Tilletia;Tilletia controversa	9854	1	4	0	0.000405927	-3.39155	Eukaryota	Opisthokonta	Fungi	Dikarya	Basidiomycota
Oryza brachyantha	4533	UP000006038	Eukaryota;Viridiplantae;Streptophyta;Streptophytina;Embryophyta;Tracheophyta;Euphyllophyta;Spermatophyta;Magnoliopsida;Mesangiospermae;Liliopsida;Petrosaviidae;commelinids;Poales;Poaceae;BOP clade;Oryzoideae;Oryzeae;Oryzinae;Oryza;Oryza brachyantha	31989	1	13	1	0.00040639	-3.39106	Eukaryota	Viridiplantae	Streptophyta	Streptophytina	Embryophyta
Rasamsonia emersonii CBS 393.64	1408163	UP000053958	Eukaryota;Opisthokonta;Fungi;Dikarya;Ascomycota;saccharomyceta;Pezizomycotina;leotiomyceta;Eurotiomycetes;Eurotiomycetidae;Eurotiales;Trichocomaceae;Rasamsonia;Rasamsonia emersonii;Rasamsonia emersonii CBS 393.64	9842	1	4	1	0.000406421	-3.39102	Eukaryota	Opisthokonta	Fungi	Dikarya	Ascomycota
Metarhizium acridum CQMa 102	655827	UP000002499	Eukaryota;Opisthokonta;Fungi;Dikarya;Ascomycota;saccharomyceta;Pezizomycotina;leotiomyceta;sordariomyceta;Sordariomycetes;Hypocreomycetidae;Hypocreales;Clavicipitaceae;Metarhizium;Metarhizium acridum;Metarhizium acridum CQMa 102	9830	1	4	1	0.000406918	-3.39049	Eukaryota	Opisthokonta	Fungi	Dikarya	Ascomycota
Plasmodium berghei ANKA	5823	UP000074855	Eukaryota;Alveolata;Apicomplexa;Aconoidasida;Haemosporida;Plasmodiidae;Plasmodium;Plasmodium (Vinckeia);Plasmodium berghei;Plasmodium berghei ANKA	4912	1	2	1	0.000407166	-3.39023	Eukaryota	Alveolata	Apicomplexa	Aconoidasida	Haemosporida
Valsa sordida	252740	UP000284375	Eukaryota;Opisthokonta;Fungi;Dikarya;Ascomycota;saccharomyceta;Pezizomycotina;leotiomyceta;sordariomyceta;Sordariomycetes;Sordariomycetidae;Diaporthales;Valsaceae;Valsa;Valsa sordida	9818	1	4	1	0.000407415	-3.38996	Eukaryota	Opisthokonta	Fungi	Dikarya	Ascomycota
Verruconis gallopava	253628	UP000053259	Eukaryota;Opisthokonta;Fungi;Dikarya;Ascomycota;saccharomyceta;Pezizomycotina;leotiomyceta;dothideomyceta;Dothideomycetes;Dothideomycetes incertae sedis;Venturiales;Sympoventuriaceae;Verruconis;Verruconis gallopava	9813	1	4	1	0.000407623	-3.38974	Eukaryota	Opisthokonta	Fungi	Dikarya	Ascomycota
Pyrrhoderma noxium	2282107	UP000217199	Eukaryota;Opisthokonta;Fungi;Dikarya;Basidiomycota;Agaricomycotina;Agaricomycetes;Agaricomycetes incertae sedis;Hymenochaetales;Hymenochaetaceae;Pyrrhoderma;Pyrrhoderma noxium	9801	1	4	1	0.000408122	-3.38921	Eukaryota	Opisthokonta	Fungi	Dikarya	Basidiomycota
Pseudogymnoascus sp. VKM F-103	1420912	UP000029295	Eukaryota;Opisthokonta;Fungi;Dikarya;Ascomycota;saccharomyceta;Pezizomycotina;leotiomyceta;sordariomyceta;Leotiomycetes;Leotiomycetes incertae sedis;Pseudeurotiaceae;Pseudogymnoascus;unclassified Pseudogymnoascus;Pseudogymnoascus sp. VKM F-103	9799	1	4	1	0.000408205	-3.38912	Eukaryota	Opisthokonta	Fungi	Dikarya	Ascomycota
Cucumis melo	3656	UP000089565	Eukaryota;Viridiplantae;Streptophyta;Streptophytina;Embryophyta;Tracheophyta;Euphyllophyta;Spermatophyta;Magnoliopsida;Mesangiospermae;eudicotyledons;Gunneridae;Pentapetalae;rosids;fabids;Cucurbitales;Cucurbitaceae;Benincaseae;Cucumis;Cucumis melo	19555	1	8	1	0.000409103	-3.38817	Eukaryota	Viridiplantae	Streptophyta	Streptophytina	Embryophyta
Daucus carota subsp. sativus	79200	UP000077755	Eukaryota;Viridiplantae;Streptophyta;Streptophytina;Embryophyta;Tracheophyta;Euphyllophyta;Spermatophyta;Magnoliopsida;Mesangiospermae;eudicotyledons;Gunneridae;Pentapetalae;asterids;campanulids;Apiales;Apiineae;Apiaceae;Apioideae;Scandiceae;Daucinae;Daucus;Daucus sect. Daucus;Daucus carota;Daucus carota subsp. sativus	31771	1	13	1	0.000409178	-3.38809	Eukaryota	Viridiplantae	Streptophyta	Streptophytina	Embryophyta
Thermothielavioides terrestris NRRL 8126	578455	UP000008181	Eukaryota;Opisthokonta;Fungi;Dikarya;Ascomycota;saccharomyceta;Pezizomycotina;leotiomyceta;sordariomyceta;Sordariomycetes;Sordariomycetidae;Sordariales;Chaetomiaceae;Thermothielavioides;Thermothielavioides terrestris;Thermothielavioides terrestris NRRL 8126	9760	1	4	1	0.000409836	-3.38739	Eukaryota	Opisthokonta	Fungi	Dikarya	Ascomycota
Neurospora crassa OR74A	367110	UP000001805	Eukaryota;Opisthokonta;Fungi;Dikarya;Ascomycota;saccharomyceta;Pezizomycotina;leotiomyceta;sordariomyceta;Sordariomycetes;Sordariomycetidae;Sordariales;Sordariaceae;Neurospora;Neurospora crassa;Neurospora crassa OR74A	9759	1	4	1	0.000409878	-3.38735	Eukaryota	Opisthokonta	Fungi	Dikarya	Ascomycota
Coemansia reversa NRRL 1564	763665	UP000242474	Eukaryota;Opisthokonta;Fungi;Fungi incertae sedis;Zoopagomycota;Kickxellomycotina;Kickxellomycetes;Kickxellales;Kickxellaceae;Coemansia;Coemansia reversa;Coemansia reversa NRRL 1564	7317	1	3	1	0.000410004	-3.38721	Eukaryota	Opisthokonta	Fungi	Fungi incertae sedis	Zoopagomycota
Aegilops tauschii subsp. strangulata	200361	UP000015105	Eukaryota;Viridiplantae;Streptophyta;Streptophytina;Embryophyta;Tracheophyta;Euphyllophyta;Spermatophyta;Magnoliopsida;Mesangiospermae;Liliopsida;Petrosaviidae;commelinids;Poales;Poaceae;BOP clade;Pooideae;Triticodae;Triticeae;Triticinae;Aegilops;Aegilops tauschii;Aegilops tauschii subsp. strangulata	38981	1	16	3	0.000410456	-3.38673	Eukaryota	Viridiplantae	Streptophyta	Streptophytina	Embryophyta
Blastomyces dermatitidis ER-3	559297	UP000002039	Eukaryota;Opisthokonta;Fungi;Dikarya;Ascomycota;saccharomyceta;Pezizomycotina;leotiomyceta;Eurotiomycetes;Eurotiomycetidae;Onygenales;Ajellomycetaceae;Blastomyces;Blastomyces dermatitidis;Blastomyces dermatitidis ER-3	9745	1	4	1	0.000410467	-3.38672	Eukaryota	Opisthokonta	Fungi	Dikarya	Ascomycota
Trichoderma citrinoviride	58853	UP000241546	Eukaryota;Opisthokonta;Fungi;Dikarya;Ascomycota;saccharomyceta;Pezizomycotina;leotiomyceta;sordariomyceta;Sordariomycetes;Hypocreomycetidae;Hypocreales;Hypocreaceae;Trichoderma;Trichoderma citrinoviride	9734	2	4	1	0.000410931	-3.38623	Eukaryota	Opisthokonta	Fungi	Dikarya	Ascomycota
Madurella mycetomatis	100816	UP000078237	Eukaryota;Opisthokonta;Fungi;Dikarya;Ascomycota;saccharomyceta;Pezizomycotina;leotiomyceta;sordariomyceta;Sordariomycetes;Sordariomycetidae;Sordariales;Sordariales incertae sedis;Madurella;Madurella mycetomatis	9733	1	4	1	0.000410973	-3.38619	Eukaryota	Opisthokonta	Fungi	Dikarya	Ascomycota
Sorghum bicolor	4558	UP000000768	Eukaryota;Viridiplantae;Streptophyta;Streptophytina;Embryophyta;Tracheophyta;Euphyllophyta;Spermatophyta;Magnoliopsida;Mesangiospermae;Liliopsida;Petrosaviidae;commelinids;Poales;Poaceae;PACMAD clade;Panicoideae;Andropogonodae;Andropogoneae;Sorghinae;Sorghum;Sorghum bicolor	34001	1	14	1	0.000411753	-3.38536	Eukaryota	Viridiplantae	Streptophyta	Streptophytina	Embryophyta
Aspergillus thermomutatus	41047	UP000215305	Eukaryota;Opisthokonta;Fungi;Dikarya;Ascomycota;saccharomyceta;Pezizomycotina;leotiomyceta;Eurotiomycetes;Eurotiomycetidae;Eurotiales;Aspergillaceae;Aspergillus;Aspergillus thermomutatus	9702	1	4	0	0.000412286	-3.3848	Eukaryota	Opisthokonta	Fungi	Dikarya	Ascomycota
fungal sp. No.11243	1603295	UP000054361	Eukaryota;Opisthokonta;Fungi;unclassified Fungi;fungal sp. No.11243	9692	1	4	1	0.000412712	-3.38435	Eukaryota	Opisthokonta	Fungi	unclassified Fungi	fungal sp. No.11243
Blastomyces gilchristii SLH14081	559298	UP000002038	Eukaryota;Opisthokonta;Fungi;Dikarya;Ascomycota;saccharomyceta;Pezizomycotina;leotiomyceta;Eurotiomycetes;Eurotiomycetidae;Onygenales;Ajellomycetaceae;Blastomyces;Blastomyces gilchristii;Blastomyces gilchristii SLH14081	9690	1	4	1	0.000412797	-3.38426	Eukaryota	Opisthokonta	Fungi	Dikarya	Ascomycota
Aspergillus lentulus	293939	UP000051487	Eukaryota;Opisthokonta;Fungi;Dikarya;Ascomycota;saccharomyceta;Pezizomycotina;leotiomyceta;Eurotiomycetes;Eurotiomycetidae;Eurotiales;Aspergillaceae;Aspergillus;Aspergillus lentulus	9664	1	4	1	0.000413907	-3.3831	Eukaryota	Opisthokonta	Fungi	Dikarya	Ascomycota
Thermothielavioides terrestris	35720	UP000289323	Eukaryota;Opisthokonta;Fungi;Dikarya;Ascomycota;saccharomyceta;Pezizomycotina;leotiomyceta;sordariomyceta;Sordariomycetes;Sordariomycetidae;Sordariales;Chaetomiaceae;Thermothielavioides;Thermothielavioides terrestris	9655	1	4	1	0.000414293	-3.38269	Eukaryota	Opisthokonta	Fungi	Dikarya	Ascomycota
Cordyceps militaris CM01	983644	UP000001610	Eukaryota;Opisthokonta;Fungi;Dikarya;Ascomycota;saccharomyceta;Pezizomycotina;leotiomyceta;sordariomyceta;Sordariomycetes;Hypocreomycetidae;Hypocreales;Cordycipitaceae;Cordyceps;Cordyceps militaris;Cordyceps militaris CM01	9651	1	4	1	0.000414465	-3.38251	Eukaryota	Opisthokonta	Fungi	Dikarya	Ascomycota
Aspergillus fumigatus Af293	330879	UP000002530	Eukaryota;Opisthokonta;Fungi;Dikarya;Ascomycota;saccharomyceta;Pezizomycotina;leotiomyceta;Eurotiomycetes;Eurotiomycetidae;Eurotiales;Aspergillaceae;Aspergillus;Aspergillus fumigatus;Aspergillus fumigatus Af293	9647	1	4	1	0.000414637	-3.38233	Eukaryota	Opisthokonta	Fungi	Dikarya	Ascomycota
Amorphotheca resinae ATCC 22711	857342	UP000241818	Eukaryota;Opisthokonta;Fungi;Dikarya;Ascomycota;saccharomyceta;Pezizomycotina;leotiomyceta;sordariomyceta;Leotiomycetes;Leotiomycetes incertae sedis;Myxotrichaceae;Amorphotheca;Amorphotheca resinae;Amorphotheca resinae ATCC 22711	9640	1	4	1	0.000414938	-3.38202	Eukaryota	Opisthokonta	Fungi	Dikarya	Ascomycota
Penicillium griseofulvum	5078	UP000070168	Eukaryota;Opisthokonta;Fungi;Dikarya;Ascomycota;saccharomyceta;Pezizomycotina;leotiomyceta;Eurotiomycetes;Eurotiomycetidae;Eurotiales;Aspergillaceae;Penicillium;Penicillium griseofulvum	9628	1	4	1	0.000415455	-3.38148	Eukaryota	Opisthokonta	Fungi	Dikarya	Ascomycota
Beauveria brongniartii RCEF 3172	1081107	UP000076863	Eukaryota;Opisthokonta;Fungi;Dikarya;Ascomycota;saccharomyceta;Pezizomycotina;leotiomyceta;sordariomyceta;Sordariomycetes;Hypocreomycetidae;Hypocreales;Cordycipitaceae;Beauveria;Beauveria brongniartii;Beauveria brongniartii RCEF 3172	9594	1	4	1	0.000416927	-3.37994	Eukaryota	Opisthokonta	Fungi	Dikarya	Ascomycota
Histoplasma capsulatum H143	544712	UP000002624	Eukaryota;Opisthokonta;Fungi;Dikarya;Ascomycota;saccharomyceta;Pezizomycotina;leotiomyceta;Eurotiomycetes;Eurotiomycetidae;Onygenales;Ajellomycetaceae;Histoplasma;Histoplasma capsulatum;Histoplasma capsulatum H143	9545	0	4	1	0.000419068	-3.37772	Eukaryota	Opisthokonta	Fungi	Dikarya	Ascomycota
Coniochaeta pulveracea	177199	UP000275385	Eukaryota;Opisthokonta;Fungi;Dikarya;Ascomycota;saccharomyceta;Pezizomycotina;leotiomyceta;sordariomyceta;Sordariomycetes;Sordariomycetidae;Coniochaetales;Coniochaetaceae;Coniochaeta;Coniochaeta pulveracea	9534	1	4	1	0.000419551	-3.37722	Eukaryota	Opisthokonta	Fungi	Dikarya	Ascomycota
Talaromyces atroroseus	1441469	UP000214365	Eukaryota;Opisthokonta;Fungi;Dikarya;Ascomycota;saccharomyceta;Pezizomycotina;leotiomyceta;Eurotiomycetes;Eurotiomycetidae;Eurotiales;Trichocomaceae;Talaromyces;Talaromyces atroroseus	9520	1	4	1	0.000420168	-3.37658	Eukaryota	Opisthokonta	Fungi	Dikarya	Ascomycota
Sporothrix insectorum RCEF 264	1081102	UP000076874	Eukaryota;Opisthokonta;Fungi;Dikarya;Ascomycota;saccharomyceta;Pezizomycotina;leotiomyceta;sordariomyceta;Sordariomycetes;Sordariomycetidae;Ophiostomatales;Ophiostomataceae;Sporothrix;Sporothrix insectorum;Sporothrix insectorum RCEF 264	9495	1	4	1	0.000421274	-3.37543	Eukaryota	Opisthokonta	Fungi	Dikarya	Ascomycota
Saitoella complicata NRRL Y-17804	698492	UP000033140	Eukaryota;Opisthokonta;Fungi;Dikarya;Ascomycota;Taphrinomycotina;Taphrinomycotina incertae sedis;Saitoella;Saitoella complicata;Saitoella complicata NRRL Y-17804	7118	1	3	1	0.000421467	-3.37524	Eukaryota	Opisthokonta	Fungi	Dikarya	Ascomycota
Aureobasidium pullulans EXF-150	1043002	UP000030706	Eukaryota;Opisthokonta;Fungi;Dikarya;Ascomycota;saccharomyceta;Pezizomycotina;leotiomyceta;dothideomyceta;Dothideomycetes;Dothideomycetidae;Dothideales;Saccotheciaceae;Aureobasidium;Aureobasidium pullulans;Aureobasidium pullulans EXF-150	11844	0	5	1	0.000422155	-3.37453	Eukaryota	Opisthokonta	Fungi	Dikarya	Ascomycota
Populus trichocarpa	3694	UP000006729	Eukaryota;Viridiplantae;Streptophyta;Streptophytina;Embryophyta;Tracheophyta;Euphyllophyta;Spermatophyta;Magnoliopsida;Mesangiospermae;eudicotyledons;Gunneridae;Pentapetalae;rosids;fabids;Malpighiales;Salicaceae;Saliceae;Populus;Populus trichocarpa	42532	1	18	3	0.000423211	-3.37344	Eukaryota	Viridiplantae	Streptophyta	Streptophytina	Embryophyta
Histoplasma capsulatum H88	544711	UP000008142	Eukaryota;Opisthokonta;Fungi;Dikarya;Ascomycota;saccharomyceta;Pezizomycotina;leotiomyceta;Eurotiomycetes;Eurotiomycetidae;Onygenales;Ajellomycetaceae;Histoplasma;Histoplasma capsulatum;Histoplasma capsulatum H88	9445	1	4	1	0.000423504	-3.37314	Eukaryota	Opisthokonta	Fungi	Dikarya	Ascomycota
Panicum hallii var. hallii	1504633	UP000244336	Eukaryota;Viridiplantae;Streptophyta;Streptophytina;Embryophyta;Tracheophyta;Euphyllophyta;Spermatophyta;Magnoliopsida;Mesangiospermae;Liliopsida;Petrosaviidae;commelinids;Poales;Poaceae;PACMAD clade;Panicoideae;Panicodae;Paniceae;Panicinae;Panicum;Panicum sect. Panicum;Panicum hallii;Panicum hallii var. hallii	33011	1	14	1	0.000424101	-3.37253	Eukaryota	Viridiplantae	Streptophyta	Streptophytina	Embryophyta
Serendipita indica DSM 11827	1109443	UP000007148	Eukaryota;Opisthokonta;Fungi;Dikarya;Basidiomycota;Agaricomycotina;Agaricomycetes;Agaricomycetes incertae sedis;Sebacinales;Serendipitaceae;Serendipita;Serendipita indica;Serendipita indica DSM 11827	11780	1	5	1	0.000424448	-3.37218	Eukaryota	Opisthokonta	Fungi	Dikarya	Basidiomycota
Trichoderma atroviride IMI 206040	452589	UP000005426	Eukaryota;Opisthokonta;Fungi;Dikarya;Ascomycota;saccharomyceta;Pezizomycotina;leotiomyceta;sordariomyceta;Sordariomycetes;Hypocreomycetidae;Hypocreales;Hypocreaceae;Trichoderma;Trichoderma atroviride;Trichoderma atroviride IMI 206040	11770	1	5	1	0.000424809	-3.37181	Eukaryota	Opisthokonta	Fungi	Dikarya	Ascomycota
Manihot esculenta	3983	UP000091857	Eukaryota;Viridiplantae;Streptophyta;Streptophytina;Embryophyta;Tracheophyta;Euphyllophyta;Spermatophyta;Magnoliopsida;Mesangiospermae;eudicotyledons;Gunneridae;Pentapetalae;rosids;fabids;Malpighiales;Euphorbiaceae;Crotonoideae;Manihoteae;Manihot;Manihot esculenta	32935	1	14	1	0.00042508	-3.37153	Eukaryota	Viridiplantae	Streptophyta	Streptophytina	Embryophyta
Sodiomyces alkalinus F11	1314773	UP000272025	Eukaryota;Opisthokonta;Fungi;Dikarya;Ascomycota;saccharomyceta;Pezizomycotina;leotiomyceta;sordariomyceta;Sordariomycetes;Hypocreomycetidae;Glomerellales;Plectosphaerellaceae;Sodiomyces;Sodiomyces alkalinus;Sodiomyces alkalinus F11	9396	1	4	1	0.000425713	-3.37088	Eukaryota	Opisthokonta	Fungi	Dikarya	Ascomycota
Tuber magnatum	42249	UP000246991	Eukaryota;Opisthokonta;Fungi;Dikarya;Ascomycota;saccharomyceta;Pezizomycotina;Pezizomycetes;Pezizales;Tuberaceae;Tuber;Tuber magnatum	9390	1	4	1	0.000425985	-3.37061	Eukaryota	Opisthokonta	Fungi	Dikarya	Ascomycota
Talaromyces marneffei PM1	1077442	UP000029285	Eukaryota;Opisthokonta;Fungi;Dikarya;Ascomycota;saccharomyceta;Pezizomycotina;leotiomyceta;Eurotiomycetes;Eurotiomycetidae;Eurotiales;Trichocomaceae;Talaromyces;Talaromyces marneffei;Talaromyces marneffei PM1	9366	1	4	1	0.000427077	-3.36949	Eukaryota	Opisthokonta	Fungi	Dikarya	Ascomycota
Pseudogymnoascus sp. VKM F-4516 (FW-969)	1420910	UP000029268	Eukaryota;Opisthokonta;Fungi;Dikarya;Ascomycota;saccharomyceta;Pezizomycotina;leotiomyceta;sordariomyceta;Leotiomycetes;Leotiomycetes incertae sedis;Pseudeurotiaceae;Pseudogymnoascus;unclassified Pseudogymnoascus;Pseudogymnoascus sp. VKM F-4516 (FW-969)	9362	1	4	1	0.000427259	-3.36931	Eukaryota	Opisthokonta	Fungi	Dikarya	Ascomycota
Marssonina coronariae	503106	UP000242519	Eukaryota;Opisthokonta;Fungi;Dikarya;Ascomycota;saccharomyceta;Pezizomycotina;leotiomyceta;sordariomyceta;Leotiomycetes;Helotiales;Dermateaceae;Marssonina;Marssonina coronariae	9355	1	4	1	0.000427579	-3.36898	Eukaryota	Opisthokonta	Fungi	Dikarya	Ascomycota
Rhodotorula taiwanensis	741276	UP000237144	Eukaryota;Opisthokonta;Fungi;Dikarya;Basidiomycota;Pucciniomycotina;Microbotryomycetes;Sporidiobolales;Sporidiobolaceae;Rhodotorula;Rhodotorula taiwanensis	7012	1	3	0	0.000427838	-3.36872	Eukaryota	Opisthokonta	Fungi	Dikarya	Basidiomycota
Phoenix dactylifera	42345	UP000228380	Eukaryota;Viridiplantae;Streptophyta;Streptophytina;Embryophyta;Tracheophyta;Euphyllophyta;Spermatophyta;Magnoliopsida;Mesangiospermae;Liliopsida;Petrosaviidae;commelinids;Arecales;Arecaceae;Coryphoideae;Phoeniceae;Phoenix;Phoenix dactylifera	25667	1	11	1	0.000428566	-3.36798	Eukaryota	Viridiplantae	Streptophyta	Streptophytina	Embryophyta
Helianthus annuus	4232	UP000215914	Eukaryota;Viridiplantae;Streptophyta;Streptophytina;Embryophyta;Tracheophyta;Euphyllophyta;Spermatophyta;Magnoliopsida;Mesangiospermae;eudicotyledons;Gunneridae;Pentapetalae;asterids;campanulids;Asterales;Asteraceae;Asteroideae;Heliantheae alliance;Heliantheae;Helianthus;Helianthus annuus	51240	1	22	1	0.000429352	-3.36719	Eukaryota	Viridiplantae	Streptophyta	Streptophytina	Embryophyta
Glycine max	3847	UP000008827	Eukaryota;Viridiplantae;Streptophyta;Streptophytina;Embryophyta;Tracheophyta;Euphyllophyta;Spermatophyta;Magnoliopsida;Mesangiospermae;eudicotyledons;Gunneridae;Pentapetalae;rosids;fabids;Fabales;Fabaceae;Papilionoideae;50 kb inversion clade;NPAAA clade;indigoferoid/millettioid clade;Phaseoleae;Glycine;Soja;Glycine max	55856	1	24	5	0.000429676	-3.36686	Eukaryota	Viridiplantae	Streptophyta	Streptophytina	Embryophyta
Exophiala dermatitidis NIH/UT8656	858893	UP000007304	Eukaryota;Opisthokonta;Fungi;Dikarya;Ascomycota;saccharomyceta;Pezizomycotina;leotiomyceta;Eurotiomycetes;Chaetothyriomycetidae;Chaetothyriales;Herpotrichiellaceae;Exophiala;Exophiala dermatitidis;Exophiala dermatitidis NIH/UT8656	9285	1	4	1	0.000430802	-3.36572	Eukaryota	Opisthokonta	Fungi	Dikarya	Ascomycota
Lobosporangium transversale	64571	UP000193648	Eukaryota;Opisthokonta;Fungi;Fungi incertae sedis;Mucoromycota;Mortierellomycotina;Mortierellomycetes;Mortierellales;Mortierellaceae;Lobosporangium;Lobosporangium transversale	11593	1	5	1	0.000431295	-3.36523	Eukaryota	Opisthokonta	Fungi	Fungi incertae sedis	Mucoromycota
Histoplasma capsulatum NAm1	339724	UP000009297	Eukaryota;Opisthokonta;Fungi;Dikarya;Ascomycota;saccharomyceta;Pezizomycotina;leotiomyceta;Eurotiomycetes;Eurotiomycetidae;Onygenales;Ajellomycetaceae;Histoplasma;Histoplasma capsulatum;Histoplasma capsulatum NAm1	9252	1	4	1	0.000432339	-3.36418	Eukaryota	Opisthokonta	Fungi	Dikarya	Ascomycota
Fibroporia radiculosa	599839	UP000006352	Eukaryota;Opisthokonta;Fungi;Dikarya;Basidiomycota;Agaricomycotina;Agaricomycetes;Agaricomycetes incertae sedis;Polyporales;Polyporales incertae sedis;Fibroporia;Fibroporia radiculosa	9251	1	4	1	0.000432386	-3.36413	Eukaryota	Opisthokonta	Fungi	Dikarya	Basidiomycota
Capronia coronata CBS 617.96	1182541	UP000019484	Eukaryota;Opisthokonta;Fungi;Dikarya;Ascomycota;saccharomyceta;Pezizomycotina;leotiomyceta;Eurotiomycetes;Chaetothyriomycetidae;Chaetothyriales;Herpotrichiellaceae;Capronia;Capronia coronata;Capronia coronata CBS 617.96	9230	1	4	1	0.000433369	-3.36314	Eukaryota	Opisthokonta	Fungi	Dikarya	Ascomycota
Elsinoe australis	40998	UP000243723	Eukaryota;Opisthokonta;Fungi;Dikarya;Ascomycota;saccharomyceta;Pezizomycotina;leotiomyceta;dothideomyceta;Dothideomycetes;Dothideomycetidae;Myriangiales;Elsinoaceae;Elsinoe;Elsinoe australis	9222	1	4	1	0.000433745	-3.36277	Eukaryota	Opisthokonta	Fungi	Dikarya	Ascomycota
Aspergillus novofumigatus IBT 16806	1392255	UP000234474	Eukaryota;Opisthokonta;Fungi;Dikarya;Ascomycota;saccharomyceta;Pezizomycotina;leotiomyceta;Eurotiomycetes;Eurotiomycetidae;Eurotiales;Aspergillaceae;Aspergillus;Aspergillus novofumigatus;Aspergillus novofumigatus IBT 16806	11478	0	5	1	0.000435616	-3.3609	Eukaryota	Opisthokonta	Fungi	Dikarya	Ascomycota
Exophiala mesophila	212818	UP000054302	Eukaryota;Opisthokonta;Fungi;Dikarya;Ascomycota;saccharomyceta;Pezizomycotina;leotiomyceta;Eurotiomycetes;Chaetothyriomycetidae;Chaetothyriales;Herpotrichiellaceae;Exophiala;Exophiala mesophila	9181	1	4	1	0.000435682	-3.36083	Eukaryota	Opisthokonta	Fungi	Dikarya	Ascomycota
Aspergillus turcosus	1245748	UP000215289	Eukaryota;Opisthokonta;Fungi;Dikarya;Ascomycota;saccharomyceta;Pezizomycotina;leotiomyceta;Eurotiomycetes;Eurotiomycetidae;Eurotiales;Aspergillaceae;Aspergillus;Aspergillus turcosus	9174	1	4	1	0.000436015	-3.3605	Eukaryota	Opisthokonta	Fungi	Dikarya	Ascomycota
Setaria italica	4555	UP000004995	Eukaryota;Viridiplantae;Streptophyta;Streptophytina;Embryophyta;Tracheophyta;Euphyllophyta;Spermatophyta;Magnoliopsida;Mesangiospermae;Liliopsida;Petrosaviidae;commelinids;Poales;Poaceae;PACMAD clade;Panicoideae;Panicodae;Paniceae;Cenchrinae;Setaria;Setaria italica	34388	1	15	1	0.000436199	-3.36032	Eukaryota	Viridiplantae	Streptophyta	Streptophytina	Embryophyta
Escovopsis weberi	150374	UP000053831	Eukaryota;Opisthokonta;Fungi;Dikarya;Ascomycota;saccharomyceta;Pezizomycotina;leotiomyceta;sordariomyceta;Sordariomycetes;Hypocreomycetidae;Hypocreales;Hypocreaceae;Escovopsis;Escovopsis weberi	6869	1	3	1	0.000436745	-3.35977	Eukaryota	Opisthokonta	Fungi	Dikarya	Ascomycota
Apiotrichum porosum	105984	UP000279236	Eukaryota;Opisthokonta;Fungi;Dikarya;Basidiomycota;Agaricomycotina;Tremellomycetes;Trichosporonales;Trichosporonaceae;Apiotrichum;Apiotrichum porosum	9145	1	4	1	0.000437397	-3.35912	Eukaryota	Opisthokonta	Fungi	Dikarya	Basidiomycota
Aspergillus clavatus NRRL 1	344612	UP000006701	Eukaryota;Opisthokonta;Fungi;Dikarya;Ascomycota;saccharomyceta;Pezizomycotina;leotiomyceta;Eurotiomycetes;Eurotiomycetidae;Eurotiales;Aspergillaceae;Aspergillus;Aspergillus clavatus;Aspergillus clavatus NRRL 1	9140	1	4	1	0.000437637	-3.35889	Eukaryota	Opisthokonta	Fungi	Dikarya	Ascomycota
Kwoniella bestiolae CBS 10118	1296100	UP000092730	Eukaryota;Opisthokonta;Fungi;Dikarya;Basidiomycota;Agaricomycotina;Tremellomycetes;Tremellales;Cryptococcaceae;Kwoniella;Kwoniella bestiolae;Kwoniella bestiolae CBS 10118	9131	1	4	1	0.000438068	-3.35846	Eukaryota	Opisthokonta	Fungi	Dikarya	Basidiomycota
Trichoderma reesei QM6a	431241	UP000008984	Eukaryota;Opisthokonta;Fungi;Dikarya;Ascomycota;saccharomyceta;Pezizomycotina;leotiomyceta;sordariomyceta;Sordariomycetes;Hypocreomycetidae;Hypocreales;Hypocreaceae;Trichoderma;Trichoderma reesei;Trichoderma reesei QM6a	9112	1	4	1	0.000438982	-3.35755	Eukaryota	Opisthokonta	Fungi	Dikarya	Ascomycota
Diplocarpon rosae	946125	UP000218527	Eukaryota;Opisthokonta;Fungi;Dikarya;Ascomycota;saccharomyceta;Pezizomycotina;leotiomyceta;sordariomyceta;Leotiomycetes;Helotiales;Dermateaceae;Diplocarpon;Diplocarpon rosae	13660	2	6	2	0.000439239	-3.3573	Eukaryota	Opisthokonta	Fungi	Dikarya	Ascomycota
Strongyloides papillosus	174720	UP000046392	Eukaryota;Opisthokonta;Metazoa;Eumetazoa;Bilateria;Protostomia;Ecdysozoa;Nematoda;Chromadorea;Rhabditida;Tylenchina;Panagrolaimomorpha;Strongyloidoidea;Strongyloididae;Strongyloides;Strongyloides papillosus	18205	1	8	1	0.00043944	-3.3571	Eukaryota	Opisthokonta	Metazoa	Eumetazoa	Bilateria
Penicillium digitatum PHI26	1170229	UP000009882	Eukaryota;Opisthokonta;Fungi;Dikarya;Ascomycota;saccharomyceta;Pezizomycotina;leotiomyceta;Eurotiomycetes;Eurotiomycetidae;Eurotiales;Aspergillaceae;Penicillium;Penicillium digitatum;Penicillium digitatum PHI26	9101	1	4	1	0.000439512	-3.35703	Eukaryota	Opisthokonta	Fungi	Dikarya	Ascomycota
Phlebia centrifuga	98765	UP000186601	Eukaryota;Opisthokonta;Fungi;Dikarya;Basidiomycota;Agaricomycotina;Agaricomycetes;Agaricomycetes incertae sedis;Polyporales;Meruliaceae;Phlebia;Phlebia centrifuga	13628	1	6	1	0.00044027	-3.35628	Eukaryota	Opisthokonta	Fungi	Dikarya	Basidiomycota
Stemphylium lycopersici	183478	UP000249619	Eukaryota;Opisthokonta;Fungi;Dikarya;Ascomycota;saccharomyceta;Pezizomycotina;leotiomyceta;dothideomyceta;Dothideomycetes;Pleosporomycetidae;Pleosporales;Pleosporineae;Pleosporaceae;Stemphylium;Stemphylium lycopersici	9079	1	4	1	0.000440577	-3.35598	Eukaryota	Opisthokonta	Fungi	Dikarya	Ascomycota
Thermothelomyces thermophilus ATCC 42464	573729	UP000007322	Eukaryota;Opisthokonta;Fungi;Dikarya;Ascomycota;saccharomyceta;Pezizomycotina;leotiomyceta;sordariomyceta;Sordariomycetes;Sordariomycetidae;Sordariales;Chaetomiaceae;Thermothelomyces;Thermothelomyces thermophilus;Thermothelomyces thermophilus ATCC 42464	9079	1	4	1	0.000440577	-3.35598	Eukaryota	Opisthokonta	Fungi	Dikarya	Ascomycota
Pseudogymnoascus destructans 20631-21	658429	UP000011064	Eukaryota;Opisthokonta;Fungi;Dikarya;Ascomycota;saccharomyceta;Pezizomycotina;leotiomyceta;sordariomyceta;Leotiomycetes;Leotiomycetes incertae sedis;Pseudeurotiaceae;Pseudogymnoascus;Pseudogymnoascus destructans;Pseudogymnoascus destructans 20631-21	9073	1	4	1	0.000440869	-3.35569	Eukaryota	Opisthokonta	Fungi	Dikarya	Ascomycota
Schistosoma mansoni	6183	UP000008854	Eukaryota;Opisthokonta;Metazoa;Eumetazoa;Bilateria;Platyhelminthes;Trematoda;Digenea;Strigeidida;Schistosomatoidea;Schistosomatidae;Schistosoma;Schistosoma mansoni	6801	1	3	1	0.000441112	-3.35545	Eukaryota	Opisthokonta	Metazoa	Eumetazoa	Bilateria
Trichoderma parareesei	858221	UP000219286	Eukaryota;Opisthokonta;Fungi;Dikarya;Ascomycota;saccharomyceta;Pezizomycotina;leotiomyceta;sordariomyceta;Sordariomycetes;Hypocreomycetidae;Hypocreales;Hypocreaceae;Trichoderma;Trichoderma parareesei	9061	1	4	1	0.000441452	-3.35512	Eukaryota	Opisthokonta	Fungi	Dikarya	Ascomycota
Rachicladosporium sp. CCFEE 5018	1974281	UP000192386	Eukaryota;Opisthokonta;Fungi;Dikarya;Ascomycota;saccharomyceta;Pezizomycotina;leotiomyceta;dothideomyceta;Dothideomycetes;Dothideomycetidae;Capnodiales;Cladosporiaceae;Rachicladosporium;Rachicladosporium sp. CCFEE 5018	18035	1	8	2	0.000443582	-3.35303	Eukaryota	Opisthokonta	Fungi	Dikarya	Ascomycota
Aspergillus glaucus CBS 516.65	1160497	UP000184300	Eukaryota;Opisthokonta;Fungi;Dikarya;Ascomycota;saccharomyceta;Pezizomycotina;leotiomyceta;Eurotiomycetes;Eurotiomycetidae;Eurotiales;Aspergillaceae;Aspergillus;Aspergillus glaucus;Aspergillus glaucus CBS 516.65	11244	0	5	1	0.000444682	-3.35195	Eukaryota	Opisthokonta	Fungi	Dikarya	Ascomycota
Penicillium coprophilum	36646	UP000191500	Eukaryota;Opisthokonta;Fungi;Dikarya;Ascomycota;saccharomyceta;Pezizomycotina;leotiomyceta;Eurotiomycetes;Eurotiomycetidae;Eurotiales;Aspergillaceae;Penicillium;Penicillium coprophilum	8993	1	4	1	0.00044479	-3.35184	Eukaryota	Opisthokonta	Fungi	Dikarya	Ascomycota
Vigna radiata var. radiata	3916	UP000087766	Eukaryota;Viridiplantae;Streptophyta;Streptophytina;Embryophyta;Tracheophyta;Euphyllophyta;Spermatophyta;Magnoliopsida;Mesangiospermae;eudicotyledons;Gunneridae;Pentapetalae;rosids;fabids;Fabales;Fabaceae;Papilionoideae;50 kb inversion clade;NPAAA clade;indigoferoid/millettioid clade;Phaseoleae;Vigna;Vigna radiata;Vigna radiata var. radiata	26968	1	12	1	0.000444972	-3.35167	Eukaryota	Viridiplantae	Streptophyta	Streptophytina	Embryophyta
Corchorus capsularis	210143	UP000188268	Eukaryota;Viridiplantae;Streptophyta;Streptophytina;Embryophyta;Tracheophyta;Euphyllophyta;Spermatophyta;Magnoliopsida;Mesangiospermae;eudicotyledons;Gunneridae;Pentapetalae;rosids;malvids;Malvales;Malvaceae;Grewioideae;Apeibeae;Corchorus;Corchorus capsularis	29098	1	13	1	0.000446766	-3.34992	Eukaryota	Viridiplantae	Streptophyta	Streptophytina	Embryophyta
Gossypium raimondii	29730	UP000032304	Eukaryota;Viridiplantae;Streptophyta;Streptophytina;Embryophyta;Tracheophyta;Euphyllophyta;Spermatophyta;Magnoliopsida;Mesangiospermae;eudicotyledons;Gunneridae;Pentapetalae;rosids;malvids;Malvales;Malvaceae;Malvoideae;Gossypium;Gossypium raimondii	38037	1	17	1	0.000446933	-3.34976	Eukaryota	Viridiplantae	Streptophyta	Streptophytina	Embryophyta
Emergomyces pasteurianus Ep9510	1447872	UP000182235	Eukaryota;Opisthokonta;Fungi;Dikarya;Ascomycota;saccharomyceta;Pezizomycotina;leotiomyceta;Eurotiomycetes;Eurotiomycetidae;Onygenales;Ajellomycetaceae;Emergomyces;Emergomyces pasteurianus;Emergomyces pasteurianus Ep9510	8944	1	4	1	0.000447227	-3.34947	Eukaryota	Opisthokonta	Fungi	Dikarya	Ascomycota
Vittaforma corneae ATCC 50505	993615	UP000011082	Eukaryota;Opisthokonta;Fungi;Fungi incertae sedis;Microsporidia;Apansporoblastina;Nosematidae;Vittaforma;Vittaforma corneae;Vittaforma corneae ATCC 50505	2236	0	1	0	0.000447227	-3.34947	Eukaryota	Opisthokonta	Fungi	Fungi incertae sedis	Microsporidia
Malus domestica	3750	UP000290289	Eukaryota;Viridiplantae;Streptophyta;Streptophytina;Embryophyta;Tracheophyta;Euphyllophyta;Spermatophyta;Magnoliopsida;Mesangiospermae;eudicotyledons;Gunneridae;Pentapetalae;rosids;fabids;Rosales;Rosaceae;Amygdaloideae;Maleae;Malus;Malus domestica	42478	1	19	2	0.00044729	-3.34941	Eukaryota	Viridiplantae	Streptophyta	Streptophytina	Embryophyta
Triticum aestivum	4565	UP000019116	Eukaryota;Viridiplantae;Streptophyta;Streptophytina;Embryophyta;Tracheophyta;Euphyllophyta;Spermatophyta;Magnoliopsida;Mesangiospermae;Liliopsida;Petrosaviidae;commelinids;Poales;Poaceae;BOP clade;Pooideae;Triticodae;Triticeae;Triticinae;Triticum;Triticum aestivum	105061	3	47	9	0.000447359	-3.34934	Eukaryota	Viridiplantae	Streptophyta	Streptophytina	Embryophyta
Dendrobium catenatum	906689	UP000233837	Eukaryota;Viridiplantae;Streptophyta;Streptophytina;Embryophyta;Tracheophyta;Euphyllophyta;Spermatophyta;Magnoliopsida;Mesangiospermae;Liliopsida;Petrosaviidae;Asparagales;Orchidaceae;Epidendroideae;Malaxideae;Dendrobiinae;Dendrobium;Dendrobium catenatum	29029	1	13	1	0.000447828	-3.34889	Eukaryota	Viridiplantae	Streptophyta	Streptophytina	Embryophyta
Nannizzia gypsea CBS 118893	535722	UP000002669	Eukaryota;Opisthokonta;Fungi;Dikarya;Ascomycota;saccharomyceta;Pezizomycotina;leotiomyceta;Eurotiomycetes;Eurotiomycetidae;Onygenales;Arthrodermataceae;Nannizzia;Nannizzia gypsea;Nannizzia gypsea CBS 118893	8921	1	4	1	0.00044838	-3.34835	Eukaryota	Opisthokonta	Fungi	Dikarya	Ascomycota
Panicum miliaceum	4540	UP000275267	Eukaryota;Viridiplantae;Streptophyta;Streptophytina;Embryophyta;Tracheophyta;Euphyllophyta;Spermatophyta;Magnoliopsida;Mesangiospermae;Liliopsida;Petrosaviidae;commelinids;Poales;Poaceae;PACMAD clade;Panicoideae;Panicodae;Paniceae;Panicinae;Panicum;Panicum miliaceum	55732	1	25	2	0.000448575	-3.34816	Eukaryota	Viridiplantae	Streptophyta	Streptophytina	Embryophyta
Tolypocladium paradoxum	94208	UP000237481	Eukaryota;Opisthokonta;Fungi;Dikarya;Ascomycota;saccharomyceta;Pezizomycotina;leotiomyceta;sordariomyceta;Sordariomycetes;Hypocreomycetidae;Hypocreales;Ophiocordycipitaceae;Tolypocladium;Tolypocladium paradoxum	8912	1	4	1	0.000448833	-3.34792	Eukaryota	Opisthokonta	Fungi	Dikarya	Ascomycota
Acremonium chrysogenum ATCC 11550	857340	UP000029964	Eukaryota;Opisthokonta;Fungi;Dikarya;Ascomycota;saccharomyceta;Pezizomycotina;leotiomyceta;sordariomyceta;Sordariomycetes;Hypocreomycetidae;Hypocreales;Hypocreales incertae sedis;Acremonium;Acremonium chrysogenum;Acremonium chrysogenum ATCC 11550	8899	1	4	1	0.000449489	-3.34728	Eukaryota	Opisthokonta	Fungi	Dikarya	Ascomycota
Phialosimplex sp. HF37	1960876	UP000272442	Eukaryota;Opisthokonta;Fungi;Dikarya;Ascomycota;saccharomyceta;Pezizomycotina;leotiomyceta;Eurotiomycetes;Eurotiomycetidae;Eurotiales;Aspergillaceae;Phialosimplex;unclassified Phialosimplex;Phialosimplex sp. HF37	8895	1	4	1	0.000449691	-3.34709	Eukaryota	Opisthokonta	Fungi	Dikarya	Ascomycota
Triticum urartu	4572	UP000015106	Eukaryota;Viridiplantae;Streptophyta;Streptophytina;Embryophyta;Tracheophyta;Euphyllophyta;Spermatophyta;Magnoliopsida;Mesangiospermae;Liliopsida;Petrosaviidae;commelinids;Poales;Poaceae;BOP clade;Pooideae;Triticodae;Triticeae;Triticinae;Triticum;Triticum urartu	33313	1	15	2	0.000450275	-3.34652	Eukaryota	Viridiplantae	Streptophyta	Streptophytina	Embryophyta
Acidomyces richmondensis BFW	766039	UP000075602	Eukaryota;Opisthokonta;Fungi;Dikarya;Ascomycota;saccharomyceta;Pezizomycotina;leotiomyceta;dothideomyceta;Dothideomycetes;Dothideomycetidae;Capnodiales;Capnodiales incertae sedis;Acidomyces;Acidomyces richmondensis;Acidomyces richmondensis BFW	11098	0	5	1	0.000450532	-3.34627	Eukaryota	Opisthokonta	Fungi	Dikarya	Ascomycota
Ophiostoma piceae UAMH 11346	1262450	UP000016923	Eukaryota;Opisthokonta;Fungi;Dikarya;Ascomycota;saccharomyceta;Pezizomycotina;leotiomyceta;sordariomyceta;Sordariomycetes;Sordariomycetidae;Ophiostomatales;Ophiostomataceae;Ophiostoma;Ophiostoma piceae;Ophiostoma piceae UAMH 11346	8878	1	4	1	0.000450552	-3.34626	Eukaryota	Opisthokonta	Fungi	Dikarya	Ascomycota
Byssochlamys spectabilis No. 5	1356009	UP000018001	Eukaryota;Opisthokonta;Fungi;Dikarya;Ascomycota;saccharomyceta;Pezizomycotina;leotiomyceta;Eurotiomycetes;Eurotiomycetidae;Eurotiales;Thermoascaceae;Byssochlamys;Byssochlamys spectabilis;Byssochlamys spectabilis No. 5	8877	1	4	1	0.000450603	-3.34621	Eukaryota	Opisthokonta	Fungi	Dikarya	Ascomycota
Caenorhabditis elegans	6239	UP000001940	Eukaryota;Opisthokonta;Metazoa;Eumetazoa;Bilateria;Protostomia;Ecdysozoa;Nematoda;Chromadorea;Rhabditida;Rhabditina;Rhabditomorpha;Rhabditoidea;Rhabditidae;Peloderinae;Caenorhabditis;Caenorhabditis elegans	19952	1	9	1	0.000451083	-3.34574	Eukaryota	Opisthokonta	Metazoa	Eumetazoa	Bilateria
Aspergillus ochraceoroseus IBT 24754	1392256	UP000244073	Eukaryota;Opisthokonta;Fungi;Dikarya;Ascomycota;saccharomyceta;Pezizomycotina;leotiomyceta;Eurotiomycetes;Eurotiomycetidae;Eurotiales;Aspergillaceae;Aspergillus;Aspergillus ochraceoroseus;Aspergillus ochraceoroseus IBT 24754	8866	1	4	1	0.000451162	-3.34567	Eukaryota	Opisthokonta	Fungi	Dikarya	Ascomycota
Basidiobolus meristosporus CBS 931.73	1314790	UP000193498	Eukaryota;Opisthokonta;Fungi;Fungi incertae sedis;Zoopagomycota;Entomophthoromycotina;Basidiobolomycetes;Basidiobolales;Basidiobolaceae;Basidiobolus;Basidiobolus meristosporus;Basidiobolus meristosporus CBS 931.73	15513	1	7	1	0.000451234	-3.3456	Eukaryota	Opisthokonta	Fungi	Fungi incertae sedis	Zoopagomycota
Glycine soja	3848	UP000289340	Eukaryota;Viridiplantae;Streptophyta;Streptophytina;Embryophyta;Tracheophyta;Euphyllophyta;Spermatophyta;Magnoliopsida;Mesangiospermae;eudicotyledons;Gunneridae;Pentapetalae;rosids;fabids;Fabales;Fabaceae;Papilionoideae;50 kb inversion clade;NPAAA clade;indigoferoid/millettioid clade;Phaseoleae;Glycine;Soja;Glycine soja	55104	1	25	6	0.000453688	-3.34324	Eukaryota	Viridiplantae	Streptophyta	Streptophytina	Embryophyta
Claviceps purpurea 20.1	1111077	UP000016801	Eukaryota;Opisthokonta;Fungi;Dikarya;Ascomycota;saccharomyceta;Pezizomycotina;leotiomyceta;sordariomyceta;Sordariomycetes;Hypocreomycetidae;Hypocreales;Clavicipitaceae;Claviceps;Claviceps purpurea;Claviceps purpurea 20.1	8814	1	4	1	0.000453823	-3.34311	Eukaryota	Opisthokonta	Fungi	Dikarya	Ascomycota
Paracoccidioides lutzii Pb01	502779	UP000002059	Eukaryota;Opisthokonta;Fungi;Dikarya;Ascomycota;saccharomyceta;Pezizomycotina;leotiomyceta;Eurotiomycetes;Eurotiomycetidae;Onygenales;Onygenales incertae sedis;Paracoccidioides;Paracoccidioides lutzii;Paracoccidioides lutzii Pb01	8811	1	4	1	0.000453978	-3.34297	Eukaryota	Opisthokonta	Fungi	Dikarya	Ascomycota
Ophiocordyceps polyrhachis-furcata BCC 54312	1330021	UP000253664	Eukaryota;Opisthokonta;Fungi;Dikarya;Ascomycota;saccharomyceta;Pezizomycotina;leotiomyceta;sordariomyceta;Sordariomycetes;Hypocreomycetidae;Hypocreales;Ophiocordycipitaceae;Ophiocordyceps;Ophiocordyceps polyrhachis-furcata;Ophiocordyceps polyrhachis-furcata BCC 54312	8807	1	4	1	0.000454184	-3.34277	Eukaryota	Opisthokonta	Fungi	Dikarya	Ascomycota
Galdieria sulphuraria	130081	UP000030680	Eukaryota;Rhodophyta;Bangiophyceae;Cyanidiales;Cyanidiaceae;Galdieria;Galdieria sulphuraria	6602	1	3	1	0.000454408	-3.34255	Eukaryota	Rhodophyta	Bangiophyceae	Cyanidiales	Cyanidiaceae
Oryza sativa Indica Group	39946	UP000007015	Eukaryota;Viridiplantae;Streptophyta;Streptophytina;Embryophyta;Tracheophyta;Euphyllophyta;Spermatophyta;Magnoliopsida;Mesangiospermae;Liliopsida;Petrosaviidae;commelinids;Poales;Poaceae;BOP clade;Oryzoideae;Oryzeae;Oryzinae;Oryza;Oryza sativa;Oryza sativa Indica Group	37344	2	17	1	0.000455227	-3.34177	Eukaryota	Viridiplantae	Streptophyta	Streptophytina	Embryophyta
Salvia splendens	180675	UP000298416	Eukaryota;Viridiplantae;Streptophyta;Streptophytina;Embryophyta;Tracheophyta;Euphyllophyta;Spermatophyta;Magnoliopsida;Mesangiospermae;eudicotyledons;Gunneridae;Pentapetalae;asterids;lamiids;Lamiales;Lamiaceae;Nepetoideae;Mentheae;Salvia;Calosphace;core Calosphace;Salvia splendens	52672	4	24	2	0.00045565	-3.34137	Eukaryota	Viridiplantae	Streptophyta	Streptophytina	Embryophyta
Zymoseptoria tritici IPO323	336722	UP000008062	Eukaryota;Opisthokonta;Fungi;Dikarya;Ascomycota;saccharomyceta;Pezizomycotina;leotiomyceta;dothideomyceta;Dothideomycetes;Dothideomycetidae;Capnodiales;Mycosphaerellaceae;Zymoseptoria;Zymoseptoria tritici;Zymoseptoria tritici IPO323	10972	0	5	1	0.000455705	-3.34132	Eukaryota	Opisthokonta	Fungi	Dikarya	Ascomycota
Metarhizium rileyi RCEF 4871	1081105	UP000243498	Eukaryota;Opisthokonta;Fungi;Dikarya;Ascomycota;saccharomyceta;Pezizomycotina;leotiomyceta;sordariomyceta;Sordariomycetes;Hypocreomycetidae;Hypocreales;Clavicipitaceae;Metarhizium;Metarhizium rileyi;Metarhizium rileyi RCEF 4871	8763	1	4	1	0.000456465	-3.34059	Eukaryota	Opisthokonta	Fungi	Dikarya	Ascomycota
Zea mays	4577	UP000007305	Eukaryota;Viridiplantae;Streptophyta;Streptophytina;Embryophyta;Tracheophyta;Euphyllophyta;Spermatophyta;Magnoliopsida;Mesangiospermae;Liliopsida;Petrosaviidae;commelinids;Poales;Poaceae;PACMAD clade;Panicoideae;Andropogonodae;Andropogoneae;Tripsacinae;Zea;Zea mays	39397	1	18	3	0.000456888	-3.34019	Eukaryota	Viridiplantae	Streptophyta	Streptophytina	Embryophyta
Emmonsia sp. CAC-2015a	1658172	UP000091918	Eukaryota;Opisthokonta;Fungi;Dikarya;Ascomycota;saccharomyceta;Pezizomycotina;leotiomyceta;Eurotiomycetes;Eurotiomycetidae;Onygenales;Ajellomycetaceae;Emmonsia;unclassified Emmonsia;Emmonsia sp. CAC-2015a	8745	1	4	1	0.000457404	-3.3397	Eukaryota	Opisthokonta	Fungi	Dikarya	Ascomycota
Oryza rufipogon	4529	UP000008022	Eukaryota;Viridiplantae;Streptophyta;Streptophytina;Embryophyta;Tracheophyta;Euphyllophyta;Spermatophyta;Magnoliopsida;Mesangiospermae;Liliopsida;Petrosaviidae;commelinids;Poales;Poaceae;BOP clade;Oryzoideae;Oryzeae;Oryzinae;Oryza;Oryza rufipogon	37110	1	17	1	0.000458098	-3.33904	Eukaryota	Viridiplantae	Streptophyta	Streptophytina	Embryophyta
Sporothrix schenckii ATCC 58251	1391915	UP000018087	Eukaryota;Opisthokonta;Fungi;Dikarya;Ascomycota;saccharomyceta;Pezizomycotina;leotiomyceta;sordariomyceta;Sordariomycetes;Sordariomycetidae;Ophiostomatales;Ophiostomataceae;Sporothrix;Sporothrix schenckii;Sporothrix schenckii ATCC 58251	8673	1	4	1	0.000461201	-3.33611	Eukaryota	Opisthokonta	Fungi	Dikarya	Ascomycota
Smittium culicis	133412	UP000187283	Eukaryota;Opisthokonta;Fungi;Fungi incertae sedis;Zoopagomycota;Kickxellomycotina;Harpellomycetes;Harpellales;Legeriomycetaceae;Smittium;Smittium culicis	10832	2	5	1	0.000461595	-3.33574	Eukaryota	Opisthokonta	Fungi	Fungi incertae sedis	Zoopagomycota
Citrus sinensis	2711	UP000027120	Eukaryota;Viridiplantae;Streptophyta;Streptophytina;Embryophyta;Tracheophyta;Euphyllophyta;Spermatophyta;Magnoliopsida;Mesangiospermae;eudicotyledons;Gunneridae;Pentapetalae;rosids;malvids;Sapindales;Rutaceae;Aurantioideae;Citrus;Citrus sinensis	28132	1	13	2	0.000462107	-3.33526	Eukaryota	Viridiplantae	Streptophyta	Streptophytina	Embryophyta
Aureobasidium subglaciale EXF-2481	1043005	UP000030641	Eukaryota;Opisthokonta;Fungi;Dikarya;Ascomycota;saccharomyceta;Pezizomycotina;leotiomyceta;dothideomyceta;Dothideomycetes;Dothideomycetidae;Dothideales;Saccotheciaceae;Aureobasidium;Aureobasidium subglaciale;Aureobasidium subglaciale EXF-2481	10792	0	5	1	0.000463306	-3.33413	Eukaryota	Opisthokonta	Fungi	Dikarya	Ascomycota
Cryptococcus gattii VGII R265	294750	UP000029445	Eukaryota;Opisthokonta;Fungi;Dikarya;Basidiomycota;Agaricomycotina;Tremellomycetes;Tremellales;Cryptococcaceae;Cryptococcus;Cryptococcus gattii species complex;Cryptococcus gattii VGII;Cryptococcus gattii VGII R265	6471	1	3	1	0.000463607	-3.33385	Eukaryota	Opisthokonta	Fungi	Dikarya	Basidiomycota
Batrachochytrium dendrobatidis JAM81	684364	UP000007241	Eukaryota;Opisthokonta;Fungi;Fungi incertae sedis;Chytridiomycota;Chytridiomycetes;Rhizophydiales;Rhizophydiales incertae sedis;Batrachochytrium;Batrachochytrium dendrobatidis;Batrachochytrium dendrobatidis JAM81	8610	1	4	1	0.000464576	-3.33294	Eukaryota	Opisthokonta	Fungi	Fungi incertae sedis	Chytridiomycota
Kwoniella dejecticola CBS 10117	1296121	UP000078595	Eukaryota;Opisthokonta;Fungi;Dikarya;Basidiomycota;Agaricomycotina;Tremellomycetes;Tremellales;Cryptococcaceae;Kwoniella;Kwoniella dejecticola;Kwoniella dejecticola CBS 10117	8600	1	4	1	0.000465116	-3.33244	Eukaryota	Opisthokonta	Fungi	Dikarya	Basidiomycota
Batrachochytrium dendrobatidis JEL423	403673	UP000077115	Eukaryota;Opisthokonta;Fungi;Fungi incertae sedis;Chytridiomycota;Chytridiomycetes;Rhizophydiales;Rhizophydiales incertae sedis;Batrachochytrium;Batrachochytrium dendrobatidis;Batrachochytrium dendrobatidis JEL423	8580	1	4	1	0.0004662	-3.33143	Eukaryota	Opisthokonta	Fungi	Fungi incertae sedis	Chytridiomycota
Ophiocordyceps unilateralis	268505	UP000037136	Eukaryota;Opisthokonta;Fungi;Dikarya;Ascomycota;saccharomyceta;Pezizomycotina;leotiomyceta;sordariomyceta;Sordariomycetes;Hypocreomycetidae;Hypocreales;Ophiocordycipitaceae;Ophiocordyceps;Ophiocordyceps unilateralis	8572	1	4	1	0.000466636	-3.33102	Eukaryota	Opisthokonta	Fungi	Dikarya	Ascomycota
Blastomyces silverae	2060906	UP000053573	Eukaryota;Opisthokonta;Fungi;Dikarya;Ascomycota;saccharomyceta;Pezizomycotina;leotiomyceta;Eurotiomycetes;Eurotiomycetidae;Onygenales;Ajellomycetaceae;Blastomyces;Blastomyces silverae	8561	1	4	1	0.000467235	-3.33046	Eukaryota	Opisthokonta	Fungi	Dikarya	Ascomycota
Brachypodium distachyon	15368	UP000008810	Eukaryota;Viridiplantae;Streptophyta;Streptophytina;Embryophyta;Tracheophyta;Euphyllophyta;Spermatophyta;Magnoliopsida;Mesangiospermae;Liliopsida;Petrosaviidae;commelinids;Poales;Poaceae;BOP clade;Pooideae;Brachypodieae;Brachypodium;Brachypodium distachyon	34230	1	16	1	0.000467426	-3.33029	Eukaryota	Viridiplantae	Streptophyta	Streptophytina	Embryophyta
Pseudogymnoascus sp. VKM F-4246	1420902	UP000029299	Eukaryota;Opisthokonta;Fungi;Dikarya;Ascomycota;saccharomyceta;Pezizomycotina;leotiomyceta;sordariomyceta;Leotiomycetes;Leotiomycetes incertae sedis;Pseudeurotiaceae;Pseudogymnoascus;unclassified Pseudogymnoascus;Pseudogymnoascus sp. VKM F-4246	8539	1	4	1	0.000468439	-3.32935	Eukaryota	Opisthokonta	Fungi	Dikarya	Ascomycota
Lomentospora prolificans	41688	UP000233524	Eukaryota;Opisthokonta;Fungi;Dikarya;Ascomycota;saccharomyceta;Pezizomycotina;leotiomyceta;sordariomyceta;Sordariomycetes;Hypocreomycetidae;Microascales;Microascaceae;Lomentospora;Lomentospora prolificans	8533	1	4	1	0.000468768	-3.32904	Eukaryota	Opisthokonta	Fungi	Dikarya	Ascomycota
Trichosporon asahii var. asahii CBS 8904	1220162	UP000006757	Eukaryota;Opisthokonta;Fungi;Dikarya;Basidiomycota;Agaricomycotina;Tremellomycetes;Trichosporonales;Trichosporonaceae;Trichosporon;Trichosporon asahii;Trichosporon asahii var. asahii;Trichosporon asahii var. asahii CBS 8904	8515	1	4	1	0.000469759	-3.32812	Eukaryota	Opisthokonta	Fungi	Dikarya	Basidiomycota
Oryza glaberrima	4538	UP000007306	Eukaryota;Viridiplantae;Streptophyta;Streptophytina;Embryophyta;Tracheophyta;Euphyllophyta;Spermatophyta;Magnoliopsida;Mesangiospermae;Liliopsida;Petrosaviidae;commelinids;Poales;Poaceae;BOP clade;Oryzoideae;Oryzeae;Oryzinae;Oryza;Oryza glaberrima	31807	1	15	1	0.000471594	-3.32643	Eukaryota	Viridiplantae	Streptophyta	Streptophytina	Embryophyta
Aureobasidium melanogenum CBS 110374	1043003	UP000030672	Eukaryota;Opisthokonta;Fungi;Dikarya;Ascomycota;saccharomyceta;Pezizomycotina;leotiomyceta;dothideomyceta;Dothideomycetes;Dothideomycetidae;Dothideales;Saccotheciaceae;Aureobasidium;Aureobasidium melanogenum;Aureobasidium melanogenum CBS 110374	10583	0	5	1	0.000472456	-3.32564	Eukaryota	Opisthokonta	Fungi	Dikarya	Ascomycota
Hordeum vulgare subsp. vulgare	112509	UP000011116	Eukaryota;Viridiplantae;Streptophyta;Streptophytina;Embryophyta;Tracheophyta;Euphyllophyta;Spermatophyta;Magnoliopsida;Mesangiospermae;Liliopsida;Petrosaviidae;commelinids;Poales;Poaceae;BOP clade;Pooideae;Triticodae;Triticeae;Hordeinae;Hordeum;Hordeum vulgare;Hordeum vulgare subsp. vulgare	35965	1	17	5	0.000472682	-3.32543	Eukaryota	Viridiplantae	Streptophyta	Streptophytina	Embryophyta
Moelleriella libera RCEF 2490	1081109	UP000078544	Eukaryota;Opisthokonta;Fungi;Dikarya;Ascomycota;saccharomyceta;Pezizomycotina;leotiomyceta;sordariomyceta;Sordariomycetes;Hypocreomycetidae;Hypocreales;Clavicipitaceae;Moelleriella;Moelleriella libera;Moelleriella libera RCEF 2490	8458	1	4	1	0.000472925	-3.32521	Eukaryota	Opisthokonta	Fungi	Dikarya	Ascomycota
Kwoniella mangroviensis CBS 10435	1331196	UP000092583	Eukaryota;Opisthokonta;Fungi;Dikarya;Basidiomycota;Agaricomycotina;Tremellomycetes;Tremellales;Cryptococcaceae;Kwoniella;Kwoniella mangrovensis;Kwoniella mangroviensis CBS 10435	8428	1	4	1	0.000474608	-3.32366	Eukaryota	Opisthokonta	Fungi	Dikarya	Basidiomycota
Verticillium dahliae VdLs.17	498257	UP000001611	Eukaryota;Opisthokonta;Fungi;Dikarya;Ascomycota;saccharomyceta;Pezizomycotina;leotiomyceta;sordariomyceta;Sordariomycetes;Hypocreomycetidae;Glomerellales;Plectosphaerellaceae;Verticillium;Verticillium dahliae;Verticillium dahliae VdLs.17	10530	1	5	1	0.000474834	-3.32346	Eukaryota	Opisthokonta	Fungi	Dikarya	Ascomycota
Ustilaginoidea virens	1159556	UP000027002	Eukaryota;Opisthokonta;Fungi;Dikarya;Ascomycota;saccharomyceta;Pezizomycotina;leotiomyceta;sordariomyceta;Sordariomycetes;Hypocreomycetidae;Hypocreales;Hypocreales incertae sedis;Ustilaginoidea;Ustilaginoidea virens	8421	1	4	1	0.000475003	-3.3233	Eukaryota	Opisthokonta	Fungi	Dikarya	Ascomycota
Rutstroemia sp. NJR-2017a WRK4	2070412	UP000238813	Eukaryota;Opisthokonta;Fungi;Dikarya;Ascomycota;saccharomyceta;Pezizomycotina;leotiomyceta;sordariomyceta;Leotiomycetes;Helotiales;Rutstroemiaceae;Rutstroemia;Rutstroemia sp. NJR-2017a WRK4	10520	1	5	1	0.000475285	-3.32305	Eukaryota	Opisthokonta	Fungi	Dikarya	Ascomycota
Baudoinia panamericana UAMH 10762	717646	UP000011761	Eukaryota;Opisthokonta;Fungi;Dikarya;Ascomycota;saccharomyceta;Pezizomycotina;leotiomyceta;dothideomyceta;Dothideomycetes;Dothideomycetidae;Capnodiales;Teratosphaeriaceae;Baudoinia;Baudoinia panamericana;Baudoinia panamericana UAMH 10762	10508	0	5	1	0.000475828	-3.32255	Eukaryota	Opisthokonta	Fungi	Dikarya	Ascomycota
Paracoccidioides brasiliensis Pb18	502780	UP000001628	Eukaryota;Opisthokonta;Fungi;Dikarya;Ascomycota;saccharomyceta;Pezizomycotina;leotiomyceta;Eurotiomycetes;Eurotiomycetidae;Onygenales;Onygenales incertae sedis;Paracoccidioides;Paracoccidioides brasiliensis;Paracoccidioides brasiliensis Pb18	8399	1	4	1	0.000476247	-3.32217	Eukaryota	Opisthokonta	Fungi	Dikarya	Ascomycota
Metarhizium album ARSEF 1941	1081103	UP000030816	Eukaryota;Opisthokonta;Fungi;Dikarya;Ascomycota;saccharomyceta;Pezizomycotina;leotiomyceta;sordariomyceta;Sordariomycetes;Hypocreomycetidae;Hypocreales;Clavicipitaceae;Metarhizium;Metarhizium album;Metarhizium album ARSEF 1941	8389	1	4	1	0.000476815	-3.32165	Eukaryota	Opisthokonta	Fungi	Dikarya	Ascomycota
Gossypium hirsutum	3635	UP000189702	Eukaryota;Viridiplantae;Streptophyta;Streptophytina;Embryophyta;Tracheophyta;Euphyllophyta;Spermatophyta;Magnoliopsida;Mesangiospermae;eudicotyledons;Gunneridae;Pentapetalae;rosids;malvids;Malvales;Malvaceae;Malvoideae;Gossypium;Gossypium hirsutum	60811	2	29	2	0.000476887	-3.32158	Eukaryota	Viridiplantae	Streptophyta	Streptophytina	Embryophyta
Edhazardia aedis USNM 41457	1003232	UP000003163	Eukaryota;Opisthokonta;Fungi;Fungi incertae sedis;Microsporidia;Microsporidia incertae sedis;Culicosporidae;Edhazardia;Edhazardia aedis;Edhazardia aedis USNM 41457	4189	1	2	0	0.000477441	-3.32108	Eukaryota	Opisthokonta	Fungi	Fungi incertae sedis	Microsporidia
Oryza punctata	4537	UP000026962	Eukaryota;Viridiplantae;Streptophyta;Streptophytina;Embryophyta;Tracheophyta;Euphyllophyta;Spermatophyta;Magnoliopsida;Mesangiospermae;Liliopsida;Petrosaviidae;commelinids;Poales;Poaceae;BOP clade;Oryzoideae;Oryzeae;Oryzinae;Oryza;Oryza punctata	31311	1	15	1	0.000479065	-3.31961	Eukaryota	Viridiplantae	Streptophyta	Streptophytina	Embryophyta
Aspergillus terreus NIH2624	341663	UP000007963	Eukaryota;Opisthokonta;Fungi;Dikarya;Ascomycota;saccharomyceta;Pezizomycotina;leotiomyceta;Eurotiomycetes;Eurotiomycetidae;Eurotiales;Aspergillaceae;Aspergillus;Aspergillus terreus;Aspergillus terreus NIH2624	10417	0	5	1	0.000479985	-3.31877	Eukaryota	Opisthokonta	Fungi	Dikarya	Ascomycota
Cutaneotrichosporon oleaginosum	879819	UP000053611	Eukaryota;Opisthokonta;Fungi;Dikarya;Basidiomycota;Agaricomycotina;Tremellomycetes;Trichosporonales;Trichosporonaceae;Cutaneotrichosporon;Cutaneotrichosporon oleaginosum	8317	1	4	1	0.000480943	-3.31791	Eukaryota	Opisthokonta	Fungi	Dikarya	Basidiomycota
Citrus clementina	85681	UP000030687	Eukaryota;Viridiplantae;Streptophyta;Streptophytina;Embryophyta;Tracheophyta;Euphyllophyta;Spermatophyta;Magnoliopsida;Mesangiospermae;eudicotyledons;Gunneridae;Pentapetalae;rosids;malvids;Sapindales;Rutaceae;Aurantioideae;Citrus;Citrus clementina	24934	1	12	2	0.000481271	-3.31761	Eukaryota	Viridiplantae	Streptophyta	Streptophytina	Embryophyta
Grosmannia clavigera kw1407	655863	UP000007796	Eukaryota;Opisthokonta;Fungi;Dikarya;Ascomycota;saccharomyceta;Pezizomycotina;leotiomyceta;sordariomyceta;Sordariomycetes;Sordariomycetidae;Ophiostomatales;Ophiostomataceae;Grosmannia;Grosmannia clavigera;Grosmannia clavigera kw1407	8311	1	4	1	0.00048129	-3.31759	Eukaryota	Opisthokonta	Fungi	Dikarya	Ascomycota
Rachicladosporium antarcticum	1507870	UP000192596	Eukaryota;Opisthokonta;Fungi;Dikarya;Ascomycota;saccharomyceta;Pezizomycotina;leotiomyceta;dothideomyceta;Dothideomycetes;Dothideomycetidae;Capnodiales;Cladosporiaceae;Rachicladosporium;Rachicladosporium antarcticum	18598	1	9	2	0.000483923	-3.31522	Eukaryota	Opisthokonta	Fungi	Dikarya	Ascomycota
Sphaceloma murrayae	2082308	UP000243797	Eukaryota;Opisthokonta;Fungi;Dikarya;Ascomycota;saccharomyceta;Pezizomycotina;leotiomyceta;dothideomyceta;Dothideomycetes;Dothideomycetidae;Myriangiales;Elsinoaceae;Sphaceloma;Sphaceloma murrayae	8255	1	4	1	0.000484555	-3.31466	Eukaryota	Opisthokonta	Fungi	Dikarya	Ascomycota
Cicer arietinum	3827	UP000087171	Eukaryota;Viridiplantae;Streptophyta;Streptophytina;Embryophyta;Tracheophyta;Euphyllophyta;Spermatophyta;Magnoliopsida;Mesangiospermae;eudicotyledons;Gunneridae;Pentapetalae;rosids;fabids;Fabales;Fabaceae;Papilionoideae;50 kb inversion clade;NPAAA clade;Hologalegina;IRL clade;Cicereae;Cicer;Cicer arietinum	24756	1	12	1	0.000484731	-3.3145	Eukaryota	Viridiplantae	Streptophyta	Streptophytina	Embryophyta
Drechmeria coniospora	98403	UP000076580	Eukaryota;Opisthokonta;Fungi;Dikarya;Ascomycota;saccharomyceta;Pezizomycotina;leotiomyceta;sordariomyceta;Sordariomycetes;Hypocreomycetidae;Hypocreales;Ophiocordycipitaceae;Drechmeria;Drechmeria coniospora	8231	1	4	1	0.000485968	-3.31339	Eukaryota	Opisthokonta	Fungi	Dikarya	Ascomycota
Citrus unshiu	55188	UP000236630	Eukaryota;Viridiplantae;Streptophyta;Streptophytina;Embryophyta;Tracheophyta;Euphyllophyta;Spermatophyta;Magnoliopsida;Mesangiospermae;eudicotyledons;Gunneridae;Pentapetalae;rosids;malvids;Sapindales;Rutaceae;Aurantioideae;Citrus;Citrus unshiu	28786	1	14	1	0.000486348	-3.31305	Eukaryota	Viridiplantae	Streptophyta	Streptophytina	Embryophyta
Verticillium dahliae	27337	UP000236507	Eukaryota;Opisthokonta;Fungi;Dikarya;Ascomycota;saccharomyceta;Pezizomycotina;leotiomyceta;sordariomyceta;Sordariomycetes;Hypocreomycetidae;Glomerellales;Plectosphaerellaceae;Verticillium;Verticillium dahliae	10277	1	5	1	0.000486523	-3.3129	Eukaryota	Opisthokonta	Fungi	Dikarya	Ascomycota
Aureobasidium namibiae CBS 147.97	1043004	UP000027730	Eukaryota;Opisthokonta;Fungi;Dikarya;Ascomycota;saccharomyceta;Pezizomycotina;leotiomyceta;dothideomyceta;Dothideomycetes;Dothideomycetidae;Dothideales;Saccotheciaceae;Aureobasidium;Aureobasidium namibiae;Aureobasidium namibiae CBS 147.97	10258	0	5	1	0.000487424	-3.31209	Eukaryota	Opisthokonta	Fungi	Dikarya	Ascomycota
Xylona heveae TC161	1328760	UP000076632	Eukaryota;Opisthokonta;Fungi;Dikarya;Ascomycota;saccharomyceta;Pezizomycotina;leotiomyceta;Xylonomycetes;Xylonales;Xylonaceae;Xylona;Xylona heveae;Xylona heveae TC161	8201	1	4	1	0.000487745	-3.31181	Eukaryota	Opisthokonta	Fungi	Dikarya	Ascomycota
Verticillium alfalfae VaMs.102	526221	UP000008698	Eukaryota;Opisthokonta;Fungi;Dikarya;Ascomycota;saccharomyceta;Pezizomycotina;leotiomyceta;sordariomyceta;Sordariomycetes;Hypocreomycetidae;Glomerellales;Plectosphaerellaceae;Verticillium;Verticillium alfalfae;Verticillium alfalfae VaMs.102	10233	0	5	1	0.000488615	-3.31103	Eukaryota	Opisthokonta	Fungi	Dikarya	Ascomycota
Ophiocordyceps australis	1399860	UP000226192	Eukaryota;Opisthokonta;Fungi;Dikarya;Ascomycota;saccharomyceta;Pezizomycotina;leotiomyceta;sordariomyceta;Sordariomycetes;Hypocreomycetidae;Hypocreales;Ophiocordycipitaceae;Ophiocordyceps;Ophiocordyceps australis	8168	1	4	1	0.000489716	-3.31006	Eukaryota	Opisthokonta	Fungi	Dikarya	Ascomycota
Gossypium barbadense	3634	UP000239050	Eukaryota;Viridiplantae;Streptophyta;Streptophytina;Embryophyta;Tracheophyta;Euphyllophyta;Spermatophyta;Magnoliopsida;Mesangiospermae;eudicotyledons;Gunneridae;Pentapetalae;rosids;malvids;Malvales;Malvaceae;Malvoideae;Gossypium;Gossypium barbadense	36756	1	18	1	0.000489716	-3.31006	Eukaryota	Viridiplantae	Streptophyta	Streptophytina	Embryophyta
Lipomyces starkeyi NRRL Y-11557	675824	UP000094385	Eukaryota;Opisthokonta;Fungi;Dikarya;Ascomycota;saccharomyceta;Saccharomycotina;Saccharomycetes;Saccharomycetales;Lipomycetaceae;Lipomyces;Lipomyces starkeyi;Lipomyces starkeyi NRRL Y-11557	8135	1	4	0	0.000491703	-3.3083	Eukaryota	Opisthokonta	Fungi	Dikarya	Ascomycota
Pleurotus ostreatus PC15	1137138	UP000027073	Eukaryota;Opisthokonta;Fungi;Dikarya;Basidiomycota;Agaricomycotina;Agaricomycetes;Agaricomycetidae;Agaricales;Pleurotaceae;Pleurotus;Pleurotus ostreatus;Pleurotus ostreatus PC15	12186	1	6	0	0.000492368	-3.30771	Eukaryota	Opisthokonta	Fungi	Dikarya	Basidiomycota
Sphaerulina musiva SO2202	692275	UP000016931	Eukaryota;Opisthokonta;Fungi;Dikarya;Ascomycota;saccharomyceta;Pezizomycotina;leotiomyceta;dothideomyceta;Dothideomycetes;Dothideomycetidae;Capnodiales;Mycosphaerellaceae;Sphaerulina;Sphaerulina musiva;Sphaerulina musiva SO2202	10154	0	5	1	0.000492417	-3.30767	Eukaryota	Opisthokonta	Fungi	Dikarya	Ascomycota
Phycomyces blakesleeanus NRRL 1555(-)	763407	UP000077315	Eukaryota;Opisthokonta;Fungi;Fungi incertae sedis;Mucoromycota;Mucoromycotina;Mucoromycetes;Mucorales;Phycomycetaceae;Phycomyces;Phycomyces blakesleeanus;Phycomyces blakesleeanus NRRL 1555(-)	16154	1	8	1	0.000495233	-3.30519	Eukaryota	Opisthokonta	Fungi	Fungi incertae sedis	Mucoromycota
Aspergillus ruber CBS 135680	1388766	UP000019804	Eukaryota;Opisthokonta;Fungi;Dikarya;Ascomycota;saccharomyceta;Pezizomycotina;leotiomyceta;Eurotiomycetes;Eurotiomycetidae;Eurotiales;Aspergillaceae;Aspergillus;Aspergillus ruber;Aspergillus ruber CBS 135680	10053	0	5	1	0.000497364	-3.30333	Eukaryota	Opisthokonta	Fungi	Dikarya	Ascomycota
Diplodia seriata	420778	UP000190776	Eukaryota;Opisthokonta;Fungi;Dikarya;Ascomycota;saccharomyceta;Pezizomycotina;leotiomyceta;dothideomyceta;Dothideomycetes;Dothideomycetes incertae sedis;Botryosphaeriales;Botryosphaeriaceae;Diplodia;Diplodia seriata	8038	1	4	1	0.000497636	-3.30309	Eukaryota	Opisthokonta	Fungi	Dikarya	Ascomycota
Acaromyces ingoldii	215250	UP000245768	Eukaryota;Opisthokonta;Fungi;Dikarya;Basidiomycota;Ustilaginomycotina;Exobasidiomycetes;Exobasidiales;Cryptobasidiaceae;Acaromyces;Acaromyces ingoldii	8019	1	4	0	0.000498815	-3.30206	Eukaryota	Opisthokonta	Fungi	Dikarya	Basidiomycota
Ceraceosorus bombacis	401625	UP000054845	Eukaryota;Opisthokonta;Fungi;Dikarya;Basidiomycota;Ustilaginomycotina;Exobasidiomycetes;Ceraceosorales;Ceraceosoraceae;Ceraceosorus;Ceraceosorus bombacis	8017	1	4	0	0.00049894	-3.30195	Eukaryota	Opisthokonta	Fungi	Dikarya	Basidiomycota
Microbotryum intermedium	269621	UP000198372	Eukaryota;Opisthokonta;Fungi;Dikarya;Basidiomycota;Pucciniomycotina;Microbotryomycetes;Microbotryales;Microbotryaceae;Microbotryum;Microbotryum intermedium	8013	1	4	0	0.000499189	-3.30174	Eukaryota	Opisthokonta	Fungi	Dikarya	Basidiomycota
Phaseolus vulgaris	3885	UP000000226	Eukaryota;Viridiplantae;Streptophyta;Streptophytina;Embryophyta;Tracheophyta;Euphyllophyta;Spermatophyta;Magnoliopsida;Mesangiospermae;eudicotyledons;Gunneridae;Pentapetalae;rosids;fabids;Fabales;Fabaceae;Papilionoideae;50 kb inversion clade;NPAAA clade;indigoferoid/millettioid clade;Phaseoleae;Phaseolus;Phaseolus vulgaris	28020	1	14	1	0.000499643	-3.30134	Eukaryota	Viridiplantae	Streptophyta	Streptophytina	Embryophyta
Trichophyton interdigitale MR816	1215338	UP000024533	Eukaryota;Opisthokonta;Fungi;Dikarya;Ascomycota;saccharomyceta;Pezizomycotina;leotiomyceta;Eurotiomycetes;Eurotiomycetidae;Onygenales;Arthrodermataceae;Trichophyton;Trichophyton interdigitale;Trichophyton interdigitale MR816	7993	1	4	1	0.000500438	-3.30065	Eukaryota	Opisthokonta	Fungi	Dikarya	Ascomycota
Trichophyton benhamiae CBS 112371	663331	UP000008866	Eukaryota;Opisthokonta;Fungi;Dikarya;Ascomycota;saccharomyceta;Pezizomycotina;leotiomyceta;Eurotiomycetes;Eurotiomycetidae;Onygenales;Arthrodermataceae;Trichophyton;Trichophyton benhamiae;Trichophyton benhamiae CBS 112371	7976	1	4	1	0.000501505	-3.29973	Eukaryota	Opisthokonta	Fungi	Dikarya	Ascomycota
Tilletia walkeri	117179	UP000078113	Eukaryota;Opisthokonta;Fungi;Dikarya;Basidiomycota;Ustilaginomycotina;Exobasidiomycetes;Tilletiales;Tilletiaceae;Tilletia;Tilletia walkeri	7968	1	4	0	0.000502008	-3.29929	Eukaryota	Opisthokonta	Fungi	Dikarya	Basidiomycota
Strongyloides ratti	34506	UP000035682	Eukaryota;Opisthokonta;Metazoa;Eumetazoa;Bilateria;Protostomia;Ecdysozoa;Nematoda;Chromadorea;Rhabditida;Tylenchina;Panagrolaimomorpha;Strongyloidoidea;Strongyloididae;Strongyloides;Strongyloides ratti	9956	1	5	1	0.00050221	-3.29911	Eukaryota	Opisthokonta	Metazoa	Eumetazoa	Bilateria
Naematelia encephala	71784	UP000193986	Eukaryota;Opisthokonta;Fungi;Dikarya;Basidiomycota;Agaricomycotina;Tremellomycetes;Tremellales;Naemateliaceae;Naematelia;Naematelia encephala	7963	2	4	1	0.000502323	-3.29902	Eukaryota	Opisthokonta	Fungi	Dikarya	Basidiomycota
Kwoniella heveanensis BCC8398	1296120	UP000092666	Eukaryota;Opisthokonta;Fungi;Dikarya;Basidiomycota;Agaricomycotina;Tremellomycetes;Tremellales;Cryptococcaceae;Kwoniella;Kwoniella heveanensis;Kwoniella heveanensis BCC8398	7924	1	4	1	0.000504796	-3.29688	Eukaryota	Opisthokonta	Fungi	Dikarya	Basidiomycota
Erythranthe guttata	4155	UP000030748	Eukaryota;Viridiplantae;Streptophyta;Streptophytina;Embryophyta;Tracheophyta;Euphyllophyta;Spermatophyta;Magnoliopsida;Mesangiospermae;eudicotyledons;Gunneridae;Pentapetalae;asterids;lamiids;Lamiales;Phrymaceae;Erythranthe;Erythranthe guttata	27703	1	14	1	0.00050536	-3.2964	Eukaryota	Viridiplantae	Streptophyta	Streptophytina	Embryophyta
Penicilliopsis zonata CBS 506.65	1073090	UP000184188	Eukaryota;Opisthokonta;Fungi;Dikarya;Ascomycota;saccharomyceta;Pezizomycotina;leotiomyceta;Eurotiomycetes;Eurotiomycetidae;Eurotiales;Aspergillaceae;Penicilliopsis;Penicilliopsis zonata;Penicilliopsis zonata CBS 506.65	9869	0	5	1	0.000506637	-3.2953	Eukaryota	Opisthokonta	Fungi	Dikarya	Ascomycota
Leucosporidium creatinivorum	106004	UP000193467	Eukaryota;Opisthokonta;Fungi;Dikarya;Basidiomycota;Pucciniomycotina;Microbotryomycetes;Leucosporidiales;Leucosporidiaceae;Leucosporidium;Leucosporidium creatinivorum	9828	1	5	0	0.000508751	-3.2935	Eukaryota	Opisthokonta	Fungi	Dikarya	Basidiomycota
Kwoniella pini CBS 10737	1296096	UP000094020	Eukaryota;Opisthokonta;Fungi;Dikarya;Basidiomycota;Agaricomycotina;Tremellomycetes;Tremellales;Cryptococcaceae;Kwoniella;Kwoniella pini;Kwoniella pini CBS 10737	7827	1	4	1	0.000511051	-3.29154	Eukaryota	Opisthokonta	Fungi	Dikarya	Basidiomycota
Ceraceosorus guamensis	1522189	UP000245783	Eukaryota;Opisthokonta;Fungi;Dikarya;Basidiomycota;Ustilaginomycotina;Exobasidiomycetes;Ceraceosorales;Ceraceosoraceae;Ceraceosorus;Ceraceosorus guamensis	7822	1	4	0	0.000511378	-3.29126	Eukaryota	Opisthokonta	Fungi	Dikarya	Basidiomycota
Ananas comosus	4615	UP000092600	Eukaryota;Viridiplantae;Streptophyta;Streptophytina;Embryophyta;Tracheophyta;Euphyllophyta;Spermatophyta;Magnoliopsida;Mesangiospermae;Liliopsida;Petrosaviidae;commelinids;Poales;Bromeliaceae;Bromelioideae;Ananas;Ananas comosus	23408	1	12	1	0.000512645	-3.29018	Eukaryota	Viridiplantae	Streptophyta	Streptophytina	Embryophyta
Aspergillus rambellii	308745	UP000034291	Eukaryota;Opisthokonta;Fungi;Dikarya;Ascomycota;saccharomyceta;Pezizomycotina;leotiomyceta;Eurotiomycetes;Eurotiomycetidae;Eurotiales;Aspergillaceae;Aspergillus;Aspergillus rambellii	7761	1	4	1	0.000515398	-3.28786	Eukaryota	Opisthokonta	Fungi	Dikarya	Ascomycota
Uncinocarpus reesii 1704	336963	UP000002058	Eukaryota;Opisthokonta;Fungi;Dikarya;Ascomycota;saccharomyceta;Pezizomycotina;leotiomyceta;Eurotiomycetes;Eurotiomycetidae;Onygenales;Onygenaceae;Uncinocarpus;Uncinocarpus reesii;Uncinocarpus reesii 1704	7760	1	4	1	0.000515464	-3.2878	Eukaryota	Opisthokonta	Fungi	Dikarya	Ascomycota
Aspergillus taichungensis	482145	UP000235023	Eukaryota;Opisthokonta;Fungi;Dikarya;Ascomycota;saccharomyceta;Pezizomycotina;leotiomyceta;Eurotiomycetes;Eurotiomycetidae;Eurotiales;Aspergillaceae;Aspergillus;Aspergillus taichungensis	9689	0	5	1	0.000516049	-3.28731	Eukaryota	Opisthokonta	Fungi	Dikarya	Ascomycota
Leersia perrieri	77586	UP000032180	Eukaryota;Viridiplantae;Streptophyta;Streptophytina;Embryophyta;Tracheophyta;Euphyllophyta;Spermatophyta;Magnoliopsida;Mesangiospermae;Liliopsida;Petrosaviidae;commelinids;Poales;Poaceae;BOP clade;Oryzoideae;Oryzeae;Oryzinae;Leersia;Leersia perrieri	29035	1	15	1	0.000516618	-3.28683	Eukaryota	Viridiplantae	Streptophyta	Streptophytina	Embryophyta
Aspergillus candidus	41067	UP000234585	Eukaryota;Opisthokonta;Fungi;Dikarya;Ascomycota;saccharomyceta;Pezizomycotina;leotiomyceta;Eurotiomycetes;Eurotiomycetidae;Eurotiales;Aspergillaceae;Aspergillus;Aspergillus candidus	9639	0	5	1	0.000518726	-3.28506	Eukaryota	Opisthokonta	Fungi	Dikarya	Ascomycota
Sporisorium scitamineum	49012	UP000242770	Eukaryota;Opisthokonta;Fungi;Dikarya;Basidiomycota;Ustilaginomycotina;Ustilaginomycetes;Ustilaginales;Ustilaginaceae;Sporisorium;Sporisorium scitamineum	7711	1	4	0	0.000518739	-3.28505	Eukaryota	Opisthokonta	Fungi	Dikarya	Basidiomycota
Oryza barthii	65489	UP000026960	Eukaryota;Viridiplantae;Streptophyta;Streptophytina;Embryophyta;Tracheophyta;Euphyllophyta;Spermatophyta;Magnoliopsida;Mesangiospermae;Liliopsida;Petrosaviidae;commelinids;Poales;Poaceae;BOP clade;Oryzoideae;Oryzeae;Oryzinae;Oryza;Oryza barthii	34345	1	18	1	0.000524094	-3.28059	Eukaryota	Viridiplantae	Streptophyta	Streptophytina	Embryophyta
Cynara cardunculus var. scolymus	59895	UP000243975	Eukaryota;Viridiplantae;Streptophyta;Streptophytina;Embryophyta;Tracheophyta;Euphyllophyta;Spermatophyta;Magnoliopsida;Mesangiospermae;eudicotyledons;Gunneridae;Pentapetalae;asterids;campanulids;Asterales;Asteraceae;Carduoideae;Cardueae;Carduinae;Cynara;Cynara cardunculus;Cynara cardunculus subsp. cardunculus;Cynara cardunculus var. scolymus	26434	1	14	1	0.000529621	-3.27603	Eukaryota	Viridiplantae	Streptophyta	Streptophytina	Embryophyta
Verticillium nonalfalfae	1051616	UP000267145	Eukaryota;Opisthokonta;Fungi;Dikarya;Ascomycota;saccharomyceta;Pezizomycotina;leotiomyceta;sordariomyceta;Sordariomycetes;Hypocreomycetidae;Glomerellales;Plectosphaerellaceae;Verticillium;Verticillium nonalfalfae	9427	1	5	1	0.000530391	-3.2754	Eukaryota	Opisthokonta	Fungi	Dikarya	Ascomycota
Juglans regia	51240	UP000235220	Eukaryota;Viridiplantae;Streptophyta;Streptophytina;Embryophyta;Tracheophyta;Euphyllophyta;Spermatophyta;Magnoliopsida;Mesangiospermae;eudicotyledons;Gunneridae;Pentapetalae;rosids;fabids;Fagales;Juglandaceae;Juglans;Juglans regia	35778	1	19	1	0.000531053	-3.27486	Eukaryota	Viridiplantae	Streptophyta	Streptophytina	Embryophyta
Tolypocladium capitatum	45235	UP000236621	Eukaryota;Opisthokonta;Fungi;Dikarya;Ascomycota;saccharomyceta;Pezizomycotina;leotiomyceta;sordariomyceta;Sordariomycetes;Hypocreomycetidae;Hypocreales;Ophiocordycipitaceae;Tolypocladium;Tolypocladium capitatum	7532	1	4	1	0.000531067	-3.27485	Eukaryota	Opisthokonta	Fungi	Dikarya	Ascomycota
Paramicrosporidium saccamoebae	1246581	UP000240830	Eukaryota;Opisthokonta;Fungi;Fungi incertae sedis;Cryptomycota;Paramicrosporidium;Paramicrosporidium saccamoebae	3754	1	2	1	0.000532765	-3.27346	Eukaryota	Opisthokonta	Fungi	Fungi incertae sedis	Cryptomycota
Oryza glumipatula	40148	UP000026961	Eukaryota;Viridiplantae;Streptophyta;Streptophytina;Embryophyta;Tracheophyta;Euphyllophyta;Spermatophyta;Magnoliopsida;Mesangiospermae;Liliopsida;Petrosaviidae;commelinids;Poales;Poaceae;BOP clade;Oryzoideae;Oryzeae;Oryzinae;Oryza;Oryza glumipatula	35649	1	19	1	0.000532974	-3.27329	Eukaryota	Viridiplantae	Streptophyta	Streptophytina	Embryophyta
Cordyceps sp. RAO-2017	2004951	UP000221130	Eukaryota;Opisthokonta;Fungi;Dikarya;Ascomycota;saccharomyceta;Pezizomycotina;leotiomyceta;sordariomyceta;Sordariomycetes;Hypocreomycetidae;Hypocreales;Cordycipitaceae;Cordyceps;unclassified Cordyceps;Cordyceps sp. RAO-2017	11255	1	6	1	0.000533096	-3.27319	Eukaryota	Opisthokonta	Fungi	Dikarya	Ascomycota
Rhodotorula toruloides	5286	UP000199069	Eukaryota;Opisthokonta;Fungi;Dikarya;Basidiomycota;Pucciniomycotina;Microbotryomycetes;Sporidiobolales;Sporidiobolaceae;Rhodotorula;Rhodotorula toruloides	7496	1	4	0	0.000533618	-3.27277	Eukaryota	Opisthokonta	Fungi	Dikarya	Basidiomycota
Tuber melanosporum Mel28	656061	UP000006911	Eukaryota;Opisthokonta;Fungi;Dikarya;Ascomycota;saccharomyceta;Pezizomycotina;Pezizomycetes;Pezizales;Tuberaceae;Tuber;Tuber melanosporum;Tuber melanosporum Mel28	7494	1	4	1	0.00053376	-3.27265	Eukaryota	Opisthokonta	Fungi	Dikarya	Ascomycota
Meira miltonrushii	1280837	UP000245771	Eukaryota;Opisthokonta;Fungi;Dikarya;Basidiomycota;Ustilaginomycotina;Exobasidiomycetes;Exobasidiales;Brachybasidiaceae;Meira;Meira miltonrushii	7452	1	4	0	0.000536769	-3.27021	Eukaryota	Opisthokonta	Fungi	Dikarya	Basidiomycota
Coniosporium apollinis CBS 100218	1168221	UP000016924	Eukaryota;Opisthokonta;Fungi;Dikarya;Ascomycota;saccharomyceta;Pezizomycotina;leotiomyceta;dothideomyceta;Dothideomycetes;Dothideomycetes incertae sedis;Coniosporium;Coniosporium apollinis;Coniosporium apollinis CBS 100218	9306	1	5	1	0.000537288	-3.26979	Eukaryota	Opisthokonta	Fungi	Dikarya	Ascomycota
Byssochlamys spectabilis	264951	UP000283841	Eukaryota;Opisthokonta;Fungi;Dikarya;Ascomycota;saccharomyceta;Pezizomycotina;leotiomyceta;Eurotiomycetes;Eurotiomycetidae;Eurotiales;Thermoascaceae;Byssochlamys;Byssochlamys spectabilis	9264	0	5	1	0.000539724	-3.26783	Eukaryota	Opisthokonta	Fungi	Dikarya	Ascomycota
Kockovaella imperatae	4999	UP000193218	Eukaryota;Opisthokonta;Fungi;Dikarya;Basidiomycota;Agaricomycotina;Tremellomycetes;Tremellales;Cuniculitremaceae;Kockovaella;Kockovaella imperatae	7388	1	4	1	0.000541419	-3.26647	Eukaryota	Opisthokonta	Fungi	Dikarya	Basidiomycota
Yamadazyma tenuis ATCC 10573	590646	UP000000707	Eukaryota;Opisthokonta;Fungi;Dikarya;Ascomycota;saccharomyceta;Saccharomycotina;Saccharomycetes;Saccharomycetales;Debaryomycetaceae;Yamadazyma;Yamadazyma tenuis;Yamadazyma tenuis ATCC 10573	5540	1	3	1	0.000541516	-3.26639	Eukaryota	Opisthokonta	Fungi	Dikarya	Ascomycota
Nelumbo nucifera	4432	UP000189703	Eukaryota;Viridiplantae;Streptophyta;Streptophytina;Embryophyta;Tracheophyta;Euphyllophyta;Spermatophyta;Magnoliopsida;Mesangiospermae;Proteales;Nelumbonaceae;Nelumbo;Nelumbo nucifera	23993	1	13	2	0.000541825	-3.26614	Eukaryota	Viridiplantae	Streptophyta	Streptophytina	Embryophyta
Histoplasma capsulatum G186AR	447093	UP000001631	Eukaryota;Opisthokonta;Fungi;Dikarya;Ascomycota;saccharomyceta;Pezizomycotina;leotiomyceta;Eurotiomycetes;Eurotiomycetidae;Onygenales;Ajellomycetaceae;Histoplasma;Histoplasma capsulatum;Histoplasma capsulatum G186AR	9214	0	5	1	0.000542652	-3.26548	Eukaryota	Opisthokonta	Fungi	Dikarya	Ascomycota
Microbotryum lychnidis-dioicae p1A1 Lamole	683840	UP000017200	Eukaryota;Opisthokonta;Fungi;Dikarya;Basidiomycota;Pucciniomycotina;Microbotryomycetes;Microbotryales;Microbotryaceae;Microbotryum;Microbotryum lychnidis-dioicae;Microbotryum lychnidis-dioicae p1A1 Lamole	7354	1	4	0	0.000543922	-3.26446	Eukaryota	Opisthokonta	Fungi	Dikarya	Basidiomycota
Tolypocladium ophioglossoides CBS 100239	1163406	UP000036947	Eukaryota;Opisthokonta;Fungi;Dikarya;Ascomycota;saccharomyceta;Pezizomycotina;leotiomyceta;sordariomyceta;Sordariomycetes;Hypocreomycetidae;Hypocreales;Ophiocordycipitaceae;Tolypocladium;Tolypocladium ophioglossoides;Tolypocladium ophioglossoides CBS 100239	9153	1	5	1	0.000546269	-3.26259	Eukaryota	Opisthokonta	Fungi	Dikarya	Ascomycota
Musa acuminata subsp. malaccensis	214687	UP000012960	Eukaryota;Viridiplantae;Streptophyta;Streptophytina;Embryophyta;Tracheophyta;Euphyllophyta;Spermatophyta;Magnoliopsida;Mesangiospermae;Liliopsida;Petrosaviidae;commelinids;Zingiberales;Musaceae;Musa;Musa acuminata;Musa acuminata subsp. malaccensis	36474	1	20	3	0.000548336	-3.26095	Eukaryota	Viridiplantae	Streptophyta	Streptophytina	Embryophyta
Oryza meridionalis	40149	UP000008021	Eukaryota;Viridiplantae;Streptophyta;Streptophytina;Embryophyta;Tracheophyta;Euphyllophyta;Spermatophyta;Magnoliopsida;Mesangiospermae;Liliopsida;Petrosaviidae;commelinids;Poales;Poaceae;BOP clade;Oryzoideae;Oryzeae;Oryzinae;Oryza;Oryza meridionalis	29137	2	16	1	0.00054913	-3.26032	Eukaryota	Viridiplantae	Streptophyta	Streptophytina	Embryophyta
Ceratocystis fimbriata CBS 114723	1035309	UP000222788	Eukaryota;Opisthokonta;Fungi;Dikarya;Ascomycota;saccharomyceta;Pezizomycotina;leotiomyceta;sordariomyceta;Sordariomycetes;Hypocreomycetidae;Microascales;Ceratocystidaceae;Ceratocystis;Ceratocystis fimbriata;Ceratocystis fimbriata CBS 114723	7264	1	4	1	0.000550661	-3.25912	Eukaryota	Opisthokonta	Fungi	Dikarya	Ascomycota
Oryza sativa f. spontanea	4536	UP000006591	Eukaryota;Viridiplantae;Streptophyta;Streptophytina;Embryophyta;Tracheophyta;Euphyllophyta;Spermatophyta;Magnoliopsida;Mesangiospermae;Liliopsida;Petrosaviidae;commelinids;Poales;Poaceae;BOP clade;Oryzoideae;Oryzeae;Oryzinae;Oryza;Oryza sativa;Oryza sativa f. spontanea	36306	1	20	1	0.000550873	-3.25895	Eukaryota	Viridiplantae	Streptophyta	Streptophytina	Embryophyta
Caenorhabditis briggsae	6238	UP000008549	Eukaryota;Opisthokonta;Metazoa;Eumetazoa;Bilateria;Protostomia;Ecdysozoa;Nematoda;Chromadorea;Rhabditida;Rhabditina;Rhabditomorpha;Rhabditoidea;Rhabditidae;Peloderinae;Caenorhabditis;Caenorhabditis briggsae	21725	2	12	1	0.000552359	-3.25778	Eukaryota	Opisthokonta	Metazoa	Eumetazoa	Bilateria
Rutstroemia sp. NJR-2017a BBW	2070414	UP000238072	Eukaryota;Opisthokonta;Fungi;Dikarya;Ascomycota;saccharomyceta;Pezizomycotina;leotiomyceta;sordariomyceta;Leotiomycetes;Helotiales;Rutstroemiaceae;Rutstroemia;Rutstroemia sp. NJR-2017a BBW	10779	1	6	1	0.000556638	-3.25443	Eukaryota	Opisthokonta	Fungi	Dikarya	Ascomycota
Chaetomium thermophilum var. thermophilum DSM 1495	759272	UP000008066	Eukaryota;Opisthokonta;Fungi;Dikarya;Ascomycota;saccharomyceta;Pezizomycotina;leotiomyceta;sordariomyceta;Sordariomycetes;Sordariomycetidae;Sordariales;Chaetomiaceae;Chaetomium;Chaetomium thermophilum;Chaetomium thermophilum var. thermophilum;Chaetomium thermophilum var. thermophilum DSM 1495	7183	1	4	1	0.00055687	-3.25425	Eukaryota	Opisthokonta	Fungi	Dikarya	Ascomycota
Giardia lamblia ATCC 50803	184922	UP000001548	Eukaryota;Fornicata;Diplomonadida;Hexamitidae;Giardiinae;Giardia;Giardia intestinalis;Giardia lamblia ATCC 50803	7154	1	4	1	0.000559128	-3.25249	Eukaryota	Fornicata	Diplomonadida	Hexamitidae	Giardiinae
Anncaliia algerae PRA339	1288291	UP000030655	Eukaryota;Opisthokonta;Fungi;Fungi incertae sedis;Microsporidia;Tubulinosematoidea;Tubulinosematidae;Anncaliia;Anncaliia algerae;Anncaliia algerae PRA339	3576	0	2	0	0.000559284	-3.25237	Eukaryota	Opisthokonta	Fungi	Fungi incertae sedis	Microsporidia
Penicillium decumbens	69771	UP000191522	Eukaryota;Opisthokonta;Fungi;Dikarya;Ascomycota;saccharomyceta;Pezizomycotina;leotiomyceta;Eurotiomycetes;Eurotiomycetidae;Eurotiales;Aspergillaceae;Penicillium;Penicillium decumbens	7144	1	4	1	0.00055991	-3.25188	Eukaryota	Opisthokonta	Fungi	Dikarya	Ascomycota
Emmonsia crescens	73230	UP000226031	Eukaryota;Opisthokonta;Fungi;Dikarya;Ascomycota;saccharomyceta;Pezizomycotina;leotiomyceta;Eurotiomycetes;Eurotiomycetidae;Onygenales;Ajellomycetaceae;Emmonsia;Emmonsia crescens	8899	0	5	1	0.000561861	-3.25037	Eukaryota	Opisthokonta	Fungi	Dikarya	Ascomycota
Ustilago hordei Uh4857-4	1128400	UP000006174	Eukaryota;Opisthokonta;Fungi;Dikarya;Basidiomycota;Ustilaginomycotina;Ustilaginomycetes;Ustilaginales;Ustilaginaceae;Ustilago;Ustilago hordei;Ustilago hordei Uh4857-4	7110	1	4	0	0.000562588	-3.24981	Eukaryota	Opisthokonta	Fungi	Dikarya	Basidiomycota
Cinnamomum micranthum f. kanehirae	337451	UP000283530	Eukaryota;Viridiplantae;Streptophyta;Streptophytina;Embryophyta;Tracheophyta;Euphyllophyta;Spermatophyta;Magnoliopsida;Mesangiospermae;Magnoliidae;Laurales;Lauraceae;Cinnamomum;Cinnamomum micranthum;Cinnamomum micranthum f. kanehirae	26414	1	15	1	0.000567881	-3.24574	Eukaryota	Viridiplantae	Streptophyta	Streptophytina	Embryophyta
Testicularia cyperi	1882483	UP000246740	Eukaryota;Opisthokonta;Fungi;Dikarya;Basidiomycota;Ustilaginomycotina;Ustilaginomycetes;Ustilaginales;Anthracoideaceae;Testicularia;Testicularia cyperi	7036	1	4	0	0.000568505	-3.24527	Eukaryota	Opisthokonta	Fungi	Dikarya	Basidiomycota
Trichophyton rubrum	5551	UP000243015	Eukaryota;Opisthokonta;Fungi;Dikarya;Ascomycota;saccharomyceta;Pezizomycotina;leotiomyceta;Eurotiomycetes;Eurotiomycetidae;Onygenales;Arthrodermataceae;Trichophyton;Trichophyton rubrum	7033	1	4	1	0.000568747	-3.24508	Eukaryota	Opisthokonta	Fungi	Dikarya	Ascomycota
Microsporum canis CBS 113480	554155	UP000002035	Eukaryota;Opisthokonta;Fungi;Dikarya;Ascomycota;saccharomyceta;Pezizomycotina;leotiomyceta;Eurotiomycetes;Eurotiomycetidae;Onygenales;Arthrodermataceae;Microsporum;Microsporum canis;Microsporum canis CBS 113480	8764	0	5	1	0.000570516	-3.24373	Eukaryota	Opisthokonta	Fungi	Dikarya	Ascomycota
Tilletiopsis washingtonensis	58919	UP000245946	Eukaryota;Opisthokonta;Fungi;Dikarya;Basidiomycota;Ustilaginomycotina;Exobasidiomycetes;Entylomatales;Entylomatales incertae sedis;Tilletiopsis;Tilletiopsis washingtonensis	7005	1	4	0	0.000571021	-3.24335	Eukaryota	Opisthokonta	Fungi	Dikarya	Basidiomycota
Handroanthus impetiginosus	429701	UP000231279	Eukaryota;Viridiplantae;Streptophyta;Streptophytina;Embryophyta;Tracheophyta;Euphyllophyta;Spermatophyta;Magnoliopsida;Mesangiospermae;eudicotyledons;Gunneridae;Pentapetalae;asterids;lamiids;Lamiales;Bignoniaceae;Crescentiina;Tabebuia alliance;Handroanthus;Handroanthus impetiginosus	29726	1	17	1	0.00057189	-3.24269	Eukaryota	Viridiplantae	Streptophyta	Streptophytina	Embryophyta
Pseudogymnoascus sp. VKM F-4281 (FW-2241)	1420906	UP000029327	Eukaryota;Opisthokonta;Fungi;Dikarya;Ascomycota;saccharomyceta;Pezizomycotina;leotiomyceta;sordariomyceta;Leotiomycetes;Leotiomycetes incertae sedis;Pseudeurotiaceae;Pseudogymnoascus;unclassified Pseudogymnoascus;Pseudogymnoascus sp. VKM F-4281 (FW-2241)	8727	1	5	0	0.000572935	-3.24189	Eukaryota	Opisthokonta	Fungi	Dikarya	Ascomycota
Ophiocordyceps sp. 'camponoti-leonardi'	2039875	UP000252748	Eukaryota;Opisthokonta;Fungi;Dikarya;Ascomycota;saccharomyceta;Pezizomycotina;leotiomyceta;sordariomyceta;Sordariomycetes;Hypocreomycetidae;Hypocreales;Ophiocordycipitaceae;Ophiocordyceps;unclassified Ophiocordyceps;Ophiocordyceps sp. 'camponoti-leonardi'	6963	1	4	1	0.000574465	-3.24074	Eukaryota	Opisthokonta	Fungi	Dikarya	Ascomycota
Actinidia chinensis var. chinensis	1590841	UP000241394	Eukaryota;Viridiplantae;Streptophyta;Streptophytina;Embryophyta;Tracheophyta;Euphyllophyta;Spermatophyta;Magnoliopsida;Mesangiospermae;eudicotyledons;Gunneridae;Pentapetalae;asterids;Ericales;Actinidiaceae;Actinidia;Actinidia chinensis;Actinidia chinensis var. chinensis	32853	1	19	1	0.000578334	-3.23782	Eukaryota	Viridiplantae	Streptophyta	Streptophytina	Embryophyta
Lactuca sativa	4236	UP000235145	Eukaryota;Viridiplantae;Streptophyta;Streptophytina;Embryophyta;Tracheophyta;Euphyllophyta;Spermatophyta;Magnoliopsida;Mesangiospermae;eudicotyledons;Gunneridae;Pentapetalae;asterids;campanulids;Asterales;Asteraceae;Cichorioideae;Cichorieae;Lactucinae;Lactuca;Lactuca sativa	37926	1	22	1	0.000580077	-3.23651	Eukaryota	Viridiplantae	Streptophyta	Streptophytina	Embryophyta
Lentinula edodes	5353	UP000188533	Eukaryota;Opisthokonta;Fungi;Dikarya;Basidiomycota;Agaricomycotina;Agaricomycetes;Agaricomycetidae;Agaricales;Omphalotaceae;Lentinula;Lentinula edodes	12046	4	7	1	0.000581106	-3.23574	Eukaryota	Opisthokonta	Fungi	Dikarya	Basidiomycota
Hortaea werneckii EXF-2000	1157616	UP000194280	Eukaryota;Opisthokonta;Fungi;Dikarya;Ascomycota;saccharomyceta;Pezizomycotina;leotiomyceta;dothideomyceta;Dothideomycetes;Dothideomycetidae;Capnodiales;Teratosphaeriaceae;Hortaea;Hortaea werneckii;Hortaea werneckii EXF-2000	15464	0	9	2	0.000581997	-3.23508	Eukaryota	Opisthokonta	Fungi	Dikarya	Ascomycota
Ophiocordyceps sp. 'camponoti-saundersi'	2039874	UP000253071	Eukaryota;Opisthokonta;Fungi;Dikarya;Ascomycota;saccharomyceta;Pezizomycotina;leotiomyceta;sordariomyceta;Sordariomycetes;Hypocreomycetidae;Hypocreales;Ophiocordycipitaceae;Ophiocordyceps;unclassified Ophiocordyceps;Ophiocordyceps sp. 'camponoti-saundersi'	6872	1	4	1	0.000582072	-3.23502	Eukaryota	Opisthokonta	Fungi	Dikarya	Ascomycota
Verticillium longisporum	100787	UP000044602	Eukaryota;Opisthokonta;Fungi;Dikarya;Ascomycota;saccharomyceta;Pezizomycotina;leotiomyceta;sordariomyceta;Sordariomycetes;Hypocreomycetidae;Glomerellales;Plectosphaerellaceae;Verticillium;Verticillium longisporum	20580	0	12	3	0.00058309	-3.23426	Eukaryota	Opisthokonta	Fungi	Dikarya	Ascomycota
Jaminaea rosea	1569628	UP000245884	Eukaryota;Opisthokonta;Fungi;Dikarya;Basidiomycota;Ustilaginomycotina;Exobasidiomycetes;Microstromatales;Microstromatales incertae sedis;Jaminaea;Jaminaea rosea	6858	1	4	0	0.00058326	-3.23414	Eukaryota	Opisthokonta	Fungi	Dikarya	Basidiomycota
Erysiphe pulchra	225359	UP000237438	Eukaryota;Opisthokonta;Fungi;Dikarya;Ascomycota;saccharomyceta;Pezizomycotina;leotiomyceta;sordariomyceta;Leotiomycetes;Erysiphales;Erysiphaceae;Erysiphe;Erysiphe pulchra	6853	1	4	1	0.000583686	-3.23382	Eukaryota	Opisthokonta	Fungi	Dikarya	Ascomycota
Oidium neolycopersici	212602	UP000286134	Eukaryota;Opisthokonta;Fungi;Dikarya;Ascomycota;saccharomyceta;Pezizomycotina;leotiomyceta;sordariomyceta;Leotiomycetes;Erysiphales;Erysiphaceae;Oidium;Oidium neolycopersici	6847	1	4	1	0.000584197	-3.23344	Eukaryota	Opisthokonta	Fungi	Dikarya	Ascomycota
Tilletiaria anomala UBC 951	1037660	UP000027361	Eukaryota;Opisthokonta;Fungi;Dikarya;Basidiomycota;Ustilaginomycotina;Exobasidiomycetes;Georgefischeriales;Tilletiariaceae;Tilletiaria;Tilletiaria anomala;Tilletiaria anomala UBC 951	6806	2	4	0	0.000587717	-3.23083	Eukaryota	Opisthokonta	Fungi	Dikarya	Basidiomycota
Ustilago maydis 521	237631	UP000000561	Eukaryota;Opisthokonta;Fungi;Dikarya;Basidiomycota;Ustilaginomycotina;Ustilaginomycetes;Ustilaginales;Ustilaginaceae;Ustilago;Ustilago maydis;Ustilago maydis 521	6788	1	4	0	0.000589275	-3.22968	Eukaryota	Opisthokonta	Fungi	Dikarya	Basidiomycota
Geotrichum candidum	1173061	UP000242525	Eukaryota;Opisthokonta;Fungi;Dikarya;Ascomycota;saccharomyceta;Saccharomycotina;Saccharomycetes;Saccharomycetales;Dipodascaceae;Geotrichum;Geotrichum candidum	6774	1	4	1	0.000590493	-3.22879	Eukaryota	Opisthokonta	Fungi	Dikarya	Ascomycota
Mixia osmundae IAM 14324	764103	UP000009131	Eukaryota;Opisthokonta;Fungi;Dikarya;Basidiomycota;Pucciniomycotina;Mixiomycetes;Mixiales;Mixiaceae;Mixia;Mixia osmundae;Mixia osmundae IAM 14324	6725	1	4	0	0.000594796	-3.22563	Eukaryota	Opisthokonta	Fungi	Dikarya	Basidiomycota
Protomyces lactucaedebilis	56484	UP000193685	Eukaryota;Opisthokonta;Fungi;Dikarya;Ascomycota;Taphrinomycotina;Taphrinomycetes;Taphrinales;Protomycetaceae;Protomyces;Protomyces lactucaedebilis	6702	1	4	1	0.000596837	-3.22414	Eukaryota	Opisthokonta	Fungi	Dikarya	Ascomycota
Wickerhamomyces ciferrii NRRL Y-1031	1206466	UP000009328	Eukaryota;Opisthokonta;Fungi;Dikarya;Ascomycota;saccharomyceta;Saccharomycotina;Saccharomycetes;Saccharomycetales;Phaffomycetaceae;Wickerhamomyces;Wickerhamomyces ciferrii;Wickerhamomyces ciferrii NRRL Y-1031	6698	1	4	1	0.000597193	-3.22389	Eukaryota	Opisthokonta	Fungi	Dikarya	Ascomycota
Thalassiosira pseudonana	35128	UP000001449	Eukaryota;Stramenopiles;Bacillariophyta;Coscinodiscophyceae;Thalassiosirophycidae;Thalassiosirales;Thalassiosiraceae;Thalassiosira;Thalassiosira pseudonana	11717	1	7	1	0.000597423	-3.22372	Eukaryota	Stramenopiles	Bacillariophyta	Coscinodiscophyceae	Thalassiosirophycidae
Pseudomicrostroma glucosiphilum	1684307	UP000245942	Eukaryota;Opisthokonta;Fungi;Dikarya;Basidiomycota;Ustilaginomycotina;Exobasidiomycetes;Microstromatales;Microstromatales incertae sedis;Pseudomicrostroma;Pseudomicrostroma glucosiphilum	6679	1	4	0	0.000598892	-3.22265	Eukaryota	Opisthokonta	Fungi	Dikarya	Basidiomycota
Rhodotorula sp. JG-1b	1305733	UP000062823	Eukaryota;Opisthokonta;Fungi;Dikarya;Basidiomycota;Pucciniomycotina;Microbotryomycetes;Sporidiobolales;Sporidiobolaceae;Rhodotorula;unclassified Rhodotorula;Rhodotorula sp. JG-1b	6678	1	4	0	0.000598982	-3.22259	Eukaryota	Opisthokonta	Fungi	Dikarya	Basidiomycota
Sporisorium reilianum SRZ2	999809	UP000008867	Eukaryota;Opisthokonta;Fungi;Dikarya;Basidiomycota;Ustilaginomycotina;Ustilaginomycetes;Ustilaginales;Ustilaginaceae;Sporisorium;Sporisorium reilianum;Sporisorium reilianum SRZ2	6673	1	4	0	0.000599431	-3.22226	Eukaryota	Opisthokonta	Fungi	Dikarya	Basidiomycota
Furculomyces boomerangus	61424	UP000245699	Eukaryota;Opisthokonta;Fungi;Fungi incertae sedis;Zoopagomycota;Kickxellomycotina;Harpellomycetes;Harpellales;Harpellaceae;Furculomyces;Furculomyces boomerangus	6645	1	4	2	0.000601956	-3.22043	Eukaryota	Opisthokonta	Fungi	Fungi incertae sedis	Zoopagomycota
Cryptococcus amylolentus CBS 6039	1295533	UP000094065	Eukaryota;Opisthokonta;Fungi;Dikarya;Basidiomycota;Agaricomycotina;Tremellomycetes;Tremellales;Cryptococcaceae;Cryptococcus;Cryptococcus amylolentus;Cryptococcus amylolentus CBS 6039	8246	1	5	1	0.000606355	-3.21727	Eukaryota	Opisthokonta	Fungi	Dikarya	Basidiomycota
Blastomyces parvus	2060905	UP000224080	Eukaryota;Opisthokonta;Fungi;Dikarya;Ascomycota;saccharomyceta;Pezizomycotina;leotiomyceta;Eurotiomycetes;Eurotiomycetidae;Onygenales;Ajellomycetaceae;Blastomyces;Blastomyces parvus	8197	0	5	1	0.000609979	-3.21468	Eukaryota	Opisthokonta	Fungi	Dikarya	Ascomycota
Lupinus angustifolius	3871	UP000188354	Eukaryota;Viridiplantae;Streptophyta;Streptophytina;Embryophyta;Tracheophyta;Euphyllophyta;Spermatophyta;Magnoliopsida;Mesangiospermae;eudicotyledons;Gunneridae;Pentapetalae;rosids;fabids;Fabales;Fabaceae;Papilionoideae;50 kb inversion clade;genistoids sensu lato;core genistoids;Genisteae;Lupinus;Lupinus angustifolius	31096	1	19	2	0.000611011	-3.21395	Eukaryota	Viridiplantae	Streptophyta	Streptophytina	Embryophyta
Moesziomyces antarcticus T-34	1151754	UP000011976	Eukaryota;Opisthokonta;Fungi;Dikarya;Basidiomycota;Ustilaginomycotina;Ustilaginomycetes;Ustilaginales;Ustilaginaceae;Moesziomyces;Moesziomyces antarcticus;Moesziomyces antarcticus T-34	6543	1	4	0	0.00061134	-3.21372	Eukaryota	Opisthokonta	Fungi	Dikarya	Basidiomycota
Erysiphe necator	52586	UP000030854	Eukaryota;Opisthokonta;Fungi;Dikarya;Ascomycota;saccharomyceta;Pezizomycotina;leotiomyceta;sordariomyceta;Leotiomycetes;Erysiphales;Erysiphaceae;Erysiphe;Erysiphe necator	6482	1	4	1	0.000617093	-3.20965	Eukaryota	Opisthokonta	Fungi	Dikarya	Ascomycota
Brettanomyces bruxellensis	5007	UP000259121	Eukaryota;Opisthokonta;Fungi;Dikarya;Ascomycota;saccharomyceta;Saccharomycotina;Saccharomycetes;Saccharomycetales;Pichiaceae;Brettanomyces;Brettanomyces bruxellensis	4847	1	3	1	0.00061894	-3.20835	Eukaryota	Opisthokonta	Fungi	Dikarya	Ascomycota
Smittium simulii	133385	UP000245383	Eukaryota;Opisthokonta;Fungi;Fungi incertae sedis;Zoopagomycota;Kickxellomycotina;Harpellomycetes;Harpellales;Legeriomycetaceae;Smittium;Smittium simulii	6456	1	4	1	0.000619579	-3.2079	Eukaryota	Opisthokonta	Fungi	Fungi incertae sedis	Zoopagomycota
Blumeria graminis f. sp. hordei DH14	546991	UP000015441	Eukaryota;Opisthokonta;Fungi;Dikarya;Ascomycota;saccharomyceta;Pezizomycotina;leotiomyceta;sordariomyceta;Leotiomycetes;Erysiphales;Erysiphaceae;Blumeria;Blumeria graminis;Blumeria graminis f. sp. hordei;Blumeria graminis f. sp. hordei DH14	6452	1	4	1	0.000619963	-3.20763	Eukaryota	Opisthokonta	Fungi	Dikarya	Ascomycota
Yarrowia lipolytica CLIB122	284591	UP000001300	Eukaryota;Opisthokonta;Fungi;Dikarya;Ascomycota;saccharomyceta;Saccharomycotina;Saccharomycetes;Saccharomycetales;Dipodascaceae;Yarrowia;Yarrowia lipolytica;Yarrowia lipolytica CLIB122	6449	1	4	1	0.000620251	-3.20743	Eukaryota	Opisthokonta	Fungi	Dikarya	Ascomycota
Ichthyophthirius multifiliis strain G5	857967	UP000008983	Eukaryota;Alveolata;Ciliophora;Intramacronucleata;Oligohymenophorea;Hymenostomatida;Ophryoglenina;Ichthyophthirius;Ichthyophthirius multifiliis;Ichthyophthirius multifiliis strain G5	8049	0	5	0	0.000621195	-3.20677	Eukaryota	Alveolata	Ciliophora	Intramacronucleata	Oligohymenophorea
Trachipleistophora hominis	72359	UP000011185	Eukaryota;Opisthokonta;Fungi;Fungi incertae sedis;Microsporidia;Pansporoblastina;Pleistophoridae;Trachipleistophora;Trachipleistophora hominis	3212	0	2	1	0.000622665	-3.20575	Eukaryota	Opisthokonta	Fungi	Fungi incertae sedis	Microsporidia
Wickerhamomyces anomalus NRRL Y-366-8	683960	UP000094112	Eukaryota;Opisthokonta;Fungi;Dikarya;Ascomycota;saccharomyceta;Saccharomycotina;Saccharomycetes;Saccharomycetales;Phaffomycetaceae;Wickerhamomyces;Wickerhamomyces anomalus;Wickerhamomyces anomalus NRRL Y-366-8	6406	1	4	1	0.000624415	-3.20453	Eukaryota	Opisthokonta	Fungi	Dikarya	Ascomycota
Nosema ceranae	40302	UP000034350	Eukaryota;Opisthokonta;Fungi;Fungi incertae sedis;Microsporidia;Apansporoblastina;Nosematidae;Nosema;Nosema ceranae	3200	1	2	0	0.000625	-3.20412	Eukaryota	Opisthokonta	Fungi	Fungi incertae sedis	Microsporidia
Babjeviella inositovora NRRL Y-12698	984486	UP000094336	Eukaryota;Opisthokonta;Fungi;Dikarya;Ascomycota;saccharomyceta;Saccharomycotina;Saccharomycetes;Saccharomycetales;Debaryomycetaceae;Babjeviella;Babjeviella inositovora;Babjeviella inositovora NRRL Y-12698	6393	1	4	1	0.000625684	-3.20364	Eukaryota	Opisthokonta	Fungi	Dikarya	Ascomycota
Smittium mucronatum	133383	UP000187455	Eukaryota;Opisthokonta;Fungi;Fungi incertae sedis;Zoopagomycota;Kickxellomycotina;Harpellomycetes;Harpellales;Legeriomycetaceae;Smittium;Smittium mucronatum	7962	1	5	0	0.000627983	-3.20205	Eukaryota	Opisthokonta	Fungi	Fungi incertae sedis	Zoopagomycota
Brassica oleracea var. oleracea	109376	UP000032141	Eukaryota;Viridiplantae;Streptophyta;Streptophytina;Embryophyta;Tracheophyta;Euphyllophyta;Spermatophyta;Magnoliopsida;Mesangiospermae;eudicotyledons;Gunneridae;Pentapetalae;rosids;malvids;Brassicales;Brassicaceae;Brassiceae;Brassica;Brassica oleracea;Brassica oleracea var. oleracea	58535	1	37	3	0.0006321	-3.19921	Eukaryota	Viridiplantae	Streptophyta	Streptophytina	Embryophyta
Debaryomyces hansenii CBS767	284592	UP000000599	Eukaryota;Opisthokonta;Fungi;Dikarya;Ascomycota;saccharomyceta;Saccharomycotina;Saccharomycetes;Saccharomycetales;Debaryomycetaceae;Debaryomyces;Debaryomyces hansenii;Debaryomyces hansenii CBS767	6284	1	4	1	0.000636537	-3.19618	Eukaryota	Opisthokonta	Fungi	Dikarya	Ascomycota
Candida tropicalis MYA-3404	294747	UP000002037	Eukaryota;Opisthokonta;Fungi;Dikarya;Ascomycota;saccharomyceta;Saccharomycotina;Saccharomycetes;Saccharomycetales;Debaryomycetaceae;Candida/Lodderomyces clade;Candida;Candida tropicalis;Candida tropicalis MYA-3404	6226	1	4	1	0.000642467	-3.19215	Eukaryota	Opisthokonta	Fungi	Dikarya	Ascomycota
Rhizopus delemar RA 99-880	246409	UP000009138	Eukaryota;Opisthokonta;Fungi;Fungi incertae sedis;Mucoromycota;Mucoromycotina;Mucoromycetes;Mucorales;Mucorineae;Rhizopodaceae;Rhizopus;Rhizopus delemar;Rhizopus delemar RA 99-880	16971	1	11	1	0.000648165	-3.18831	Eukaryota	Opisthokonta	Fungi	Fungi incertae sedis	Mucoromycota
Candida albicans SC5314	237561	UP000000559	Eukaryota;Opisthokonta;Fungi;Dikarya;Ascomycota;saccharomyceta;Saccharomycotina;Saccharomycetes;Saccharomycetales;Debaryomycetaceae;Candida/Lodderomyces clade;Candida;Candida albicans;Candida albicans SC5314	6035	1	4	1	0.0006628	-3.17862	Eukaryota	Opisthokonta	Fungi	Dikarya	Ascomycota
Kuraishia capsulata CBS 1993	1382522	UP000019384	Eukaryota;Opisthokonta;Fungi;Dikarya;Ascomycota;saccharomyceta;Saccharomycotina;Saccharomycetes;Saccharomycetales;Saccharomycetales incertae sedis;Kuraishia;Kuraishia capsulata;Kuraishia capsulata CBS 1993	6027	1	4	1	0.00066368	-3.17804	Eukaryota	Opisthokonta	Fungi	Dikarya	Ascomycota
Cyberlindnera jadinii NRRL Y-1542	983966	UP000094389	Eukaryota;Opisthokonta;Fungi;Dikarya;Ascomycota;saccharomyceta;Saccharomycotina;Saccharomycetes;Saccharomycetales;Phaffomycetaceae;Cyberlindnera;Cyberlindnera jadinii;Cyberlindnera jadinii NRRL Y-1542	5994	1	4	1	0.000667334	-3.17566	Eukaryota	Opisthokonta	Fungi	Dikarya	Ascomycota
Tubulinosema ratisbonensis	291195	UP000282876	Eukaryota;Opisthokonta;Fungi;Fungi incertae sedis;Microsporidia;Tubulinosematoidea;Tubulinosematidae;Tubulinosema;Tubulinosema ratisbonensis	2996	0	2	0	0.000667557	-3.17551	Eukaryota	Opisthokonta	Fungi	Fungi incertae sedis	Microsporidia
Malassezia sympodialis ATCC 42132	1230383	UP000186303	Eukaryota;Opisthokonta;Fungi;Dikarya;Basidiomycota;Ustilaginomycotina;Malasseziomycetes;Malasseziales;Malasseziaceae;Malassezia;Malassezia sympodialis;Malassezia sympodialis ATCC 42132	4490	1	3	0	0.000668151	-3.17513	Eukaryota	Opisthokonta	Fungi	Dikarya	Basidiomycota
Pseudozyma hubeiensis SY62	1305764	UP000014071	Eukaryota;Opisthokonta;Fungi;Dikarya;Basidiomycota;Ustilaginomycotina;Ustilaginomycetes;Ustilaginales;Ustilaginaceae;Pseudozyma;Pseudozyma hubeiensis;Pseudozyma hubeiensis SY62	7472	0	5	0	0.000669165	-3.17447	Eukaryota	Opisthokonta	Fungi	Dikarya	Basidiomycota
Candida maltosa Xu316	1245528	UP000011777	Eukaryota;Opisthokonta;Fungi;Dikarya;Ascomycota;saccharomyceta;Saccharomycotina;Saccharomycetes;Saccharomycetales;Debaryomycetaceae;Candida/Lodderomyces clade;Candida;Candida maltosa;Candida maltosa Xu316	5976	1	4	1	0.000669344	-3.17435	Eukaryota	Opisthokonta	Fungi	Dikarya	Ascomycota
Parastrongyloides trichosuri	131310	UP000038045	Eukaryota;Opisthokonta;Metazoa;Eumetazoa;Bilateria;Protostomia;Ecdysozoa;Nematoda;Chromadorea;Rhabditida;Tylenchina;Panagrolaimomorpha;Strongyloidoidea;Strongyloididae;Parastrongyloides;Parastrongyloides trichosuri	14864	0	10	1	0.000672766	-3.17214	Eukaryota	Opisthokonta	Metazoa	Eumetazoa	Bilateria
Clavispora lusitaniae ATCC 42720	306902	UP000007703	Eukaryota;Opisthokonta;Fungi;Dikarya;Ascomycota;saccharomyceta;Saccharomycotina;Saccharomycetes;Saccharomycetales;Metschnikowiaceae;Clavispora;Clavispora lusitaniae;Clavispora lusitaniae ATCC 42720	5932	1	4	1	0.000674309	-3.17114	Eukaryota	Opisthokonta	Fungi	Dikarya	Ascomycota
[Candida] intermedia	45354	UP000182334	Eukaryota;Opisthokonta;Fungi;Dikarya;Ascomycota;saccharomyceta;Saccharomycotina;Saccharomycetes;Saccharomycetales;Metschnikowiaceae;Clavispora;Clavispora/Candida clade;[Candida] intermedia	5921	1	4	1	0.000675562	-3.17034	Eukaryota	Opisthokonta	Fungi	Dikarya	Ascomycota
Meyerozyma guilliermondii ATCC 6260	294746	UP000001997	Eukaryota;Opisthokonta;Fungi;Dikarya;Ascomycota;saccharomyceta;Saccharomycotina;Saccharomycetes;Saccharomycetales;Debaryomycetaceae;Meyerozyma;Meyerozyma guilliermondii;Meyerozyma guilliermondii ATCC 6260	5919	1	4	1	0.00067579	-3.17019	Eukaryota	Opisthokonta	Fungi	Dikarya	Ascomycota
Millerozyma farinosa CBS 7064	559304	UP000005222	Eukaryota;Opisthokonta;Fungi;Dikarya;Ascomycota;saccharomyceta;Saccharomycotina;Saccharomycetes;Saccharomycetales;Debaryomycetaceae;Millerozyma;Millerozyma farinosa;Millerozyma farinosa CBS 7064	8851	2	6	1	0.00067789	-3.16884	Eukaryota	Opisthokonta	Fungi	Dikarya	Ascomycota
Suhomyces tanzawaensis NRRL Y-17324	984487	UP000094285	Eukaryota;Opisthokonta;Fungi;Dikarya;Ascomycota;saccharomyceta;Saccharomycotina;Saccharomycetes;Saccharomycetales;Debaryomycetaceae;Suhomyces;Suhomyces tanzawaensis;Suhomyces tanzawaensis NRRL Y-17324	5881	1	4	1	0.000680156	-3.16739	Eukaryota	Opisthokonta	Fungi	Dikarya	Ascomycota
Nosema bombycis CQ1	578461	UP000016927	Eukaryota;Opisthokonta;Fungi;Fungi incertae sedis;Microsporidia;Apansporoblastina;Nosematidae;Nosema;Nosema bombycis;Nosema bombycis CQ1	4398	0	3	1	0.000682128	-3.16613	Eukaryota	Opisthokonta	Fungi	Fungi incertae sedis	Microsporidia
Metschnikowia bicuspidata var. bicuspidata NRRL YB-4993	869754	UP000092555	Eukaryota;Opisthokonta;Fungi;Dikarya;Ascomycota;saccharomyceta;Saccharomycotina;Saccharomycetes;Saccharomycetales;Metschnikowiaceae;Metschnikowia;Metschnikowia bicuspidata;Metschnikowia bicuspidata var. bicuspidata;Metschnikowia bicuspidata var. bicuspidata NRRL YB-4993	5826	1	4	1	0.000686577	-3.16331	Eukaryota	Opisthokonta	Fungi	Dikarya	Ascomycota
[Candida] arabinofermentans NRRL YB-2248	983967	UP000094801	Eukaryota;Opisthokonta;Fungi;Dikarya;Ascomycota;saccharomyceta;Saccharomycotina;Saccharomycetes;Saccharomycetales;Pichiaceae;Ogataea;Ogataea/Candida clade;[Candida] arabinofermentans;[Candida] arabinofermentans NRRL YB-2248	5824	1	4	1	0.000686813	-3.16316	Eukaryota	Opisthokonta	Fungi	Dikarya	Ascomycota
Rhodotorula graminis WP1	578459	UP000053890	Eukaryota;Opisthokonta;Fungi;Dikarya;Basidiomycota;Pucciniomycotina;Microbotryomycetes;Sporidiobolales;Sporidiobolaceae;Rhodotorula;Rhodotorula graminis;Rhodotorula graminis WP1	7225	1	5	0	0.000692042	-3.15987	Eukaryota	Opisthokonta	Fungi	Dikarya	Basidiomycota
Lodderomyces elongisporus NRRL YB-4239	379508	UP000001996	Eukaryota;Opisthokonta;Fungi;Dikarya;Ascomycota;saccharomyceta;Saccharomycotina;Saccharomycetes;Saccharomycetales;Debaryomycetaceae;Candida/Lodderomyces clade;Lodderomyces;Lodderomyces elongisporus;Lodderomyces elongisporus NRRL YB-4239	5779	1	4	1	0.000692161	-3.15979	Eukaryota	Opisthokonta	Fungi	Dikarya	Ascomycota
Candida parapsilosis CDC317	578454	UP000005221	Eukaryota;Opisthokonta;Fungi;Dikarya;Ascomycota;saccharomyceta;Saccharomycotina;Saccharomycetes;Saccharomycetales;Debaryomycetaceae;Candida/Lodderomyces clade;Candida;Candida parapsilosis;Candida parapsilosis CDC317	5777	1	4	1	0.000692401	-3.15964	Eukaryota	Opisthokonta	Fungi	Dikarya	Ascomycota
Kalmanozyma brasiliensis GHG001	1365824	UP000019377	Eukaryota;Opisthokonta;Fungi;Dikarya;Basidiomycota;Ustilaginomycotina;Ustilaginomycetes;Ustilaginales;Ustilaginaceae;Kalmanozyma;Kalmanozyma brasiliensis;Kalmanozyma brasiliensis GHG001	5765	1	4	0	0.000693842	-3.15874	Eukaryota	Opisthokonta	Fungi	Dikarya	Basidiomycota
Morus notabilis	981085	UP000030645	Eukaryota;Viridiplantae;Streptophyta;Streptophytina;Embryophyta;Tracheophyta;Euphyllophyta;Spermatophyta;Magnoliopsida;Mesangiospermae;eudicotyledons;Gunneridae;Pentapetalae;rosids;fabids;Rosales;Moraceae;Morus;Morus notabilis	26760	1	19	1	0.000710015	-3.14873	Eukaryota	Viridiplantae	Streptophyta	Streptophytina	Embryophyta
Malassezia pachydermatis	77020	UP000037751	Eukaryota;Opisthokonta;Fungi;Dikarya;Basidiomycota;Ustilaginomycotina;Malasseziomycetes;Malasseziales;Malasseziaceae;Malassezia;Malassezia pachydermatis	4201	1	3	0	0.000714116	-3.14623	Eukaryota	Opisthokonta	Fungi	Dikarya	Basidiomycota
Brassica napus	3708	UP000028999	Eukaryota;Viridiplantae;Streptophyta;Streptophytina;Embryophyta;Tracheophyta;Euphyllophyta;Spermatophyta;Magnoliopsida;Mesangiospermae;eudicotyledons;Gunneridae;Pentapetalae;rosids;malvids;Brassicales;Brassicaceae;Brassiceae;Brassica;Brassica napus	60180	0	43	1	0.000714523	-3.14598	Eukaryota	Viridiplantae	Streptophyta	Streptophytina	Embryophyta
Pichia membranifaciens NRRL Y-2026	763406	UP000094455	Eukaryota;Opisthokonta;Fungi;Dikarya;Ascomycota;saccharomyceta;Saccharomycotina;Saccharomycetes;Saccharomycetales;Pichiaceae;Pichia;Pichia membranifaciens;Pichia membranifaciens NRRL Y-2026	5536	1	4	1	0.000722543	-3.14114	Eukaryota	Opisthokonta	Fungi	Dikarya	Ascomycota
Vavraia culicis subsp. floridensis	948595	UP000011081	Eukaryota;Opisthokonta;Fungi;Fungi incertae sedis;Microsporidia;Pansporoblastina;Pleistophoridae;Vavraia;Vavraia culicis;Vavraia culicis subsp. floridensis	2768	0	2	1	0.000722543	-3.14114	Eukaryota	Opisthokonta	Fungi	Fungi incertae sedis	Microsporidia
Neolecta irregularis DAH-3	1198029	UP000186594	Eukaryota;Opisthokonta;Fungi;Dikarya;Ascomycota;Taphrinomycotina;Neolectomycetes;Neolectales;Neolectaceae;Neolecta;Neolecta irregularis;Neolecta irregularis DAH-3	5530	0	4	1	0.000723327	-3.14067	Eukaryota	Opisthokonta	Fungi	Dikarya	Ascomycota
Hesseltinella vesiculosa	101127	UP000242146	Eukaryota;Opisthokonta;Fungi;Fungi incertae sedis;Mucoromycota;Mucoromycotina;Mucoromycetes;Mucorales;Cunninghamellaceae;Hesseltinella;Hesseltinella vesiculosa	11058	1	8	1	0.000723458	-3.14059	Eukaryota	Opisthokonta	Fungi	Fungi incertae sedis	Mucoromycota
Syncephalastrum racemosum	13706	UP000242180	Eukaryota;Opisthokonta;Fungi;Fungi incertae sedis;Mucoromycota;Mucoromycotina;Mucoromycetes;Mucorales;Syncephalastraceae;Syncephalastrum;Syncephalastrum racemosum	11037	1	8	1	0.000724835	-3.13976	Eukaryota	Opisthokonta	Fungi	Fungi incertae sedis	Mucoromycota
Cyberlindnera fabianii	36022	UP000189513	Eukaryota;Opisthokonta;Fungi;Dikarya;Ascomycota;saccharomyceta;Saccharomycotina;Saccharomycetes;Saccharomycetales;Phaffomycetaceae;Cyberlindnera;Cyberlindnera fabianii	5507	1	4	1	0.000726348	-3.13886	Eukaryota	Opisthokonta	Fungi	Dikarya	Ascomycota
Rhizopus microsporus	58291	UP000038169	Eukaryota;Opisthokonta;Fungi;Fungi incertae sedis;Mucoromycota;Mucoromycotina;Mucoromycetes;Mucorales;Mucorineae;Rhizopodaceae;Rhizopus;Rhizopus microsporus	19180	3	14	2	0.000729927	-3.13672	Eukaryota	Opisthokonta	Fungi	Fungi incertae sedis	Mucoromycota
Malassezia restricta CBS 7877	425264	UP000269793	Eukaryota;Opisthokonta;Fungi;Dikarya;Basidiomycota;Ustilaginomycotina;Malasseziomycetes;Malasseziales;Malasseziaceae;Malassezia;Malassezia restricta;Malassezia restricta CBS 7877	4096	1	3	0	0.000732422	-3.13524	Eukaryota	Opisthokonta	Fungi	Dikarya	Basidiomycota
[Candida] auris	498019	UP000230249	Eukaryota;Opisthokonta;Fungi;Dikarya;Ascomycota;saccharomyceta;Saccharomycotina;Saccharomycetes;Saccharomycetales;Metschnikowiaceae;Clavispora;Clavispora/Candida clade;[Candida] auris	5407	1	4	1	0.000739782	-3.1309	Eukaryota	Opisthokonta	Fungi	Dikarya	Ascomycota
Golovinomyces cichoracearum	62708	UP000283383	Eukaryota;Opisthokonta;Fungi;Dikarya;Ascomycota;saccharomyceta;Pezizomycotina;leotiomyceta;sordariomyceta;Leotiomycetes;Erysiphales;Erysiphaceae;Golovinomyces;Golovinomyces cichoracearum	6757	1	5	1	0.000739973	-3.13078	Eukaryota	Opisthokonta	Fungi	Dikarya	Ascomycota
Lichtheimia corymbifera JMRC:FSU:9682	1263082	UP000027586	Eukaryota;Opisthokonta;Fungi;Fungi incertae sedis;Mucoromycota;Mucoromycotina;Mucoromycetes;Mucorales;Lichtheimiaceae;Lichtheimia;Lichtheimia corymbifera;Lichtheimia corymbifera JMRC:FSU:9682	12138	1	9	1	0.000741473	-3.1299	Eukaryota	Opisthokonta	Fungi	Fungi incertae sedis	Mucoromycota
Ascoidea rubescens DSM 1968	1344418	UP000095038	Eukaryota;Opisthokonta;Fungi;Dikarya;Ascomycota;saccharomyceta;Saccharomycotina;Saccharomycetes;Saccharomycetales;Ascoideaceae;Ascoidea;Ascoidea rubescens;Ascoidea rubescens DSM 1968	6733	1	5	1	0.000742611	-3.12924	Eukaryota	Opisthokonta	Fungi	Dikarya	Ascomycota
Capsella rubella	81985	UP000029121	Eukaryota;Viridiplantae;Streptophyta;Streptophytina;Embryophyta;Tracheophyta;Euphyllophyta;Spermatophyta;Magnoliopsida;Mesangiospermae;eudicotyledons;Gunneridae;Pentapetalae;rosids;malvids;Brassicales;Brassicaceae;Camelineae;Capsella;Capsella rubella	26721	1	20	1	0.000748475	-3.12582	Eukaryota	Viridiplantae	Streptophyta	Streptophytina	Embryophyta
Ogataea parapolymorpha DL-1	871575	UP000008673	Eukaryota;Opisthokonta;Fungi;Dikarya;Ascomycota;saccharomyceta;Saccharomycotina;Saccharomycetes;Saccharomycetales;Pichiaceae;Ogataea;Ogataea parapolymorpha;Ogataea parapolymorpha DL-1	5338	1	4	1	0.000749344	-3.12532	Eukaryota	Opisthokonta	Fungi	Dikarya	Ascomycota
Cryptococcus neoformans var. neoformans JEC21	214684	UP000002149	Eukaryota;Opisthokonta;Fungi;Dikarya;Basidiomycota;Agaricomycotina;Tremellomycetes;Tremellales;Cryptococcaceae;Cryptococcus;Cryptococcus neoformans species complex;Cryptococcus neoformans;Cryptococcus neoformans var. neoformans;Cryptococcus neoformans var. neoformans JEC21	6604	1	5	1	0.000757117	-3.12084	Eukaryota	Opisthokonta	Fungi	Dikarya	Basidiomycota
Wallemia mellicola CBS 633.66	671144	UP000005242	Eukaryota;Opisthokonta;Fungi;Dikarya;Basidiomycota;Wallemiomycotina;Wallemiomycetes;Wallemiales;Wallemiaceae;Wallemia;Wallemia mellicola;Wallemia mellicola CBS 633.66	5260	1	4	1	0.000760456	-3.11893	Eukaryota	Opisthokonta	Fungi	Dikarya	Basidiomycota
Cryptococcus gattii WM276	367775	UP000007805	Eukaryota;Opisthokonta;Fungi;Dikarya;Basidiomycota;Agaricomycotina;Tremellomycetes;Tremellales;Cryptococcaceae;Cryptococcus;Cryptococcus gattii species complex;Cryptococcus gattii VGI;Cryptococcus gattii WM276	6560	1	5	1	0.000762195	-3.11793	Eukaryota	Opisthokonta	Fungi	Dikarya	Basidiomycota
[Candida] haemulonis	45357	UP000244309	Eukaryota;Opisthokonta;Fungi;Dikarya;Ascomycota;saccharomyceta;Saccharomycotina;Saccharomycetes;Saccharomycetales;Metschnikowiaceae;Clavispora;Clavispora/Candida clade;[Candida] haemulonis	5240	1	4	1	0.000763359	-3.11727	Eukaryota	Opisthokonta	Fungi	Dikarya	Ascomycota
Lachancea fermentati	4955	UP000190831	Eukaryota;Opisthokonta;Fungi;Dikarya;Ascomycota;saccharomyceta;Saccharomycotina;Saccharomycetes;Saccharomycetales;Saccharomycetaceae;Lachancea;Lachancea fermentati	5229	1	4	1	0.000764965	-3.11636	Eukaryota	Opisthokonta	Fungi	Dikarya	Ascomycota
Cryptococcus depauperatus CBS 7841	1295531	UP000094043	Eukaryota;Opisthokonta;Fungi;Dikarya;Basidiomycota;Agaricomycotina;Tremellomycetes;Tremellales;Cryptococcaceae;Cryptococcus;Cryptococcus depauperatus;Cryptococcus depauperatus CBS 7841	6530	1	5	1	0.000765697	-3.11594	Eukaryota	Opisthokonta	Fungi	Dikarya	Basidiomycota
[truncated: 88 more rows]
