# Supplementary material for: The evolution of the Puf superfamily of proteins across the tree of eukaryotes
Source: BMC Biol. 2020 Jun 30;18:77. doi: 10.1186/s12915-020-00814-3 (PMC7325665; doi:10.1186/s12915-020-00814-3)
Supplement: Supplementary file 6 — Additional file 6: Table S3. Proteomics analysis of GiPuf4 pull down. [file 12915_2020_814_MOESM6_ESM.xlsx]

## Sheet: List1
Data after imputation (0.2-2.0)
BirA210	BirA210.1	BirA210.2	BirA404	BirA404.1	BirA404.2	Puf210	Puf210.1	Puf210.2	Puf404	Puf404.1	Puf404.2	average BirA	Average puf4	avPuf4/avBirA	Enrichment	N: Peptides	N: Razor + unique peptides	N: Unique peptides	N: Sequence coverage [%]	N: Unique + razor sequence coverage [%]	N: Unique sequence coverage [%]	N: Mol. weight [kDa]	N: Q-value	N: Score	N: Intensity	N: MS/MS count	N: BirA	N: Puf5	N: Puf5_x-y_BirA_	T: Protein IDs	T: Majority protein IDs	T: Fasta headers
20.6866	20.307	19.4839	19.9209	19.1933	20.8624	23.6752	24.2066	23.3611	23.9031	23.8815	24.343	20.0757	23.8951	3.8194	14.1174	8	8	8	20.6	20.6	20.6	75.401	0	57.351	113380000	23	NaN	23.8923	NaN	GL50803_4548;orf26943	GL50803_4548;orf26943	GL50803_4548 | organism=Giardia_Assemblage_A_isolate_WB | product=Pumilio-family RNA-binding protein, putative | location=GLCHR01:950602-952611(-) | length=669;orf26943 source=GLCHR01 coords=952647..950605 length=681 frame=6 desc=| organism=Giardia_Assembl
23.2464	22.9293	23.4082	20.2866	22.6714	19.7597	24.4687	25.1661	25.1505	25.6029	26.2551	26.004	22.0503	25.4412	3.39095	10.4901	6	6	6	15.3	15.3	15.3	59.934	0	39.718	339080000	28	23.0879	25.3845	2.29662	GL50803_14297;orf183057;orf175596;orf313187;GL50803_15237;orf253461	GL50803_14297;orf183057;orf175596	GL50803_14297 | organism=Giardia_Assemblage_A_isolate_WB | product=VSP | location=GLCHR04:1822598-1824367(-) | length=589;orf183057 source=GLCHR04 coords=1824415..1822601 length=605 frame=6 desc=| organism=Giardia_Assemblage_A_isolate_WB | version=2013-02-
23.4284	23.4183	22.7928	20.082	20.131	20.4292	23.4248	23.3547	23.4863	24.2152	24.258	24.2898	21.7136	23.8381	2.12452	4.36057	3	3	3	34.1	34.1	34.1	10.1	0	20.253	178090000	21	23.4183	23.8507	0.432455	GL50803_13268;orf63476	GL50803_13268;orf63476	GL50803_13268 | organism=Giardia_Assemblage_A_isolate_WB | product=Hypothetical protein | location=GLCHR02:1248127-1248393(-) | length=88;orf63476 source=GLCHR02 coords=1248897..1248517 length=127 frame=4 desc=| organism=Giardia_Assemblage_A_isolate_WB | v
24.5641	24.7335	24.8867	20.6399	20.2351	22.8432	25.8284	25.6526	25.4737	23.9841	24.0401	24.0883	22.9838	24.8445	1.86078	3.63205	13	13	13	26	26	26	89.659	0	145.7	413540000	55	24.6488	24.781	0.132164	GL50803_8557;orf254144	GL50803_8557;orf254144	GL50803_8557 | organism=Giardia_Assemblage_A_isolate_WB | product=Hypothetical protein | location=GLCHR05:4304006-4306423(+) | length=805;orf254144 source=GLCHR05 coords=4304028..4306472 length=815 frame=3 desc=| organism=Giardia_Assemblage_A_isolate_WB |
25.5413	25.4827	25.3988	20.008	25.1053	19.837	25.2797	25.4659	25.1572	25.767	25.3168	25.5487	23.5622	25.4226	1.86037	3.631	9	9	9	61.8	61.8	61.8	25.237	0	64.569	664440000	52	25.4408	25.3914	-0.0494118	GL50803_10808;orf45400	GL50803_10808;orf45400	GL50803_10808 | organism=Giardia_Assemblage_A_isolate_WB | product=Hypothetical protein | location=GLCHR02:475201-475887(+) | length=228;orf45400 source=GLCHR02 coords=475485..476171 length=229 frame=3 desc=| organism=Giardia_Assemblage_A_isolate_WB | vers
19.7786	19.854	23.7423	19.6701	21.0704	19.5961	23.8935	24.0241	23.9785	22.5105	20.1312	19.8508	20.6186	22.3981	1.77952	3.43311	3	3	3	40.5	40.5	40.5	12.669	0	29.692	117710000	14	23.7423	23.936	0.193661	GL50803_14670;orf20451	GL50803_14670;orf20451	GL50803_14670 | organism=Giardia_Assemblage_A_isolate_WB | product=Protein disulfide isomerase PDI3 | location=GLCHR01:1403992-1404342(-) | length=116;orf20451 source=GLCHR01 coords=1404209..1403799 length=137 frame=4 desc=| organism=Giardia_Assemblage_A_i
23.609	23.4371	23.3773	20.5015	20.9317	19.8401	23.5968	23.703	23.3757	23.6399	23.5244	23.5595	21.9495	23.5665	1.6171	3.06758	9	7	7	29.4	26.5	26.5	45.227	0	45.504	131900000	13	23.4371	23.5782	0.141108	GL50803_3861;orf131299	GL50803_3861;orf131299	GL50803_3861 | organism=Giardia_Assemblage_A_isolate_WB | product=Alcohol dehydrogenase 3 lateral transfer candidate | location=GLCHR03:197300-198526(-) | length=408;orf131299 source=GLCHR03 coords=198544..197303 length=414 frame=4 desc=| organism=Giardia_
20.5425	19.8554	23.6289	24.6683	25.3348	24.7222	24.0429	24.0602	24.0738	25.2324	25.1557	25.2838	23.1254	24.6415	1.51612	2.8602	6	6	6	29.2	29.2	29.2	25.993	0	42.636	193830000	26	24.6953	24.6148	-0.080513	GL50803_12082;orf135120;REV__orf137053	GL50803_12082;orf135120	GL50803_12082 | organism=Giardia_Assemblage_A_isolate_WB | product=Hypothetical protein | location=GLCHR04:86414-87136(+) | length=240;orf135120 source=GLCHR04 coords=86387..87133 length=249 frame=2 desc=| organism=Giardia_Assemblage_A_isolate_WB | version
24.591	24.6587	24.748	20.598	20.8876	19.6365	24.6334	24.854	25.1598	24.4767	20.3595	24.3815	22.52	23.9775	1.45752	2.74635	7	7	7	39.3	39.3	39.3	35.465	0	49.745	295260000	31	24.6587	24.6334	-0.0252762	orf40788;GL50803_7260	orf40788;GL50803_7260	orf40788 source=GLCHR02 coords=157683..158621 length=313 frame=3 desc=| organism=Giardia_Assemblage_A_isolate_WB | version=2013-02-08 | length=1519671 | SO=chromosome;GL50803_7260 | organism=Giardia_Assemblage_A_isolate_WB | product=Aldose reductase | loca
19.8398	22.9296	22.3306	20.791	19.7969	20.4795	22.9368	23.4192	22.8387	22.6113	22.4512	20.6444	21.0279	22.4836	1.4557	2.7429	6	3	3	11.9	7.2	7.2	84.578	0	20.828	98705000	16	22.6301	22.8387	0.208555	orf249085;GL50803_21118	orf249085;GL50803_21118	orf249085 source=GLCHR05 coords=3954194..3956488 length=765 frame=2 desc=| organism=Giardia_Assemblage_A_isolate_WB | version=2013-02-08 | length=4471437 | SO=chromosome;GL50803_21118 | organism=Giardia_Assemblage_A_isolate_WB | product=Long chain fatty ac
23.01	23.2118	19.8156	23.2939	23.2106	19.69	23.3553	23.3211	23.3573	23.3336	23.2495	23.5951	22.0387	23.3686	1.33	2.51403	3	3	3	13.1	13.1	13.1	39.974	0	22.052	132960000	8	23.2112	23.3444	0.13327	GL50803_17625;orf89423	GL50803_17625;orf89423	GL50803_17625 | organism=Giardia_Assemblage_A_isolate_WB | product=Kinase, CMGC GSK | location=GLCHR03:644026-645078(+) | length=350;orf89423 source=GLCHR03 coords=644023..645075 length=351 frame=1 desc=| organism=Giardia_Assemblage_A_isolate_WB | version=
29.0353	29.098	29.0877	20.829	29.4426	29.2172	28.9706	29.2981	29.1312	29.5063	28.6099	29.0572	27.785	29.0955	1.31058	2.48042	9	9	6	14.8	14.8	10	84.547	0	73.345	4991800000	37	29.098	29.0942	-0.00380516	GL50803_113892;orf290338	GL50803_113892;orf290338	GL50803_113892 | organism=Giardia_Assemblage_A_isolate_WB | product=Long chain fatty acid CoA ligase, putative | location=GLCHR05:1883933-1886209(-) | length=758;orf290338 source=GLCHR05 coords=1886521..1883936 length=862 frame=6 desc=| organism=Giardia_As
24.1437	24.1041	24.1142	20.3783	19.3101	23.0675	24.3808	24.1788	24.5326	23.2199	23.3615	23.1517	22.5196	23.8042	1.28457	2.43609	12	12	12	28.4	28.4	28.4	71.768	0	96.501	195880000	40	24.1091	23.7701	-0.338987	GL50803_7439;orf214980	GL50803_7439;orf214980	GL50803_7439 | organism=Giardia_Assemblage_A_isolate_WB | product=Ser/Thr phosphatase 2A, 65kDa reg sub A | location=GLCHR05:1456301-1458259(+) | length=652;orf214980 source=GLCHR05 coords=1456280..1458256 length=659 frame=2 desc=| organism=Giardia_Assembl
23.9161	23.4581	23.724	19.6754	19.6509	20.9944	23.6361	23.0547	23.2911	22.9831	22.6916	23.3489	21.9032	23.1676	1.26443	2.40233	6	6	6	13.8	13.8	13.8	70.748	0	51.273	117250000	21	23.724	23.1729	-0.551109	GL50803_15897;orf213971	GL50803_15897;orf213971	GL50803_15897 | organism=Giardia_Assemblage_A_isolate_WB | product=Hypothetical protein | location=GLCHR05:1367340-1369235(+) | length=631;orf213971 source=GLCHR05 coords=1367265..1369232 length=656 frame=3 desc=| organism=Giardia_Assemblage_A_isolate_WB |
26.7567	26.4306	26.723	20.7721	20.2012	20.3451	26.6281	26.1951	27.5028	24.7245	24.7557	18.9769	23.5381	24.7972	1.25907	2.39341	7	7	7	28.3	28.3	28.3	35.632	0	116.32	985030000	25	26.723	26.1951	-0.52792	GL50803_17230;orf127612	GL50803_17230;orf127612	GL50803_17230 | organism=Giardia_Assemblage_A_isolate_WB | product=Gamma giardin | location=GLCHR03:483217-484152(-) | length=311;orf127612 source=GLCHR03 coords=484161..483220 length=314 frame=5 desc=| organism=Giardia_Assemblage_A_isolate_WB | version=20
24.7538	25.025	24.5229	23.9112	19.1362	20.7808	24.4488	24.2773	24.1357	24.2072	24.199	24.4125	23.0216	24.2801	1.25843	2.39236	8	8	8	11.4	11.4	11.4	135.89	0	69.725	272260000	37	24.6384	24.2423	-0.39608	GL50803_33166;orf1358	GL50803_33166;orf1358	GL50803_33166 | organism=Giardia_Assemblage_A_isolate_WB | product=26S proteasome non-ATPase regulatory subunit 2 | location=GLCHR01:110180-113878(+) | length=1232;orf1358 source=GLCHR01 coords=110156..113875 length=1240 frame=2 desc=| organism=Giardia_Ass
24.393	24.3311	24.4467	24.0004	19.3003	20.8599	24.4831	24.2389	24.0703	24.3213	23.6697	23.8796	22.8886	24.1105	1.22192	2.33256	18	18	18	13.5	13.5	13.5	186.41	0	117.43	242390000	43	24.362	24.1546	-0.207409	GL50803_16342;orf267760	GL50803_16342;orf267760	GL50803_16342 | organism=Giardia_Assemblage_A_isolate_WB | product=Coiled-coil protein | location=GLCHR05:3547580-3552538(-) | length=1652;orf267760 source=GLCHR05 coords=3552562..3547583 length=1660 frame=6 desc=| organism=Giardia_Assemblage_A_isolate_WB
19.4005	18.6777	22.4598	19.1836	20.4626	20.0331	22.2843	22.4106	22.4687	20.2292	20.0218	19.7486	20.0362	21.1939	1.15765	2.23094	2	2	2	13.9	13.9	13.9	26.122	0.002008	12.129	37106000	3	22.4598	22.4106	-0.0491199	GL50803_6177;orf261596	GL50803_6177;orf261596	GL50803_6177 | organism=Giardia_Assemblage_A_isolate_WB | product=Ribosome subunit biogenesis protein NIP7 | location=GLCHR05:4042588-4043283(-) | length=231;orf261596 source=GLCHR05 coords=4043386..4042643 length=248 frame=6 desc=| organism=Giardia_Assemb
24.2706	24.6018	24.5846	19.8145	21.9501	19.7332	25.0497	25.2967	25.1887	22.2569	21.711	22.0906	22.4925	23.5989	1.10647	2.15318	15	15	12	17.8	17.8	14.5	149.29	0	154.07	276230000	57	24.4276	23.6533	-0.774343	GL50803_41212;orf305145	GL50803_41212;orf305145	GL50803_41212 | organism=Giardia_Assemblage_A_isolate_WB | product=Hypothetical protein | location=CH991767:1106175-1110134(+) | length=1319;orf305145 source=AACB02000066 coords=2..3988 length=1329 frame=2 desc=| organism=Giardia_Assemblage_A_isolate_WB |
19.8096	19.1024	22.8411	22.8226	22.8507	22.573	23.1159	22.9513	22.8799	22.6747	22.4092	22.5651	21.6666	22.766	1.09945	2.14273	3	3	3	16.5	16.5	16.5	38.132	0	26.81	76357000	24	22.8319	22.7773	-0.0545807	GL50803_17374;orf177854	GL50803_17374;orf177854	GL50803_17374 | organism=Giardia_Assemblage_A_isolate_WB | product=hypothetical protein | location=GLCHR04:2207617-2208657(-) | length=346;orf177854 source=GLCHR04 coords=2208722..2207622 length=367 frame=5 desc=| organism=Giardia_Assemblage_A_isolate_WB |
20.7341	19.4439	19.212	20.4138	20.9398	19.596	19.7662	19.4063	28.3369	20.0757	19.7113	19.5827	20.0566	21.1465	1.08992	2.12862	1	1	1	3.9	3.9	3.9	67.416	0.0046041	7.6051	2625500000	1	NaN	28.3369	NaN	GL50803_22455;orf49513	GL50803_22455;orf49513	GL50803_22455 | organism=Giardia_Assemblage_A_isolate_WB | product=hypothetical protein | location=GLCHR02:757452-759293(+) | length=613;orf49513 source=GLCHR02 coords=757721..759577 length=619 frame=2 desc=| organism=Giardia_Assemblage_A_isolate_WB | vers
19.6684	20.2678	22.3466	19.9824	20.3153	21.0031	22.8369	22.8185	22.6957	19.3656	22.4568	19.9406	20.5973	21.6857	1.08842	2.12641	3	3	3	34.3	34.3	34.3	14.386	0	19.35	54772000	7	22.3466	22.7571	0.41053	GL50803_2101;orf14877	GL50803_2101;orf14877	GL50803_2101 | organism=Giardia_Assemblage_A_isolate_WB | product=Cytidine deaminase | location=GLCHR01:1154613-1155017(+) | length=134;orf14877 source=GLCHR01 coords=1154378..1154818 length=147 frame=2 desc=| organism=Giardia_Assemblage_A_isolate_WB | ver
26.4946	26.3112	26.3698	24.2213	21.3068	20.5659	26.0094	26.0262	25.9809	24.5544	24.6673	24.56	24.2116	25.2997	1.0881	2.12594	5	5	1	45.5	45.5	7.3	13.842	0	110.16	674240000	43	26.3405	25.3241	-1.01642	GL50803_104250;orf143721	GL50803_104250;orf143721	GL50803_104250 | organism=Giardia_Assemblage_A_isolate_WB | product=Hypothetical protein | location=GLCHR04:684965-685336(+) | length=123;orf143721 source=GLCHR04 coords=684929..685333 length=135 frame=2 desc=| organism=Giardia_Assemblage_A_isolate_WB | ve
23.5436	23.643	23.3886	19.9216	20.3947	19.9621	23.5572	23.4575	23.5298	22.283	22.1798	22.2722	21.8089	22.8799	1.07098	2.10086	6	6	6	17.2	17.2	17.2	62.711	0	97.156	108440000	23	23.5436	22.8703	-0.673298	GL50803_14856;orf225814	GL50803_14856;orf225814	GL50803_14856 | organism=Giardia_Assemblage_A_isolate_WB | product=Signal recognition particle receptor | location=GLCHR05:2211600-2213315(+) | length=571;orf225814 source=GLCHR05 coords=2211576..2213312 length=579 frame=3 desc=| organism=Giardia_Assemblag
24.5409	24.5665	24.5487	20.5332	20.9987	22.7099	24.4774	24.6347	24.5221	23.2375	23.0928	24.1182	22.983	24.0138	1.0308	2.04316	6	6	6	19.6	19.6	19.6	45.982	0	50.185	248270000	17	24.5448	24.2978	-0.247009	GL50803_16996;orf282436	GL50803_16996;orf282436	GL50803_16996 | organism=Giardia_Assemblage_A_isolate_WB | product=Hypothetical protein | location=GLCHR05:2470641-2471882(-) | length=413;orf282436 source=GLCHR05 coords=2471888..2470644 length=415 frame=5 desc=| organism=Giardia_Assemblage_A_isolate_WB |
23.1545	23.1598	22.7884	20.124	19.46	19.9801	23.0056	23.0994	22.9925	20.0818	22.5566	23.0984	21.4445	22.4724	1.02792	2.03908	4	4	4	8.7	8.7	8.7	80.543	0	27.142	86109000	17	23.1545	23.0056	-0.14892	GL50803_14787;orf61636	GL50803_14787;orf61636	GL50803_14787 | organism=Giardia_Assemblage_A_isolate_WB | product=Type II inositol-1,4,5-trisphosphate 5-phosphatase precursor | location=GLCHR02:1375206-1377341(-) | length=711;orf61636 source=GLCHR02 coords=1377791..1375596 length=732 frame=5 desc=| org
26.8457	27.0395	26.5408	19.8978	19.5581	19.3128	27.0829	26.9665	26.9754	22.6673	18.9066	22.6137	23.1991	24.2021	1.00295	2.00409	28	28	28	33.9	33.9	33.9	155.49	0	263.86	1053300000	137	26.8457	26.9665	0.120876	GL50803_11877;orf118824	GL50803_11877;orf118824	GL50803_11877 | organism=Giardia_Assemblage_A_isolate_WB | product=Hypothetical protein | location=GLCHR03:1115627-1119940(-) | length=1437;orf118824 source=GLCHR03 coords=1119991..1115630 length=1454 frame=4 desc=| organism=Giardia_Assemblage_A_isolate_WB
20.1677	19.7454	20.0982	20.3885	19.5739	20.5391	19.4311	28.229	19.0345	19.4278	20.6657	19.6155	20.0855	21.0673	0.9818	1.97493	3	3	3	5.2	5.2	5.2	108.52	0	18.612	826520000	5	NaN	28.229	NaN	GL50803_16226;orf198593	GL50803_16226;orf198593	GL50803_16226 | organism=Giardia_Assemblage_A_isolate_WB | product=Hypothetical protein | location=GLCHR04:700976-703909(-) | length=977;orf198593 source=GLCHR04 coords=703945..700979 length=989 frame=6 desc=| organism=Giardia_Assemblage_A_isolate_WB | ver
23.1849	23.1315	23.1649	20.3186	20.4293	19.7754	23.0585	23.0042	23.1423	23.247	23.6889	19.7012	21.6674	22.6404	0.972917	1.9628	4	4	4	48.2	48.2	48.2	12.368	0	29.019	105720000	26	23.1649	23.1423	-0.0225563	GL50803_12091;orf207289	GL50803_12091;orf207289	GL50803_12091 | organism=Giardia_Assemblage_A_isolate_WB | product=Macrophage migration inhibitory factor | location=GLCHR04:74459-74803(-) | length=114;orf207289 source=GLCHR04 coords=74845..74462 length=128 frame=6 desc=| organism=Giardia_Assemblage_A_is
23.7836	23.9367	23.8017	19.0854	20.3615	22.2567	23.7979	24.081	23.8171	22.9227	21.9047	22.4611	22.2043	23.1641	0.959817	1.94506	12	12	12	11.9	11.9	11.9	209.94	0	90.656	142720000	42	23.7927	23.3603	-0.432339	GL50803_37452;orf70693	GL50803_37452;orf70693	GL50803_37452 | organism=Giardia_Assemblage_A_isolate_WB | product=Hypothetical protein | location=GLCHR02:736225-741816(-) | length=1863;orf70693 source=GLCHR02 coords=742184..736515 length=1890 frame=5 desc=| organism=Giardia_Assemblage_A_isolate_WB | ve
19.781	19.4595	22.4398	19.6102	19.7487	19.2654	21.9558	22.0883	21.8499	20.117	21.1194	18.9284	20.0508	21.0098	0.959033	1.94401	4	4	4	7.7	7.7	7.7	99.923	0	26.339	26001000	10	22.4398	21.9558	-0.483988	GL50803_11640;orf133529	GL50803_11640;orf133529	GL50803_11640 | organism=Giardia_Assemblage_A_isolate_WB | product=Hypothetical protein | location=GLCHR03:49560-52289(-) | length=909;orf133529 source=GLCHR03 coords=52292..49563 length=910 frame=6 desc=| organism=Giardia_Assemblage_A_isolate_WB | version
25.44	25.8503	25.902	19.8149	19.254	22.6991	25.7261	26.1452	26.5476	21.7044	22.3143	22.2393	23.1601	24.1128	0.952767	1.93558	8	8	8	16.1	16.1	16.1	87.972	0	64.739	545240000	40	25.6452	24.0202	-1.62497	GL50803_17334;orf30670	GL50803_17334;orf30670	GL50803_17334 | organism=Giardia_Assemblage_A_isolate_WB | product=Hypothetical protein | location=GLCHR01:691565-693976(-) | length=803;orf30670 source=GLCHR01 coords=694018..691568 length=817 frame=5 desc=| organism=Giardia_Assemblage_A_isolate_WB | vers
22.8681	20.8363	22.6837	23.1462	20.9767	23.246	22.9498	23.2455	23.2542	23.2264	23.3641	23.4125	22.2928	23.2421	0.94925	1.93087	7	7	7	17.2	17.2	17.2	64.206	0	43.001	119550000	16	23.0071	23.2498	0.242708	GL50803_32778;orf25086	GL50803_32778;orf25086	GL50803_32778 | organism=Giardia_Assemblage_A_isolate_WB | product=Protein 21.1 | location=GLCHR01:1083611-1085377(-) | length=588;orf25086 source=GLCHR01 coords=1085223..1083418 length=602 frame=6 desc=| organism=Giardia_Assemblage_A_isolate_WB | version=
23.8481	23.8585	24.1283	20.1037	20.1627	22.9729	23.8262	23.9901	23.743	23.1747	23.0124	22.9566	22.5124	23.4505	0.938133	1.91605	7	7	7	32.7	32.7	32.7	38.302	0	47.941	150070000	27	23.8533	23.4589	-0.394442	GL50803_14311;orf68336	GL50803_14311;orf68336	GL50803_14311 | organism=Giardia_Assemblage_A_isolate_WB | product=Serine/threonine protein phosphatase PP-X isozyme 2 | location=GLCHR02:908276-909295(-) | length=339;orf68336 source=GLCHR02 coords=909585..908566 length=340 frame=4 desc=| organism=Giardia
20.3829	22.2225	19.6902	19.735	19.2976	20.5551	23.4588	22.364	22.4577	19.378	20.7886	19.0317	20.3139	21.2465	0.932583	1.90869	2	2	2	32.8	32.8	32.8	19.052	0.0011737	16.645	46549000	8	22.2225	22.4577	0.235193	GL50803_86440;orf84994	GL50803_86440;orf84994	GL50803_86440 | organism=Giardia_Assemblage_A_isolate_WB | product=Peptidyl-tRNA hydrolase | location=GLCHR03:304790-305314(+) | length=174;orf84994 source=GLCHR03 coords=304634..305311 length=226 frame=2 desc=| organism=Giardia_Assemblage_A_isolate_WB | v
19.7257	25.9481	25.9739	23.9647	24.8622	25.1262	25.5719	25.4537	25.6324	24.9309	24.7942	24.8097	24.2668	25.1988	0.932	1.90792	7	7	7	11.5	11.5	11.5	118.9	0	47.695	570120000	25	25.1262	25.1923	0.0660667	GL50803_4043;orf188795	GL50803_4043;orf188795	GL50803_4043 | organism=Giardia_Assemblage_A_isolate_WB | product=Serologically defined colon cancer antigen 1 | location=GLCHR04:1387538-1390729(-) | length=1063;orf188795 source=GLCHR04 coords=1390732..1387541 length=1064 frame=6 desc=| organism=Giardia_
19.9069	20.1278	24.2104	26.7884	26.7951	26.8628	23.8619	23.884	24.3287	26.0764	26.043	26.0519	24.1152	25.041	0.92575	1.89967	5	5	5	35.5	35.5	35.5	14.722	0	49.701	444420000	31	26.7918	25.1858	-1.60595	GL50803_20130614115	GL50803_20130614115	GL50803_20130614115 | organism=crap | product=crap_REF_HEVBR|
19.2116	20.0229	19.4697	20.8653	19.5556	19.7741	19.0455	23.2513	23.7168	19.6341	19.0328	19.6537	19.8165	20.7224	0.905833	1.87363	3	3	3	25.3	25.3	25.3	21.923	0.0011834	17.051	125250000	4	NaN	23.4841	NaN	GL50803_7843;orf195357	GL50803_7843;orf195357	GL50803_7843 | organism=Giardia_Assemblage_A_isolate_WB | product=Hypothetical protein | location=GLCHR04:929428-930024(-) | length=198;orf195357 source=GLCHR04 coords=930060..929431 length=210 frame=4 desc=| organism=Giardia_Assemblage_A_isolate_WB | vers
24.0501	24.0468	24.1223	20.8657	19.7594	20.5044	24.1827	24.2256	24.3259	19.506	23.2498	23.1108	22.2248	23.1001	0.87535	1.83445	10	10	10	16.6	16.6	16.6	99.922	0	66.668	173830000	35	24.0501	24.1827	0.132587	GL50803_17335;orf30704	GL50803_17335;orf30704	GL50803_17335 | organism=Giardia_Assemblage_A_isolate_WB | product=Kinase, CMGC SRPK | location=GLCHR01:688813-691521(-) | length=902;orf30704 source=GLCHR01 coords=691614..688816 length=933 frame=6 desc=| organism=Giardia_Assemblage_A_isolate_WB | version
24.3155	24.3586	24.4994	24.3474	19.3456	24.1866	24.592	24.5163	24.6286	24.1796	24.3572	23.9261	23.5088	24.3666	0.857783	1.81225	9	9	9	45.5	45.5	45.5	35.474	0	63.323	294690000	46	24.3474	24.4367	0.0893307	GL50803_15214;orf22871	GL50803_15214;orf22871	GL50803_15214 | organism=Giardia_Assemblage_A_isolate_WB | product=Ser/Thr phosphatase | location=GLCHR01:1235254-1236180(-) | length=308;orf22871 source=GLCHR01 coords=1235990..1235061 length=310 frame=4 desc=| organism=Giardia_Assemblage_A_isolate_WB | v
19.5322	21.8099	19.6491	20.5602	19.9259	19.8934	21.9623	21.7154	21.619	19.7472	21.6939	19.7713	20.2284	21.0848	0.8564	1.81051	3	3	3	5.2	5.2	5.2	118.43	0	29.363	28978000	8	21.8099	21.7046	-0.105301	GL50803_8983;orf122129	GL50803_8983;orf122129	GL50803_8983 | organism=Giardia_Assemblage_A_isolate_WB | product=Protein 21.1 | location=GLCHR03:878516-881689(-) | length=1057;orf122129 source=GLCHR03 coords=881704..878519 length=1062 frame=4 desc=| organism=Giardia_Assemblage_A_isolate_WB | version=20
23.6177	23.6477	23.6229	20.1816	22.3049	19.9021	23.8565	23.5702	23.1195	22.6216	22.7109	22.4744	22.2128	23.0588	0.846033	1.79755	4	4	4	11.3	11.3	11.3	56.118	0	38.656	126340000	18	23.6203	22.9152	-0.705088	GL50803_10881;orf105942	GL50803_10881;orf105942	GL50803_10881 | organism=Giardia_Assemblage_A_isolate_WB | product=Hypothetical protein | location=GLCHR03:1794603-1796144(+) | length=513;orf105942 source=GLCHR03 coords=1794588..1796141 length=518 frame=3 desc=| organism=Giardia_Assemblage_A_isolate_WB |
19.373	19.9842	21.8964	20.4338	20.4859	19.966	21.3541	21.9427	21.6701	20.5781	21.3805	20.2699	20.3566	21.1992	0.842683	1.79338	2	2	2	1.7	1.7	1.7	166.16	0.0010471	12.78	24219000	4	21.8964	21.6701	-0.226328	GL50803_15054;orf292702	GL50803_15054;orf292702	GL50803_15054 | organism=Giardia_Assemblage_A_isolate_WB | product=Kelch repeat-containing protein | location=GLCHR05:1716052-1720596(-) | length=1514;orf292702 source=GLCHR05 coords=1720674..1716055 length=1540 frame=4 desc=| organism=Giardia_Assemblage_A
19.3476	19.5087	19.308	23.393	20.7277	19.766	20.2355	18.8152	19.0916	20.0093	24.5186	24.4349	20.3418	21.1842	0.84235	1.79297	2	2	1	0.1	0.1	0	89.035	0	26.283	148330000	16	23.393	24.4768	1.08381	orf300061;orf314202;orf315806;GL50803_112314;orf311608;orf312597;GL50803_135832;GL50803_135831;GL50803_36493;orf317271;orf318845;orf173571;orf319035;GL50803_111873;orf175657;orf312060;orf310681;orf314821;orf312832;orf310560;orf318839;orf311533;orf318316;orf311630;orf175609;orf318081;orf317196;orf157807;GL50803_113093;orf310460;orf175577;orf317054;orf208311;orf157879	orf300061;orf314202;orf315806;GL50803_112314;orf311608;orf312597;GL50803_135832;GL50803_135831;GL50803_36493;orf317271;orf318845;orf173571;orf319035;GL50803_111873;orf175657;orf312060;orf310681;orf314821;orf312832;orf310560;orf318839;orf311533;orf318316;orf311630;orf175609;orf318081;orf317196;orf157807;GL50803_113093;orf310460;orf175577;orf317054;orf208311;orf157879	orf300061 source=GLCHR05 coords=1164048..1046986 length=39021 frame=4 desc=| organism=Giardia_Assemblage_A_isolate_WB | version=2013-02-08 | length=4471437 | SO=chromosome;orf314202 source=AACB02000198 coords=279..1 length=93 frame=6 desc=| organism=Giardi
25.8386	25.8405	26.2206	20.2287	25.0238	25.2875	26.3088	26.2697	26.2739	24.5126	25.6905	24.3716	24.7399	25.5712	0.831233	1.77921	9	9	9	22.4	22.4	22.4	77.189	0	65.425	766280000	30	25.8386	25.9801	0.141487	GL50803_104150;orf110384	GL50803_104150;orf110384	GL50803_104150 | organism=Giardia_Assemblage_A_isolate_WB | product=Kinase, PLK | location=GLCHR03:1712385-1714421(-) | length=678;orf110384 source=GLCHR03 coords=1714661..1712388 length=758 frame=6 desc=| organism=Giardia_Assemblage_A_isolate_WB | version
19.982	19.7505	22.5751	19.9963	20.1014	19.5269	22.6638	22.5047	22.3127	21.0455	19.5367	18.7696	20.322	21.1388	0.8168	1.76149	2	2	2	17.6	17.6	17.6	26.742	0.0011136	14.098	64252000	9	22.5751	22.5047	-0.0704498	GL50803_2980;orf69813	GL50803_2980;orf69813	GL50803_2980 | organism=Giardia_Assemblage_A_isolate_WB | product=20S proteasome alpha subunit 5 | location=GLCHR02:799696-800433(-) | length=245;orf69813 source=GLCHR02 coords=800726..799986 length=247 frame=5 desc=| organism=Giardia_Assemblage_A_isolate_
19.4012	21.6192	19.4358	19.7997	20.4309	19.8266	21.8001	22.0806	22.0867	20.1683	19.93	19.3188	20.0856	20.8974	0.81185	1.75546	3	3	3	13.6	13.6	13.6	42.744	0	20.324	28868000	5	21.6192	22.0806	0.461357	orf218562;GL50803_103164	orf218562;GL50803_103164	orf218562 source=GLCHR05 coords=1721322..1722530 length=403 frame=3 desc=| organism=Giardia_Assemblage_A_isolate_WB | version=2013-02-08 | length=4471437 | SO=chromosome;GL50803_103164 | organism=Giardia_Assemblage_A_isolate_WB | product=H-SHIPPO 1 | locat
23.6168	23.7463	23.8733	20.258	23.224	23.6275	23.5174	24.1862	23.7877	23.7249	24.0715	23.918	23.0576	23.8676	0.809967	1.75317	3	3	3	25.3	25.3	25.3	18.926	0	20.569	172040000	15	23.6275	23.8528	0.225368	GL50803_17195;orf271422	GL50803_17195;orf271422	GL50803_17195 | organism=Giardia_Assemblage_A_isolate_WB | product=Hypothetical protein | location=GLCHR05:3285600-3286136(-) | length=178;orf271422 source=GLCHR05 coords=3286142..3285603 length=180 frame=5 desc=| organism=Giardia_Assemblage_A_isolate_WB |
23.124	22.7796	23.1379	21.0618	19.4663	20.8066	23.458	23.3119	23.6793	22.4775	22.6371	19.5885	21.7294	22.5254	0.796017	1.7363	8	8	8	15.6	15.6	15.6	67.391	0	54.351	103540000	22	23.124	23.3119	0.187899	GL50803_15148;orf108363	GL50803_15148;orf108363	GL50803_15148 | organism=Giardia_Assemblage_A_isolate_WB | product=Chaperone protein dnaJ | location=GLCHR03:1879451-1881295(-) | length=614;orf108363 source=GLCHR03 coords=1881304..1879454 length=617 frame=4 desc=| organism=Giardia_Assemblage_A_isolate_WB
20.773	20.7451	22.2024	20.9383	19.701	20.2948	22.1176	21.9818	21.9943	19.8138	21.7941	21.6536	20.7758	21.5592	0.783433	1.72122	2	2	2	5.7	5.7	5.7	59.064	0.0010741	13.406	41932000	6	22.2024	21.9818	-0.22061	GL50803_11448;orf226803	GL50803_11448;orf226803	GL50803_11448 | organism=Giardia_Assemblage_A_isolate_WB | product=Phosphomannomutase-2 | location=GLCHR05:2284979-2286562(+) | length=527;orf226803 source=GLCHR05 coords=2284973..2286559 length=529 frame=2 desc=| organism=Giardia_Assemblage_A_isolate_WB |
23.8452	23.7355	23.8825	24.4878	19.9056	24.4785	24.089	24.0863	24.2083	24.0082	24.3101	24.2679	23.3892	24.1616	0.77245	1.70817	3	3	3	18.8	18.8	18.8	23.902	0	20.948	228580000	27	23.8825	24.1487	0.266148	GL50803_8496;orf104751	GL50803_8496;orf104751	GL50803_8496 | organism=Giardia_Assemblage_A_isolate_WB | product=Rac/Rho-like protein | location=GLCHR03:1715915-1716571(+) | length=218;orf104751 source=GLCHR03 coords=1715912..1716568 length=219 frame=2 desc=| organism=Giardia_Assemblage_A_isolate_WB |
19.2271	19.6221	19.8106	20.7479	20.3436	20.1622	22.0984	20.7093	22.4871	19.33	20.4511	19.4556	19.9856	20.7553	0.769667	1.70488	5	5	5	6.7	6.7	6.7	160.22	0	39.97	25435000	10	NaN	22.2928	NaN	GL50803_14345;orf306538	GL50803_14345;orf306538	GL50803_14345 | organism=Giardia_Assemblage_A_isolate_WB | product=Coiled-coil protein | location=CH991769:673313-677659(+) | length=1448;orf306538 source=AACB02000071 coords=25061..29407 length=1449 frame=2 desc=| organism=Giardia_Assemblage_A_isolate_WB
23.0062	23.6069	23.1692	20.6311	19.6164	20.8824	23.3818	23.6014	23.4083	19.7088	22.7518	22.654	21.8187	22.5844	0.76565	1.70014	10	10	10	12.7	12.7	12.7	141.72	0	65.133	104210000	25	23.1692	23.3818	0.212597	GL50803_6342;orf122384	GL50803_6342;orf122384	GL50803_6342 | organism=Giardia_Assemblage_A_isolate_WB | product=Protein 21.1 | location=GLCHR03:859830-863693(-) | length=1287;orf122384 source=GLCHR03 coords=863696..859833 length=1288 frame=6 desc=| organism=Giardia_Assemblage_A_isolate_WB | version=20
20.2274	19.1537	19.6577	19.6307	19.4439	19.9202	22.511	18.826	22.6373	20.1776	19.5859	18.7885	19.6723	20.421	0.748783	1.68038	3	3	3	3.8	3.8	3.8	132.37	0	17.874	33320000	4	NaN	22.5741	NaN	GL50803_8621;orf35938	GL50803_8621;orf35938	GL50803_8621 | organism=Giardia_Assemblage_A_isolate_WB | product=Leucyl-tRNA synthetase | location=GLCHR01:228260-231781(-) | length=1173;orf35938 source=GLCHR01 coords=231796..228263 length=1178 frame=5 desc=| organism=Giardia_Assemblage_A_isolate_WB | v
23.9852	24.2477	24.1377	20.6869	20.9617	19.0681	24.1896	24.2582	24.1882	20.7036	23.6492	20.5892	22.1812	22.9297	0.74845	1.67999	9	9	9	22.5	22.5	22.5	51.756	0	63.592	170150000	24	24.1377	24.1889	0.0512161	orf117704;GL50803_101501;GL50803_20140716321YEAST	orf117704;GL50803_101501	orf117704 source=GLCHR03 coords=1193205..1191835 length=457 frame=5 desc=| organism=Giardia_Assemblage_A_isolate_WB | version=2013-02-08 | length=1958359 | SO=chromosome;GL50803_101501 | organism=Giardia_Assemblage_A_isolate_WB | product=Seryl-tRNA synthet
19.7762	18.9233	20.2638	20.3591	20.4364	20.1453	19.5015	22.2902	22.2955	20.5451	19.7704	19.9853	19.984	20.7313	0.747317	1.67867	3	3	3	7.9	7.9	7.9	106.49	0	25.558	31293000	5	NaN	22.2928	NaN	orf236091;GL50803_8726	orf236091;GL50803_8726	orf236091 source=GLCHR05 coords=2968747..2971650 length=968 frame=1 desc=| organism=Giardia_Assemblage_A_isolate_WB | version=2013-02-08 | length=4471437 | SO=chromosome;GL50803_8726 | organism=Giardia_Assemblage_A_isolate_WB | product=Actin related protei
25.2873	25.5703	25.5186	19.4519	23.9528	22.544	26.2235	25.3547	25.3743	23.1377	23.0059	23.6969	23.7208	24.4655	0.744683	1.67561	12	12	12	19.6	19.6	19.6	102.71	0	94.027	442130000	56	25.2873	24.5258	-0.761541	GL50803_14859;orf225668	GL50803_14859;orf225668	GL50803_14859 | organism=Giardia_Assemblage_A_isolate_WB | product=Protein 21.1 | location=GLCHR05:2201241-2204018(+) | length=925;orf225668 source=GLCHR05 coords=2201130..2204015 length=962 frame=3 desc=| organism=Giardia_Assemblage_A_isolate_WB | version
22.6744	19.1044	20.5091	20.4488	20.3985	19.5809	22.6105	22.649	20.0551	19.7748	22.6937	19.3461	20.4527	21.1882	0.735517	1.66499	4	4	4	12.6	12.6	12.6	55.968	0	24.899	60829000	10	22.6744	22.649	-0.0254192	GL50803_4365;orf273886	GL50803_4365;orf273886	GL50803_4365 | organism=Giardia_Assemblage_A_isolate_WB | product=26S protease regulatory subunit 6A | location=GLCHR05:3119635-3121140(-) | length=501;orf273886 source=GLCHR05 coords=3121173..3119638 length=512 frame=4 desc=| organism=Giardia_Assemblage_A
25.1189	24.8882	24.3485	23.797	23.7059	19.0714	24.8031	24.2659	24.0916	24.1389	24.1945	23.8373	23.4883	24.2219	0.733567	1.66274	11	11	11	18.1	18.1	18.1	102.99	0	77.393	263660000	53	24.3485	24.1667	-0.181822	GL50803_10608;orf304983	GL50803_10608;orf304983	GL50803_10608 | organism=Giardia_Assemblage_A_isolate_WB | product=Hypothetical protein | location=CH991761:248414-251203(-) | length=929;orf304983 source=AACB02000029_frag coords=9774..6982 length=931 frame=6 desc=| organism=Giardia_Assemblage_A_isolate_W
20.8851	20.6168	20.3095	19.2152	20.2323	20.5111	23.4801	19.2719	23.4741	20.3638	20.1062	19.459	20.295	21.0259	0.73085	1.65962	2	2	2	2	2	2	295.75	0.001992	11.992	89942000	7	NaN	23.4771	NaN	GL50803_16734;orf289145	GL50803_16734;orf289145	GL50803_16734 | organism=Giardia_Assemblage_A_isolate_WB | product=Hypothetical protein | location=GLCHR05:1972419-1980380(-) | length=2653;orf289145 source=GLCHR05 coords=1980419..1972422 length=2666 frame=5 desc=| organism=Giardia_Assemblage_A_isolate_WB
19.7998	20.497	20.0242	22.3692	20.7106	19.219	18.6377	20.3994	19.4696	22.8416	22.8976	22.7062	20.4366	21.1587	0.72205	1.64952	3	3	3	22.5	22.5	22.5	23.224	0.0011848	17.09	22091000	4	22.3692	22.8416	0.47246	GL50803_2013061473	GL50803_2013061473	GL50803_2013061473 | organism=crap | product=crap_GSTP1_HUMAN|
19.9808	22.227	20.4065	24.3688	23.6989	23.6989	19.9933	22.9281	23.0967	24.0014	24.5656	24.0898	22.3968	23.1125	0.715667	1.64224	4	4	4	14.1	14.1	14.1	46.359	0	25.636	131130000	18	23.6989	24.0014	0.30245	GL50803_16180;orf140272	GL50803_16180;orf140272	GL50803_16180 | organism=Giardia_Assemblage_A_isolate_WB | product=Protein phosphatase methylesterase-1 | location=GLCHR04:432770-434029(+) | length=419;orf140272 source=GLCHR04 coords=432761..434026 length=422 frame=2 desc=| organism=Giardia_Assemblage_A_
23.3561	23.3171	23.5042	23.6092	19.613	20.5863	23.2211	23.5165	23.6156	20.758	23.6547	23.4925	22.331	23.0431	0.712083	1.63817	4	4	4	14.5	14.5	14.5	48.984	0	33.804	137180000	24	23.4302	23.5165	0.08638	GL50803_13350;orf176057	GL50803_13350;orf176057	GL50803_13350 | organism=Giardia_Assemblage_A_isolate_WB | product=Alcohol dehydrogenase lateral transfer candidate | location=GLCHR04:2352037-2353365(-) | length=442;orf176057 source=GLCHR04 coords=2353406..2352042 length=455 frame=5 desc=| organism=Giard
22.9961	22.8241	22.9976	20.7384	19.4088	19.829	22.9784	23.0238	22.9144	18.9752	22.6122	22.5201	21.4657	22.1707	0.705017	1.63016	3	3	3	8.4	8.4	8.4	62.572	0	20.093	86517000	31	22.9961	22.9144	-0.0817528	GL50803_8741;orf195058	GL50803_8741;orf195058	GL50803_8741 | organism=Giardia_Assemblage_A_isolate_WB | product=Dipeptidyl-peptidase I precursor | location=GLCHR04:954390-956075(-) | length=561;orf195058 source=GLCHR04 coords=956090..954393 length=566 frame=5 desc=| organism=Giardia_Assemblage_A_isola
22.9857	22.573	22.9474	22.4601	22.3451	21.0275	23.278	23.0848	23.0422	22.8201	23.1658	23.1713	22.3898	23.0937	0.7039	1.6289	5	5	5	8.4	8.4	8.4	129.76	0	45.205	124530000	23	22.573	23.1253	0.55234	GL50803_17430;orf183247	GL50803_17430;orf183247	GL50803_17430 | organism=Giardia_Assemblage_A_isolate_WB | product=DRE4 protein | location=GLCHR04:1807506-1811003(-) | length=1165;orf183247 source=GLCHR04 coords=1811009..1807509 length=1167 frame=5 desc=| organism=Giardia_Assemblage_A_isolate_WB | versi
22.8444	22.8216	22.7318	21.1656	22.6433	19.7398	22.6723	22.6112	22.7372	22.59	22.8481	22.6718	21.9911	22.6884	0.69735	1.62152	6	6	6	14.4	14.4	14.4	79.031	0	38.288	78265000	14	22.7767	22.6721	-0.104668	GL50803_13998;orf211966	GL50803_13998;orf211966	GL50803_13998 | organism=Giardia_Assemblage_A_isolate_WB | product=Threonyl-tRNA synthetase | location=GLCHR05:1205079-1207166(+) | length=695;orf211966 source=GLCHR05 coords=1205010..1207163 length=718 frame=3 desc=| organism=Giardia_Assemblage_A_isolate_
23.5729	23.0864	22.8786	18.994	22.7429	19.6359	22.8719	22.9066	23.0206	20.2584	23.0107	23.0176	21.8184	22.5143	0.69585	1.61984	6	6	6	19	19	19	40.087	0	38.381	93402000	19	22.9825	23.0107	0.0282631	GL50803_10568;orf9294	GL50803_10568;orf9294	GL50803_10568 | organism=Giardia_Assemblage_A_isolate_WB | product=Hypothetical protein | location=GLCHR01:757944-759002(+) | length=352;orf9294 source=GLCHR01 coords=757938..758999 length=354 frame=3 desc=| organism=Giardia_Assemblage_A_isolate_WB | versi
24.735	24.7618	25.3534	23.2555	23.359	23.4665	25.0827	25.6261	24.8802	24.0772	24.5216	24.83	24.1552	24.8363	0.6811	1.60336	14	14	14	26.1	26.1	26.1	77.563	0	100.56	381300000	59	24.1007	24.8551	0.754391	GL50803_9704;orf129150	GL50803_9704;orf129150	GL50803_9704 | organism=Giardia_Assemblage_A_isolate_WB | product=Transketolase | location=GLCHR03:349269-351428(-) | length=719;orf129150 source=GLCHR03 coords=351437..349272 length=722 frame=6 desc=| organism=Giardia_Assemblage_A_isolate_WB | version=201
24.1644	24.2869	23.9972	20.7993	23.4143	19.5977	24.1005	24.3524	24.4388	20.4267	23.2748	23.7362	22.71	23.3882	0.678267	1.60022	7	7	7	30.9	30.9	30.9	32.862	0	49.265	195800000	28	24.0808	24.1005	0.0196457	GL50803_16802;orf121122;GL50803_201407161592YEAST;GL50803_201407161075YEAST	GL50803_16802;orf121122	GL50803_16802 | organism=Giardia_Assemblage_A_isolate_WB | product=Kinase, CMGC CDK | location=GLCHR03:953418-954293(-) | length=291;orf121122 source=GLCHR03 coords=954305..953421 length=295 frame=6 desc=| organism=Giardia_Assemblage_A_isolate_WB | version
22.3871	20.0904	22.2171	19.8626	21.8312	21.8096	22.6701	22.2912	22.2202	21.9562	20.6777	22.3881	21.3663	22.0339	0.667583	1.58841	5	5	5	24.5	24.5	24.5	33.97	0	32.106	53222000	15	22.0241	22.2912	0.267088	GL50803_2452;orf302589	GL50803_2452;orf302589	GL50803_2452 | organism=Giardia_Assemblage_A_isolate_WB | product=Ornithine cyclodeaminase | location=GLCHR05:833094-834089(-) | length=331;orf302589 source=GLCHR05 coords=834107..833097 length=337 frame=5 desc=| organism=Giardia_Assemblage_A_isolate_WB |
21.5744	21.5882	20.2989	20.6649	20.4791	20.064	21.9127	21.496	21.6959	21.3003	21.5315	20.688	20.7782	21.4374	0.65915	1.57915	2	2	2	10.9	10.9	10.9	27.335	0.0011148	14.107	31046000	8	21.5813	21.5315	-0.049799	GL50803_16924;orf109184	GL50803_16924;orf109184	GL50803_16924 | organism=Giardia_Assemblage_A_isolate_WB | product=20S proteasome alpha subunit 1 | location=GLCHR03:1800420-1801163(-) | length=247;orf109184 source=GLCHR03 coords=1801169..1800423 length=249 frame=6 desc=| organism=Giardia_Assemblage_A_is
32.7833	31.4733	31.6867	30.4087	29.6381	30.2187	30.8096	30.7995	30.8331	34.0995	31.7117	31.8934	31.0348	31.6911	0.656333	1.57607	7	7	7	27.7	27.7	27.7	15.103	0	80.975	45609000000	124	30.941	31.2724	0.331375	GL50803_16298;orf210270	GL50803_16298;orf210270	GL50803_16298 | organism=Giardia_Assemblage_A_isolate_WB | product=Hypothetical protein | location=GLCHR05:977603-978016(+) | length=137;orf210270 source=GLCHR05 coords=977543..978013 length=157 frame=2 desc=| organism=Giardia_Assemblage_A_isolate_WB | ver
20.146	19.9589	22.8882	24.5287	24.3268	24.6266	22.5802	23.5687	22.8902	23.8584	23.5399	23.8632	22.7459	23.3834	0.637567	1.5557	5	5	5	31.1	31.1	31.1	25.392	0	39.61	132080000	38	24.4278	23.5543	-0.873446	GL50803_10755;orf191238	GL50803_10755;orf191238	GL50803_10755 | organism=Giardia_Assemblage_A_isolate_WB | product=Splicing factor 3A subunit 2 | location=GLCHR04:1219788-1220456(-) | length=222;orf191238 source=GLCHR04 coords=1220483..1219791 length=231 frame=5 desc=| organism=Giardia_Assemblage_A_isol
19.8402	18.9717	18.6278	20.419	20.5125	19.9261	23.9996	19.4322	18.4693	19.974	20.3372	19.9055	19.7162	20.353	0.63675	1.55482	1	1	1	2.8	2.8	2.8	56.472	0.0086059	6.6974	92886000	1	NaN	23.9996	NaN	GL50803_201407164371YEAST	GL50803_201407164371YEAST	GL50803_201407164371YEAST | organism=crap | product=crap_P53923|CTU2_YEAST Cytoplasmic tRNA 2-thiolation protein 2 OS=Saccharomyces cerevisiae (strain ATCC 204508 / S288c) GN=NCS2 PE=1 SV=1
22.241	20.6722	19.5478	20.2932	19.4827	20.3268	21.8271	22.0439	22.2128	20.3553	20.0522	19.854	20.4273	21.0575	0.630267	1.54785	3	3	3	4.2	4.2	4.2	120.6	0	20.437	26739000	9	22.241	22.0439	-0.197071	orf119822;GL50803_5784	orf119822;GL50803_5784	orf119822 source=GLCHR03 coords=1046284..1042964 length=1107 frame=4 desc=| organism=Giardia_Assemblage_A_isolate_WB | version=2013-02-08 | length=1958359 | SO=chromosome;GL50803_5784 | organism=Giardia_Assemblage_A_isolate_WB | product=Hypothetical protei
23.7878	23.4913	23.3848	21.3935	23.0364	19.5869	23.2186	23.2932	23.2242	22.5284	23.0399	23.1147	22.4468	23.0698	0.62305	1.54013	5	5	5	9.6	9.6	9.6	98.638	0	35.546	116380000	23	23.4381	23.1667	-0.271381	GL50803_16507;orf140949	GL50803_16507;orf140949	GL50803_16507 | organism=Giardia_Assemblage_A_isolate_WB | product=Hypothetical protein | location=GLCHR04:481202-483829(+) | length=875;orf140949 source=GLCHR04 coords=481169..483826 length=886 frame=2 desc=| organism=Giardia_Assemblage_A_isolate_WB | ver
20.5193	23.09	19.3103	20.7625	20.0834	19.7263	23.1634	22.7612	22.7419	19.4782	19.1267	19.953	20.582	21.2041	0.6221	1.53911	62	2	2	42.7	1.5	1.5	179.35	0	22.513	55389000	8	23.09	22.7612	-0.328793	orf305477	orf305477	orf305477 source=AACB02000066 coords=29236..34119 length=1628 frame=1 desc=| organism=Giardia_Assemblage_A_isolate_WB | version=2010-03-10 | length=41384 | SO=contig
24.5373	25.2377	24.2064	20.8768	22.9356	22.4927	25.2148	25.6582	25.3548	22.7334	22.7454	22.2939	23.3811	24.0001	0.619	1.53581	12	12	12	34.4	34.4	34.4	80.161	0	106.07	379770000	64	24.2064	23.9801	-0.226305	GL50803_115479;GL50803_115478;orf180662;orf161726	GL50803_115479;GL50803_115478;orf180662;orf161726	GL50803_115479 | organism=Giardia_Assemblage_A_isolate_WB | product=Hypothetical protein | location=GLCHR04:1981101-1983320(+) | length=739;GL50803_115478 | organism=Giardia_Assemblage_A_isolate_WB | product=Hypothetical protein | location=GLCHR04:2001138-
23.1899	19.3091	19.9977	20.9623	20.0544	21.5057	22.9772	22.9665	23.103	20.0849	20.3518	19.2001	20.8365	21.4473	0.610733	1.52704	2	2	2	14.4	14.4	14.4	33.266	0.0011364	14.451	62798000	10	23.1899	22.9772	-0.212702	GL50803_12945;orf302528	GL50803_12945;orf302528	GL50803_12945 | organism=Giardia_Assemblage_A_isolate_WB | product=Hypothetical protein | location=GLCHR05:837317-838216(-) | length=299;orf302528 source=GLCHR05 coords=838267..837320 length=316 frame=6 desc=| organism=Giardia_Assemblage_A_isolate_WB | ver
19.4732	20.7744	22.9909	21.2826	19.5082	20.4707	22.6788	22.839	22.6816	19.6679	19.4251	20.866	20.75	21.3597	0.609733	1.52598	4	4	4	22.7	22.7	22.7	32.248	0	26.75	49224000	6	22.9909	22.6816	-0.309389	orf181399;GL50803_15445	orf181399;GL50803_15445	orf181399 source=GLCHR04 coords=1945157..1944300 length=286 frame=5 desc=| organism=Giardia_Assemblage_A_isolate_WB | version=2013-02-08 | length=2762469 | SO=chromosome;GL50803_15445 | organism=Giardia_Assemblage_A_isolate_WB | product=hypothetical protei
18.938	19.0399	19.7056	20.895	19.8408	20.0244	21.0548	21.0692	19.4703	20.1261	20.2151	20.1304	19.7406	20.3443	0.6037	1.51961	3	3	3	2.5	2.5	2.5	168.53	0	18.847	9619900	4	NaN	21.062	NaN	GL50803_17622;orf125148	GL50803_17622;orf125148	GL50803_17622 | organism=Giardia_Assemblage_A_isolate_WB | product=Kinase, NEK | location=GLCHR03:655213-659826(-) | length=1537;orf125148 source=GLCHR03 coords=659832..655216 length=1539 frame=5 desc=| organism=Giardia_Assemblage_A_isolate_WB | version=20
24.6142	24.5449	24.735	22.7075	22.6573	19.825	25.0863	24.4583	24.8854	22.7561	22.8526	22.644	23.1806	23.7805	0.5998	1.51551	10	10	10	40.1	40.1	40.1	41.237	0	81.408	247340000	43	24.5449	23.6554	-0.889498	GL50803_29796;orf179484	GL50803_29796;orf179484	GL50803_29796 | organism=Giardia_Assemblage_A_isolate_WB | product=Hypothetical protein | location=GLCHR04:2086221-2087315(-) | length=364;orf179484 source=GLCHR04 coords=2087416..2086226 length=397 frame=6 desc=| organism=Giardia_Assemblage_A_isolate_WB |
19.6107	20.5585	23.2643	20.2808	19.0028	19.7082	22.9163	23.0619	18.5134	19.7464	20.7435	21.0308	20.4042	21.0021	0.597833	1.51344	2	2	2	8.1	8.1	8.1	44.959	0.0020263	12.244	61176000	4	23.2643	22.9891	-0.275152	GL50803_8716;orf203499	GL50803_8716;orf203499	GL50803_8716 | organism=Giardia_Assemblage_A_isolate_WB | product=Acid phosphatase surE | location=GLCHR04:351673-352902(-) | length=409;orf203499 source=GLCHR04 coords=352905..351676 length=410 frame=4 desc=| organism=Giardia_Assemblage_A_isolate_WB | ver
23.498	23.2196	23.2513	23.8146	23.6717	24.0053	24.2105	24.488	24.2026	23.9889	24.066	24.0579	23.5768	24.169	0.592233	1.50758	7	7	7	32.9	32.9	32.9	29.702	0	47.021	198600000	29	23.5849	24.1343	0.549448	GL50803_16424;orf79428	GL50803_16424;orf79428	GL50803_16424 | organism=Giardia_Assemblage_A_isolate_WB | product=Hypothetical protein | location=GLCHR02:117748-118506(-) | length=252;orf79428 source=GLCHR02 coords=118856..118038 length=273 frame=5 desc=| organism=Giardia_Assemblage_A_isolate_WB | vers
24.1446	23.9852	23.7698	20.0541	23.3444	20.3938	24.1199	24.2414	24.0635	19.5624	23.7628	23.4328	22.6153	23.1971	0.581817	1.49673	7	7	7	39.3	39.3	39.3	40.308	0	56.529	186550000	16	23.8775	24.0635	0.185982	GL50803_14730;orf254113	GL50803_14730;orf254113	GL50803_14730 | organism=Giardia_Assemblage_A_isolate_WB | product=Protein LRP16 | location=GLCHR05:4302870-4303964(+) | length=364;orf254113 source=GLCHR05 coords=4302907..4304013 length=369 frame=1 desc=| organism=Giardia_Assemblage_A_isolate_WB | versio
23.8693	23.5694	23.2291	20.1446	20.2808	20.0832	23.1203	23.4838	23.4844	22.6416	19.2542	22.6754	21.8627	22.4433	0.58055	1.49542	7	7	6	29.1	29.1	26.3	31.413	0	43.849	107050000	31	23.5694	23.1203	-0.449156	GL50803_101534;orf54422;GL50803_134210;GL50803_134209;orf278596;orf130170;GL50803_42698;GL50803_98050;GL50803_137737;orf44999;orf283384;GL50803_137728;orf315232;orf73096;orf55433;orf83511;orf132061;GL50803_114495;orf310216;orf121507;orf94223;orf120529;GL50803_137743;GL50803_137742;GL50803_42657;orf274022;GL50803_102542;orf820;GL50803_103944;orf249860;GL50803_114192;orf316463;orf2466	GL50803_101534;orf54422	GL50803_101534 | organism=Giardia_Assemblage_A_isolate_WB | product=Kinase, NEK | location=GLCHR02:1091453-1092310(+) | length=285;orf54422 source=GLCHR02 coords=1091810..1092694 length=295 frame=2 desc=| organism=Giardia_Assemblage_A_isolate_WB | version=
22.5753	22.5446	22.5828	19.4735	19.964	20.4441	22.8661	23.1591	22.796	19.7769	20.0973	22.3625	21.264	21.843	0.578933	1.49374	3	3	3	20.7	20.7	20.7	25.702	0	18.485	65780000	12	22.5753	22.8311	0.255743	GL50803_10324;orf120214	GL50803_10324;orf120214	GL50803_10324 | organism=Giardia_Assemblage_A_isolate_WB | product=Ribulose-phosphate 3-epimerase | location=GLCHR03:1014913-1015638(-) | length=241;orf120214 source=GLCHR03 coords=1015644..1014916 length=243 frame=5 desc=| organism=Giardia_Assemblage_A_is
19.8859	19.0114	19.5967	19.7825	20.9108	20.7716	19.9783	19.9544	19.0178	19.4951	19.6818	25.2782	19.9931	20.5676	0.57445	1.48911	1	1	1	48	48	48	2.8672	0.0069808	6.8793	155520000	10	NaN	25.2782	NaN	orf21778	orf21778	orf21778 source=GLCHR01 coords=1309487..1309413 length=25 frame=4 desc=| organism=Giardia_Assemblage_A_isolate_WB | version=2013-02-08 | length=1491578 | SO=chromosome
19.1454	20.3398	20.3532	23.7376	23.8194	23.9577	19.1776	20.1044	22.1386	24.3003	24.4349	24.638	21.8922	22.4656	0.57345	1.48808	4	4	4	16.6	16.6	16.6	22.11	0	26.53	97078000	18	23.8194	24.3676	0.54821	GL50803_2013061488	GL50803_2013061488	GL50803_2013061488 | organism=crap | product=crap_PRDX1_HUMAN|
19.3597	19.25	20.1563	20.2708	20.3512	20.2112	22.8401	20.2817	19.5659	19.9509	20.1863	20.1489	19.9332	20.4956	0.562433	1.47676	2	2	2	13.2	13.2	13.2	34.512	0.001994	11.995	34357000	4	NaN	22.8401	NaN	GL50803_7593;orf162558	GL50803_7593;orf162558	GL50803_7593 | organism=Giardia_Assemblage_A_isolate_WB | product=Hypothetical protein | location=GLCHR04:2042932-2043843(+) | length=303;orf162558 source=GLCHR04 coords=2042910..2043842 length=311 frame=3 desc=| organism=Giardia_Assemblage_A_isolate_WB |
18.6888	19.1927	19.3675	19.605	20.2453	19.6183	20.0754	20.266	18.9975	19.8527	21.5313	19.3604	19.4529	20.0139	0.56095	1.47524	2	2	2	4.1	4.1	4.1	64.666	0.0047619	11.124	9928900	2	NaN	21.5313	NaN	orf14870;GL50803_16833	orf14870;GL50803_16833	orf14870 source=GLCHR01 coords=1152526..1154340 length=605 frame=1 desc=| organism=Giardia_Assemblage_A_isolate_WB | version=2013-02-08 | length=1491578 | SO=chromosome;GL50803_16833 | organism=Giardia_Assemblage_A_isolate_WB | product=Tenascin-like | loca
19.9752	19.8878	19.862	20.6695	19.7625	20.6538	19.8466	19.4082	25.531	19.2229	20.1652	19.9538	20.1351	20.6879	0.552817	1.46695	1	1	1	40	40	40	3.5362	0.0045537	7.2859	428670000	12	NaN	25.531	NaN	orf141744	orf141744	orf141744 source=GLCHR04 coords=549799..549888 length=30 frame=1 desc=| organism=Giardia_Assemblage_A_isolate_WB | version=2013-02-08 | length=2762469 | SO=chromosome
23.7052	23.4659	23.6306	21.0611	19.474	18.932	23.4506	23.4289	23.4615	20.179	23.6432	19.4103	21.7115	22.2623	0.550783	1.46488	3	3	3	14.3	14.3	14.3	34.84	0	25.232	109730000	19	23.6306	23.4561	-0.174505	GL50803_9503;orf58868	GL50803_9503;orf58868	GL50803_9503 | organism=Giardia_Assemblage_A_isolate_WB | product=Hypothetical protein | location=GLCHR02:1401991-1402914(+) | length=307;orf58868 source=GLCHR02 coords=1402303..1403298 length=332 frame=1 desc=| organism=Giardia_Assemblage_A_isolate_WB | v
23.8686	23.4444	23.6251	19.3445	22.4502	20.3496	23.9425	24.031	23.9415	20.244	21.9759	22.2452	22.1804	22.73	0.549617	1.4637	8	8	8	17	17	17	110.97	0	70.038	153840000	28	23.5348	23.9415	0.406685	GL50803_4165;orf196632	GL50803_4165;orf196632	GL50803_4165 | organism=Giardia_Assemblage_A_isolate_WB | product=NOD3 protein, putative | location=GLCHR04:839105-842122(-) | length=1005;orf196632 source=GLCHR04 coords=842146..839108 length=1013 frame=6 desc=| organism=Giardia_Assemblage_A_isolate_WB |
24.0062	24.0412	23.5858	22.9624	22.4147	20.3614	24.0838	24.1965	23.861	22.7325	22.9862	22.783	22.8953	23.4405	0.545217	1.45924	5	5	5	11.4	11.4	11.4	59.963	0	46.747	158860000	23	23.5858	23.4236	-0.162189	GL50803_14993;orf263485	GL50803_14993;orf263485	GL50803_14993 | organism=Giardia_Assemblage_A_isolate_WB | product=Pyrophosphate-fructose 6-phosphate 1-phosphotransferase alpha subunit | location=GLCHR05:3906198-3907832(-) | length=544;orf263485 source=GLCHR05 coords=3907902..3906253 length=550 frame=4
27.1056	27.1319	27.2238	20.2509	20.5905	21.2643	26.3357	27.7415	27.2977	22.5206	21.7337	21.2088	23.9278	24.473	0.545167	1.45919	21	21	21	38.5	38.5	38.5	83.422	0	276.79	1268100000	111	27.1056	24.4281	-2.67746	GL50803_14948;orf160574	GL50803_14948;orf160574	GL50803_14948 | organism=Giardia_Assemblage_A_isolate_WB | product=Hypothetical protein | location=GLCHR04:1900251-1902551(+) | length=766;orf160574 source=GLCHR04 coords=1900164..1902548 length=795 frame=3 desc=| organism=Giardia_Assemblage_A_isolate_WB |
24.2428	23.8676	24.1751	20.8083	21.1083	20.7112	24.2414	24.2254	24.2775	19.7505	22.9852	22.6954	22.4855	23.0292	0.543683	1.45769	4	4	4	36.7	36.7	36.7	12.893	0	25.192	166620000	17	24.1751	24.2254	0.0502949	GL50803_480;orf40500	GL50803_480;orf40500	GL50803_480 | organism=Giardia_Assemblage_A_isolate_WB | product=Translation initiation inhibitor | location=GLCHR02:137274-137636(+) | length=120;orf40500 source=GLCHR02 coords=137510..137920 length=137 frame=2 desc=| organism=Giardia_Assemblage_A_isolate
19.8669	19.0782	19.9913	20.9353	20.9056	19.2428	22.4687	20.06	22.9106	19.3721	19.3493	19.1185	20.0034	20.5465	0.543183	1.45718	2	2	2	29.7	29.7	29.7	7.3455	0.0038573	11.45	68507000	10	NaN	22.6897	NaN	GL50803_3570;orf144175	GL50803_3570;orf144175	GL50803_3570 | organism=Giardia_Assemblage_A_isolate_WB | product=Ribosomal protein S28 | location=GLCHR04:719389-719583(+) | length=64;orf144175 source=GLCHR04 coords=719347..719580 length=78 frame=1 desc=| organism=Giardia_Assemblage_A_isolate_WB | versi
23.9077	24.0267	24.0684	20.2204	19.7934	20.3269	24.3458	24.0705	24.2557	20.1798	23.4665	19.2752	22.0572	22.5989	0.541667	1.45565	8	8	8	39.7	39.7	39.7	32.98	0	53.294	160880000	21	24.0267	24.1631	0.13637	GL50803_14213;orf200308	GL50803_14213;orf200308	GL50803_14213 | organism=Giardia_Assemblage_A_isolate_WB | product=Hypothetical protein | location=GLCHR04:581595-582497(-) | length=300;orf200308 source=GLCHR04 coords=582539..581598 length=314 frame=5 desc=| organism=Giardia_Assemblage_A_isolate_WB | ver
25.4831	24.5966	25.4738	20.4382	19.7973	20.8427	25.4152	25.6994	25.6505	20.9429	20.7289	21.4409	22.772	23.313	0.541017	1.455	19	19	19	29.4	29.4	29.4	100.58	0	174.82	353590000	81	24.5966	23.428	-1.16853	GL50803_16343;orf244153	GL50803_16343;orf244153	GL50803_16343 | organism=Giardia_Assemblage_A_isolate_WB | product=Median body protein | location=GLCHR05:3552633-3555206(+) | length=857;orf244153 source=GLCHR05 coords=3552615..3555203 length=863 frame=3 desc=| organism=Giardia_Assemblage_A_isolate_WB |
20.1589	19.5966	19.1749	20.6008	20.4777	20.5417	19.669	19.3292	18.5678	19.5657	27.2249	19.4196	20.0918	20.6294	0.5376	1.45156	2	2	2	15.9	15.9	15.9	7.8222	0.0010373	12.598	253140000	2	NaN	27.2249	NaN	orf31453	orf31453	orf31453 source=GLCHR01 coords=634286..634098 length=63 frame=4 desc=| organism=Giardia_Assemblage_A_isolate_WB | version=2013-02-08 | length=1491578 | SO=chromosome
21.7563	22.0042	21.7285	21.4296	22.1235	20.8899	22.3967	22.0921	22.1279	22.3969	22.1988	21.9413	21.6553	22.1923	0.53695	1.4509	5	5	5	18.6	18.6	18.6	40.625	0	33.737	49649000	16	21.8803	22.1633	0.283073	GL50803_7414;orf24792	GL50803_7414;orf24792	GL50803_7414 | organism=Giardia_Assemblage_A_isolate_WB | product=Protein 21.1 | location=GLCHR01:1103493-1104605(-) | length=370;orf24792 source=GLCHR01 coords=1104460..1103300 length=387 frame=5 desc=| organism=Giardia_Assemblage_A_isolate_WB | version=2
25.9135	25.8823	25.886	25.4158	25.5245	25.136	26.5549	26.5978	26.3199	25.8287	25.824	25.8541	25.6263	26.1632	0.536883	1.45083	22	22	22	46.7	46.7	46.7	71.536	0	153.09	968110000	122	25.7034	26.087	0.383556	GL50803_7532;orf84770	GL50803_7532;orf84770	GL50803_7532 | organism=Giardia_Assemblage_A_isolate_WB | product=Vacuolar ATP synthase catalytic subunit A | location=GLCHR03:288880-290847(+) | length=655;orf84770 source=GLCHR03 coords=288841..290844 length=668 frame=1 desc=| organism=Giardia_Assemblage
20.3394	22.9996	23.4105	20.1926	19.529	20.0211	23.4564	23.4832	23.6186	20.2334	19.1146	19.7149	21.082	21.6035	0.521483	1.43543	9	9	9	28.6	28.6	28.6	56.604	0	60.528	104730000	26	23.2051	23.4832	0.278137	GL50803_11397;orf79418	GL50803_11397;orf79418	GL50803_11397 | organism=Giardia_Assemblage_A_isolate_WB | product=TCP-1 chaperonin subunit beta | location=GLCHR02:118733-120310(-) | length=525;orf79418 source=GLCHR02 coords=120678..119023 length=552 frame=4 desc=| organism=Giardia_Assemblage_A_isolate_
19.267	19.684	19.6858	20.1889	19.5361	19.9886	19.913	20.0156	18.8081	20.0195	20.1147	22.5804	19.7251	20.2419	0.516817	1.43079	1	1	1	8.1	8.1	8.1	16.537	0.0077855	6.8061	20397000	1	NaN	22.5804	NaN	GL50803_2013061481	GL50803_2013061481	GL50803_2013061481 | organism=crap | product=crap_LYSC_HUMAN|
24.7042	24.9066	24.9901	25.5596	25.6841	25.5626	25.3821	25.4533	25.5925	26.0476	26.0009	26.0158	25.2345	25.7487	0.514167	1.42817	13	13	13	35.3	35.3	35.3	69.29	0	131.65	602220000	65	25.2749	25.7967	0.521826	GL50803_137620;orf157784;orf317851;orf214254;orf310475;GL50803_105983;GL50803_114674;orf310050	GL50803_137620;orf157784	GL50803_137620 | organism=Giardia_Assemblage_A_isolate_WB | product=VSP | location=GLCHR04:1699654-1701696(+) | length=680;orf157784 source=GLCHR04 coords=1699465..1701693 length=743 frame=1 desc=| organism=Giardia_Assemblage_A_isolate_WB | version=2013-02
19.789	19.4652	22.3412	19.7788	19.6271	19.8013	19.7905	22.5018	22.4532	20.1338	19.5533	19.4095	20.1338	20.6404	0.506583	1.42068	4	4	4	19.2	19.2	19.2	28.235	0	26.695	38342000	9	22.3412	22.4775	0.136251	GL50803_7962;orf49006	GL50803_7962;orf49006	GL50803_7962 | organism=Giardia_Assemblage_A_isolate_WB | product=20S proteasome alpha subunit 6 | location=GLCHR02:722990-723757(+) | length=255;orf49006 source=GLCHR02 coords=723271..724041 length=257 frame=1 desc=| organism=Giardia_Assemblage_A_isolate_
18.8649	19.711	20.0044	20.3269	19.6202	19.6389	19.3437	19.7344	22.9129	19.4846	20.2009	19.5123	19.6944	20.1981	0.50375	1.41789	2	2	2	2.7	2.7	2.7	99.35	0.0010764	13.411	17912000	3	NaN	22.9129	NaN	GL50803_4507;orf113317	GL50803_4507;orf113317	GL50803_4507 | organism=Giardia_Assemblage_A_isolate_WB | product=CTP synthase/UTP-ammonia lyase | location=GLCHR03:1496964-1499651(-) | length=895;orf113317 source=GLCHR03 coords=1499657..1496967 length=897 frame=6 desc=| organism=Giardia_Assemblage_A_iso
19.3261	20.767	18.723	20.1259	19.9911	20.0236	20.003	19.58	19.1074	20.5079	20.7642	21.9826	19.8261	20.3242	0.498067	1.41232	2	2	2	5.3	5.3	5.3	59.17	0.001046	12.768	35128000	4	NaN	21.9826	NaN	GL50803_94658;orf136101	GL50803_94658;orf136101	GL50803_94658 | organism=Giardia_Assemblage_A_isolate_WB | product=Hypothetical protein | location=GLCHR04:150949-152532(+) | length=527;orf136101 source=GLCHR04 coords=150934..152529 length=532 frame=1 desc=| organism=Giardia_Assemblage_A_isolate_WB | ver
22.6937	22.7407	22.8611	20.106	20.7285	19.1656	23.508	22.9207	22.7769	19.3353	19.9144	22.7522	21.3826	21.8679	0.485317	1.39989	6	6	6	22.1	22.1	22.1	47.889	0	40.696	83948000	19	22.7407	22.8488	0.108076	GL50803_87926;orf96568	GL50803_87926;orf96568	GL50803_87926 | organism=Giardia_Assemblage_A_isolate_WB | product=Hypothetical protein | location=GLCHR03:1145313-1146602(+) | length=429;orf96568 source=GLCHR03 coords=1145310..1146599 length=430 frame=3 desc=| organism=Giardia_Assemblage_A_isolate_WB |
23.2058	23.0358	23.0505	20.741	20.4788	22.442	23.3545	23.1559	23.0893	23.3704	19.5746	23.2743	22.159	22.6365	0.477517	1.39234	9	9	9	10.8	10.8	10.8	137.94	0	53.917	110040000	20	23.0431	23.2743	0.231125	GL50803_40390;orf277393	GL50803_40390;orf277393	GL50803_40390 | organism=Giardia_Assemblage_A_isolate_WB | product=Protein 21.1 | location=GLCHR05:2831859-2835623(-) | length=1254;orf277393 source=GLCHR05 coords=2835815..2831862 length=1318 frame=5 desc=| organism=Giardia_Assemblage_A_isolate_WB | versi
23.9035	24.2851	24.5231	23.5982	23.2693	23.2427	24.692	24.7839	24.8297	23.7995	23.7484	23.8046	23.8037	24.2763	0.4727	1.3877	9	9	9	12.1	12.1	12.1	114.34	0	64.582	289710000	41	23.7509	24.2483	0.497429	orf82822;GL50803_93011	orf82822;GL50803_93011	orf82822 source=GLCHR03 coords=151463..154588 length=1042 frame=2 desc=| organism=Giardia_Assemblage_A_isolate_WB | version=2013-02-08 | length=1958359 | SO=chromosome;GL50803_93011 | organism=Giardia_Assemblage_A_isolate_WB | product=Protein 21.1 | locati
23.1967	23.0588	20.0693	20.1354	20.108	22.6953	23.5523	23.2585	23.413	18.8262	19.9654	23.0253	21.5439	22.0068	0.462867	1.37828	5	5	5	15.5	15.5	15.5	47.107	0	32.946	106900000	17	23.0588	23.3358	0.276978	GL50803_86600;orf109468	GL50803_86600;orf109468	GL50803_86600 | organism=Giardia_Assemblage_A_isolate_WB | product=Methionine aminopeptidase | location=GLCHR03:1781861-1783123(-) | length=420;orf109468 source=GLCHR03 coords=1783159..1781864 length=432 frame=4 desc=| organism=Giardia_Assemblage_A_isolate
23.6975	23.89	23.8726	23.4715	23.2621	21.0129	23.8864	23.9944	23.885	23.4658	23.5174	23.2265	23.2011	23.6626	0.461483	1.37696	6	6	6	24.5	24.5	24.5	35.057	0	42.147	171730000	34	23.6975	23.7012	0.00366783	GL50803_2053;orf129740	GL50803_2053;orf129740	GL50803_2053 | organism=Giardia_Assemblage_A_isolate_WB | product=Serine/threonine protein phosphatase 4 | location=GLCHR03:311603-312523(-) | length=306;orf129740 source=GLCHR03 coords=312547..311606 length=314 frame=4 desc=| organism=Giardia_Assemblage_A
19.7249	19.4078	19.6409	20.5299	20.0603	19.7927	20.7517	21.612	21.3717	19.3945	19.6651	19.1187	19.8594	20.3189	0.459533	1.3751	2	2	2	6.3	6.3	6.3	50.512	0.0011534	15.057	22390000	10	NaN	21.4919	NaN	GL50803_9058;orf59512	GL50803_9058;orf59512	GL50803_9058 | organism=Giardia_Assemblage_A_isolate_WB | product=Hypothetical protein | location=GLCHR02:1447133-1448476(+) | length=447;orf59512 source=GLCHR02 coords=1447496..1448860 length=455 frame=2 desc=| organism=Giardia_Assemblage_A_isolate_WB | v
20.2149	20.4518	20.1722	20.1201	19.7921	19.901	19.854	22.6276	19.6042	20.4837	20.5815	20.2264	20.1087	20.5629	0.454217	1.37004	2	2	2	22.1	22.1	22.1	23.401	0.0011455	14.696	28093000	2	NaN	22.6276	NaN	GL50803_1995;orf240529	GL50803_1995;orf240529	GL50803_1995 | organism=Giardia_Assemblage_A_isolate_WB | product=Proteasome subunit beta type 4 precursor | location=GLCHR05:3286198-3286851(+) | length=217;orf240529 source=GLCHR05 coords=3286162..3286848 length=229 frame=1 desc=| organism=Giardia_Assemb
19.8317	17.8325	18.4554	20.1229	19.6388	19.251	19.6609	20.4177	19.3973	20.3663	19.1341	18.8555	19.1887	19.6386	0.449917	1.36596	1	1	1	0.4	0.4	0.4	471.34	0.0077787	6.7871	4400800000	3	NaN	20.4177	NaN	GL50803_201407161949YEAST	GL50803_201407161949YEAST	GL50803_201407161949YEAST | organism=crap | product=crap_P36022|DYHC_YEAST Dynein heavy chain, cytoplasmic OS=Saccharomyces cerevisiae (strain ATCC 204508 / S288c) GN=DYN1 PE=1 SV=1
19.5378	19.3495	19.5233	20.6246	20.2507	20.463	18.8974	19.6127	18.8341	20.0107	19.4744	25.6094	19.9581	20.4065	0.4483	1.36443	1	1	1	7.9	7.9	7.9	14.321	0.0054397	7.2265	792560000	26	NaN	25.6094	NaN	GL50803_5665;orf13979	GL50803_5665;orf13979	GL50803_5665 | organism=Giardia_Assemblage_A_isolate_WB | product=Ubiquitin/ribosomal protein CEP52 | location=GLCHR01:1088580-1088963(+) | length=127;orf13979 source=GLCHR01 coords=1088312..1088764 length=151 frame=2 desc=| organism=Giardia_Assemblage_A_i
23.6958	23.6275	23.3623	19.9579	20.3451	19.4928	23.6301	23.4416	23.3994	20.6777	19.5521	22.4571	21.7469	22.193	0.4461	1.36235	5	5	5	7.1	7.1	7.1	139.22	0	40.349	112400000	18	23.6275	23.4205	-0.206944	GL50803_35428;orf221995	GL50803_35428;orf221995	GL50803_35428 | organism=Giardia_Assemblage_A_isolate_WB | product=Valine-tRNA ligase | location=GLCHR05:1957508-1961164(+) | length=1218;orf221995 source=GLCHR05 coords=1957502..1961161 length=1220 frame=2 desc=| organism=Giardia_Assemblage_A_isolate_WB |
19.6769	19.1796	19.7793	19.5325	20.3078	20.5552	19.8462	20.2678	18.7146	20.7367	20.573	21.5637	19.8385	20.2837	0.445117	1.36142	2	2	2	5.5	5.5	5.5	44.493	0.0010627	13.035	15151000	7	NaN	21.5637	NaN	GL50803_16526;orf174612	GL50803_16526;orf174612	GL50803_16526 | organism=Giardia_Assemblage_A_isolate_WB | product=WD-repeat protein | location=GLCHR04:2492673-2493866(-) | length=397;orf174612 source=GLCHR04 coords=2493922..2492678 length=415 frame=6 desc=| organism=Giardia_Assemblage_A_isolate_WB | ve
23.2168	23.3211	23.2666	20.6764	20.6691	21.1398	23.718	23.328	23.2319	19.6383	22.4321	22.516	22.0483	22.4774	0.429083	1.34638	4	4	4	20.9	20.9	20.9	25.776	0	50.186	108890000	23	23.2666	23.2319	-0.0346241	GL50803_29487;orf154130	GL50803_29487;orf154130	GL50803_29487 | organism=Giardia_Assemblage_A_isolate_WB | product=Protein disulfide isomerase PDI1 | location=GLCHR04:1421848-1422552(+) | length=234;orf154130 source=GLCHR04 coords=1421746..1422549 length=268 frame=1 desc=| organism=Giardia_Assemblage_A_
26.2623	26.0607	26.1357	23.2381	22.8569	20.7915	28.4083	27.0357	27.3869	22.4987	19.9863	22.5664	24.2242	24.647	0.42285	1.34057	32	32	31	31.8	31.8	31.2	163.03	0	323.31	1302700000	134	26.0607	27.0357	0.974989	GL50803_17097;orf105462	GL50803_17097;orf105462	GL50803_17097 | organism=Giardia_Assemblage_A_isolate_WB | product=Protein 21.1 | location=GLCHR03:1760044-1764417(+) | length=1457;orf105462 source=GLCHR03 coords=1759999..1764414 length=1472 frame=1 desc=| organism=Giardia_Assemblage_A_isolate_WB | versi
23.129	23.2636	22.9931	22.7736	19.4323	21.0112	23.0573	23.3283	23.1777	22.7438	22.5328	20.2722	22.1005	22.5187	0.418217	1.33627	6	6	6	25.8	25.8	25.8	41.096	0	42.963	94639000	20	23.0611	23.0573	-0.00375557	orf298130;GL50803_22850	orf298130;GL50803_22850	orf298130 source=GLCHR05 coords=1312201..1311122 length=360 frame=6 desc=| organism=Giardia_Assemblage_A_isolate_WB | version=2013-02-08 | length=4471437 | SO=chromosome;GL50803_22850 | organism=Giardia_Assemblage_A_isolate_WB | product=Kinase, CMGC MAPK |
23.9521	24.3787	23.8129	20.1827	20.6584	23.8225	24.2142	24.0203	24.044	23.7846	22.9619	20.2916	22.8012	23.2194	0.418217	1.33627	6	6	6	12.1	12.1	12.1	57.132	0	63.782	180490000	31	23.8873	24.0203	0.133017	GL50803_5188;orf150198	GL50803_5188;orf150198	GL50803_5188 | organism=Giardia_Assemblage_A_isolate_WB | product=Protein 21.1 | location=GLCHR04:1138679-1140238(+) | length=519;orf150198 source=GLCHR04 coords=1138676..1140235 length=520 frame=2 desc=| organism=Giardia_Assemblage_A_isolate_WB | version=
23.6545	23.7778	23.6814	20.6551	19.9046	19.6423	23.3337	23.3001	23.5186	20.1815	23.8585	19.632	21.8859	22.3041	0.418117	1.33618	2	2	2	11.1	11.1	11.1	33.951	0.0011481	14.923	125110000	9	23.6814	23.4262	-0.255266	GL50803_16468;orf227634	GL50803_16468;orf227634	GL50803_16468 | organism=Giardia_Assemblage_A_isolate_WB | product=Cathepsin B precursor | location=GLCHR05:2338598-2339515(+) | length=305;orf227634 source=GLCHR05 coords=2338583..2339512 length=310 frame=2 desc=| organism=Giardia_Assemblage_A_isolate_WB
19.5912	19.3365	19.3309	20.586	19.0107	19.9881	18.824	19.8603	18.8404	20.29	22.7833	19.7481	19.6406	20.0577	0.417117	1.33526	1	1	1	18.5	18.5	18.5	6.0581	0.0061728	6.9617	40360000	1	NaN	22.7833	NaN	orf261525	orf261525	orf261525 source=GLCHR05 coords=4048362..4048201 length=54 frame=4 desc=| organism=Giardia_Assemblage_A_isolate_WB | version=2013-02-08 | length=4471437 | SO=chromosome
20.2109	19.5201	19.8595	20.2472	19.7046	19.3113	19.2751	20.9811	21.9119	19.9811	19.7973	19.4016	19.8089	20.2247	0.41575	1.33399	1	1	1	3.1	3.1	3.1	97.366	0.0046168	7.6768	18382000	3	NaN	21.9119	NaN	GL50803_17165;orf6850	GL50803_17165;orf6850	GL50803_17165 | organism=Giardia_Assemblage_A_isolate_WB | product=ABC transporter, ATP-binding protein | location=GLCHR01:550514-553150(+) | length=878;orf6850 source=GLCHR01 coords=550457..553147 length=897 frame=2 desc=| organism=Giardia_Assemblage_A_is
19.3564	19.3246	20.0469	21.1163	19.997	20.4413	19.1022	19.1353	24.102	20.6971	20.6657	19.041	20.0471	20.4572	0.410133	1.32881	2	2	2	1.3	1.3	1.3	207.57	0.0038685	11.516	157020000	3	NaN	24.102	NaN	GL50803_15395;orf63585;orf316391;orf316378	GL50803_15395;orf63585;orf316391;orf316378	GL50803_15395 | organism=Giardia_Assemblage_A_isolate_WB | product=Hypothetical protein | location=GLCHR02:1240019-1245625(-) | length=1868;orf63585 source=GLCHR02 coords=1246021..1240409 length=1871 frame=6 desc=| organism=Giardia_Assemblage_A_isolate_WB
24.9921	24.8377	24.9885	20.5881	20.8804	20.589	24.9914	25.0115	24.9736	23.8278	21.3136	19.1912	22.8126	23.2182	0.40555	1.32459	13	13	13	12.8	12.8	12.8	188.51	0	90.333	286870000	43	24.9885	24.9825	-0.00604248	GL50803_16222;orf198330	GL50803_16222;orf198330	GL50803_16222 | organism=Giardia_Assemblage_A_isolate_WB | product=Hypothetical protein | location=GLCHR04:719633-724744(-) | length=1703;orf198330 source=GLCHR04 coords=724795..719636 length=1720 frame=6 desc=| organism=Giardia_Assemblage_A_isolate_WB | v
19.9281	20.3908	21.7592	21.3699	20.1346	20.3724	21.7397	21.3941	21.4529	21.5351	21.0319	19.2157	20.6592	21.0616	0.4024	1.3217	3	3	3	5.2	5.2	5.2	102.2	0	21.498	23966000	10	21.7592	21.494	-0.26523	GL50803_16893;orf49385	GL50803_16893;orf49385	GL50803_16893 | organism=Giardia_Assemblage_A_isolate_WB | product=Tip elongation aberrant protein 1 | location=GLCHR02:747434-750226(+) | length=930;orf49385 source=GLCHR02 coords=747523..750510 length=996 frame=1 desc=| organism=Giardia_Assemblage_A_isol
25.4695	25.3804	25.6128	23.6938	23.9235	23.4726	25.8132	25.5152	25.5273	24.3058	24.5293	24.2603	24.5921	24.9918	0.39975	1.31928	15	15	15	24.6	24.6	24.6	105.28	0	124.88	625080000	61	24.6519	25.0222	0.370281	GL50803_22808;orf20520;GL50803_2013061493;GL50803_20140716303YEAST;GL50803_20140716302YEAST	GL50803_22808;orf20520	GL50803_22808 | organism=Giardia_Assemblage_A_isolate_WB | product=Histidyl-tRNA synthetase | location=GLCHR01:1398857-1401742(-) | length=961;orf20520 source=GLCHR01 coords=1401591..1398664 length=976 frame=6 desc=| organism=Giardia_Assemblage_A_isolate_W
22.5255	22.3991	19.579	19.9642	21.007	19.9745	22.4479	22.2944	22.4272	19.6581	18.5573	22.4591	20.9082	21.3073	0.399117	1.3187	2	2	2	12.6	12.6	12.6	31.647	0.0011696	16.29	66586000	13	22.4623	22.4375	-0.024765	GL50803_4059;orf285336	GL50803_4059;orf285336	GL50803_4059 | organism=Giardia_Assemblage_A_isolate_WB | product=5-methylthioadenosine nucleosidase, S-adenosylhomocysteine nucleosidase | location=GLCHR05:2249309-2250193(-) | length=294;orf285336 source=GLCHR05 coords=2250196..2249312 length=295 frame=
19.6559	19.5934	19.4732	20.1801	20.7555	20.1574	22.1303	19.0009	22.0489	19.6819	20.4494	18.8947	19.9692	20.3677	0.398433	1.31808	3	3	3	8.1	8.1	8.1	80.773	0	18.253	25868000	4	NaN	22.0896	NaN	GL50803_137685;orf243835	GL50803_137685;orf243835	GL50803_137685 | organism=Giardia_Assemblage_A_isolate_WB | product=Hypothetical protein | location=GLCHR05:3531674-3533833(+) | length=719;orf243835 source=GLCHR05 coords=3531569..3533830 length=754 frame=2 desc=| organism=Giardia_Assemblage_A_isolate_WB
28.8992	28.84	28.8098	27.582	27.4947	27.4597	29.1227	29.0163	29.1088	28.0686	28.0342	28.1174	28.1809	28.578	0.3971	1.31686	40	40	40	58.1	58.1	58.1	94.438	0	323.31	5609500000	303	28.1959	28.5669	0.370966	orf78105	orf78105	orf78105 source=GLCHR02 coords=214120..211532 length=863 frame=6 desc=| organism=Giardia_Assemblage_A_isolate_WB | version=2013-02-08 | length=1519671 | SO=chromosome
23.6391	24.0936	23.3648	22.2547	20.7641	19.5811	23.8207	23.7181	23.7294	22.3897	20.0796	22.298	22.2829	22.6726	0.389683	1.31011	5	5	5	12.9	12.9	12.9	55.266	0	37.83	124270000	22	23.5019	23.7181	0.216114	GL50803_13372;orf38135	GL50803_13372;orf38135	GL50803_13372 | organism=Giardia_Assemblage_A_isolate_WB | product=Spindle pole protein, putative | location=GLCHR01:67874-69268(-) | length=464;orf38135 source=GLCHR01 coords=69307..67877 length=477 frame=5 desc=| organism=Giardia_Assemblage_A_isolate_WB
19.9035	20.156	19.7552	20.031	19.79	19.8542	20.3306	19.4559	20.3857	21.2041	20.307	20.1273	19.915	20.3018	0.386783	1.30747	2	2	2	8.8	8.8	8.8	42.009	0.0019512	11.667	24576000	1	NaN	21.2041	NaN	GL50803_17068;orf280698	GL50803_17068;orf280698	GL50803_17068 | organism=Giardia_Assemblage_A_isolate_WB | product=Hypothetical protein | location=GLCHR05:2600726-2601859(-) | length=377;orf280698 source=GLCHR05 coords=2601913..2600729 length=395 frame=6 desc=| organism=Giardia_Assemblage_A_isolate_WB |
26.1501	26.2033	26.1737	24.8206	24.7414	24.7755	26.3544	26.4562	26.5136	25.2489	25.3233	25.2705	25.4774	25.8611	0.383717	1.3047	17	17	17	42.4	42.4	42.4	61.5	0	172.25	852200000	90	25.4853	25.8388	0.353481	GL50803_14285;orf265287	GL50803_14285;orf265287	GL50803_14285 | organism=Giardia_Assemblage_A_isolate_WB | product=Malic enzyme | location=GLCHR05:3782272-3783945(-) | length=557;orf265287 source=GLCHR05 coords=3784012..3782327 length=562 frame=6 desc=| organism=Giardia_Assemblage_A_isolate_WB | version
19.0989	20.0144	18.464	20.6618	19.6346	19.2371	19.237	19.0489	20.355	21.2266	19.6541	19.8893	19.5185	19.9018	0.38335	1.30437	4	4	4	7	7	7	100.82	0	27.249	19881000	7	NaN	21.2266	NaN	orf34503;GL50803_2902	orf34503;GL50803_2902	orf34503 source=GLCHR01 coords=381417..378718 length=900 frame=6 desc=| organism=Giardia_Assemblage_A_isolate_WB | version=2013-02-08 | length=1491578 | SO=chromosome;GL50803_2902 | organism=Giardia_Assemblage_A_isolate_WB | product=Piwi-protein, putative
30.2118	30.3386	30.3218	30.4432	30.4566	30.4743	30.7848	30.8429	30.7902	30.7152	30.6115	30.7994	30.3744	30.7573	0.38295	1.30401	35	35	35	84.1	84.1	84.1	36.437	0	323.31	26856000000	543	30.3909	30.7875	0.396603	GL50803_10311;orf94825	GL50803_10311;orf94825	GL50803_10311 | organism=Giardia_Assemblage_A_isolate_WB | product=Ornithine carbamoyltransferase | location=GLCHR03:1022938-1023921(+) | length=327;orf94825 source=GLCHR03 coords=1022923..1023918 length=332 frame=1 desc=| organism=Giardia_Assemblage_A_iso
25.1108	24.6734	24.9839	24.5121	24.7907	24.5024	25.4656	25.4099	25.3255	24.9585	25.0015	24.6963	24.7622	25.1429	0.380667	1.30194	9	9	9	23.4	23.4	23.4	58.323	0	69.375	475950000	55	24.7321	25.1635	0.431414	GL50803_12150;orf89793	GL50803_12150;orf89793	GL50803_12150 | organism=Giardia_Assemblage_A_isolate_WB | product=Alanine aminotransferase, putative | location=GLCHR03:667326-668891(+) | length=521;orf89793 source=GLCHR03 coords=667314..668888 length=525 frame=3 desc=| organism=Giardia_Assemblage_A_iso
22.0265	20.881	20.0117	19.6213	19.158	19.8172	21.8852	21.6916	22.437	19.5846	18.847	19.3404	20.2526	20.631	0.37835	1.29985	2	2	2	8	8	8	36.294	0.0010977	13.805	32768000	6	22.0265	21.8852	-0.14131	GL50803_16827;orf134110	GL50803_16827;orf134110	GL50803_16827 | organism=Giardia_Assemblage_A_isolate_WB | product=Hypothetical protein | location=GLCHR04:15290-16264(+) | length=324;orf134110 source=GLCHR04 coords=14723..16261 length=513 frame=2 desc=| organism=Giardia_Assemblage_A_isolate_WB | version
20.8477	20.335	19.1108	19.8214	19.7137	20.1179	20.1547	19.2357	19.7378	19.9279	20.7608	22.3956	19.9911	20.3688	0.377667	1.29924	1	1	1	7.3	7.3	7.3	38.649	0.0046773	9.6586	6787400	2	NaN	22.3956	NaN	orf84722;GL50803_7534	orf84722;GL50803_7534	orf84722 source=GLCHR03 coords=286352..287377 length=342 frame=2 desc=| organism=Giardia_Assemblage_A_isolate_WB | version=2013-02-08 | length=1958359 | SO=chromosome;GL50803_7534 | organism=Giardia_Assemblage_A_isolate_WB | product=Hypothetical protein |
21.1411	19.8158	19.6627	20.2896	20.0144	19.9151	20.967	21.7792	21.5943	19.8757	19.6568	19.2269	20.1398	20.5167	0.376867	1.29852	3	3	3	4.7	4.7	4.7	109.94	0	18.06	24799000	8	21.1411	21.5943	0.453173	GL50803_14584;orf117101	GL50803_14584;orf117101	GL50803_14584 | organism=Giardia_Assemblage_A_isolate_WB | product=Hypothetical protein | location=GLCHR03:1234927-1237875(-) | length=982;orf117101 source=GLCHR03 coords=1237902..1234930 length=991 frame=5 desc=| organism=Giardia_Assemblage_A_isolate_WB |
19.3231	21.9223	19.9457	20.8235	20.2065	20.9556	21.5627	22.0139	22.1317	20.4541	19.6469	19.6246	20.5295	20.9056	0.3762	1.29792	3	3	3	38.1	38.1	38.1	14.919	0	19.031	37025000	9	21.9223	22.0139	0.0915928	orf262913;GL50803_9355	orf262913;GL50803_9355	orf262913 source=GLCHR05 coords=3943480..3943079 length=134 frame=6 desc=| organism=Giardia_Assemblage_A_isolate_WB | version=2013-02-08 | length=4471437 | SO=chromosome;GL50803_9355 | organism=Giardia_Assemblage_A_isolate_WB | product=Hypothetical protein
27.2552	27.3723	27.299	27.2292	27.0886	27.1906	27.6826	27.8038	27.6714	27.5169	27.3863	27.5995	27.2391	27.6101	0.370933	1.29319	30	30	30	56.1	56.1	56.1	78.1	0	284.95	2375600000	210	27.2422	27.6355	0.393261	GL50803_13608;orf109534	GL50803_13608;orf109534	GL50803_13608 | organism=Giardia_Assemblage_A_isolate_WB | product=Acetyl-CoA synthetase | location=GLCHR03:1776507-1778687(-) | length=726;orf109534 source=GLCHR03 coords=1778711..1776510 length=734 frame=6 desc=| organism=Giardia_Assemblage_A_isolate_WB
23.3094	23.5739	23.6003	23.1289	22.7564	20.5688	23.5093	23.76	23.4648	22.8892	22.7927	22.7277	22.823	23.1906	0.367667	1.29026	5	5	5	21.9	21.9	21.9	31.844	0	34.671	131140000	29	23.3094	23.177	-0.132387	GL50803_11486;orf78669	GL50803_11486;orf78669	GL50803_11486 | organism=Giardia_Assemblage_A_isolate_WB | product=20S proteasome alpha subunit 7 | location=GLCHR02:168708-169586(-) | length=292;orf78669 source=GLCHR02 coords=169894..168998 length=299 frame=6 desc=| organism=Giardia_Assemblage_A_isolate
23.3944	23.6203	23.3934	22.9161	23.1921	23.0716	23.5598	24.0066	24.1732	23.2801	23.3265	23.4389	23.2646	23.6308	0.3662	1.28895	5	5	5	18.7	18.7	18.7	50.738	0	77.107	160990000	35	23.2927	23.4993	0.206568	GL50803_9117;orf233995	GL50803_9117;orf233995	GL50803_9117 | organism=Giardia_Assemblage_A_isolate_WB | product=CAMP-dependent protein kinase regulatory chain | location=GLCHR05:2786128-2787510(+) | length=460;orf233995 source=GLCHR05 coords=2786113..2787507 length=465 frame=1 desc=| organism=Giardia_
23.2822	23.6797	23.12	20.7755	22.846	20.476	23.2385	24.0913	23.9808	19.5044	22.811	22.743	22.3632	22.7282	0.364933	1.28782	3	3	3	32	32	32	12.853	0	18.78	127180000	12	23.2011	23.2385	0.0373993	GL50803_11287;orf154356	GL50803_11287;orf154356	GL50803_11287 | organism=Giardia_Assemblage_A_isolate_WB | product=Ribosomal protein L7Ae | location=GLCHR04:1439887-1440255(+) | length=122;orf154356 source=GLCHR04 coords=1439881..1440252 length=124 frame=1 desc=| organism=Giardia_Assemblage_A_isolate_WB
19.8683	19.1978	20.1314	20.3767	19.6537	20.4959	19.2467	24.2961	18.0665	20.272	20.2901	19.7321	19.954	20.3173	0.363283	1.28635	3	3	3	2.3	2.3	2.3	236.33	0	17.847	163470000	4	NaN	24.2961	NaN	GL50803_13475;orf288851	GL50803_13475;orf288851	GL50803_13475 | organism=Giardia_Assemblage_A_isolate_WB | product=Axoneme-associated protein GASP-180 | location=GLCHR05:1995462-2001836(-) | length=2124;orf288851 source=GLCHR05 coords=2001875..1995465 length=2137 frame=5 desc=| organism=Giardia_Assembla
19.8911	19.5772	19.7179	20.5672	19.6934	21.0238	19.9405	19.4813	24.997	19.7799	19.2634	19.1855	20.0784	20.4413	0.362833	1.28595	2	2	2	2.7	2.7	2.7	99.821	0.0038425	11.348	123680000	3	NaN	24.997	NaN	orf9178;GL50803_15247	orf9178;GL50803_15247	orf9178 source=GLCHR01 coords=748037..750667 length=877 frame=2 desc=| organism=Giardia_Assemblage_A_isolate_WB | version=2013-02-08 | length=1491578 | SO=chromosome;GL50803_15247 | organism=Giardia_Assemblage_A_isolate_WB | product=Grp94/Hsp90 | location=
22.2584	19.9676	22.3248	20.6189	20.0585	20.0808	22.09	22.5379	22.2754	20.535	19.4801	20.559	20.8848	21.2462	0.3614	1.28467	4	4	4	11.6	11.6	11.6	69.313	0	25.42	38309000	13	22.2916	22.2754	-0.0162334	GL50803_7422;orf24682	GL50803_7422;orf24682	GL50803_7422 | organism=Giardia_Assemblage_A_isolate_WB | product=Hypothetical protein | location=GLCHR01:1111768-1113636(-) | length=622;orf24682 source=GLCHR01 coords=1113443..1111575 length=623 frame=4 desc=| organism=Giardia_Assemblage_A_isolate_WB | v
23.6378	23.3647	23.6205	22.8557	20.226	22.8461	23.3181	23.3621	23.3347	23.1634	22.8443	22.6963	22.7585	23.1198	0.36135	1.28463	6	6	6	16.4	16.4	16.4	48.282	0	42.776	120570000	33	23.3647	23.2408	-0.123909	GL50803_103855;orf53933	GL50803_103855;orf53933	GL50803_103855 | organism=Giardia_Assemblage_A_isolate_WB | product=Vacuolar protein sorting 29 | location=GLCHR02:1060512-1061870(+) | length=452;orf53933 source=GLCHR02 coords=1060881..1062254 length=458 frame=3 desc=| organism=Giardia_Assemblage_A_isola
33.3296	33.3336	33.4397	31.5062	31.5772	31.5823	33.2435	33.3197	33.3238	32.2763	32.3909	32.3668	32.4614	32.8202	0.358733	1.2823	30	30	30	67.6	67.6	67.6	35.298	0	323.31	118660000000	1062	32.456	32.8172	0.36124	GL50803_20130226	GL50803_20130226	GL50803_20130226 | organism=Giardia_Assemblage_A_isolate_WB | product=Pyrih | Honza poslal | Poslal honza
19.5818	19.5251	19.6032	19.88	19.8001	20.4297	19.2755	20.5339	18.9302	19.8477	19.7026	22.6435	19.8033	20.1556	0.35225	1.27655	1	1	1	6.7	6.7	6.7	14.282	0.0062002	7.0154	21913000	6	NaN	22.6435	NaN	GL50803_201407166259YEAST	GL50803_201407166259YEAST	GL50803_201407166259YEAST | organism=crap | product=crap_Q12692|H2AZ_YEAST Histone H2A.Z OS=Saccharomyces cerevisiae (strain ATCC 204508 / S288c) GN=HTZ1 PE=1 SV=3
22.3564	23.1584	22.9243	20.3877	19.8185	19.5325	23.0576	22.9339	22.9988	20.6725	20.3926	20.2311	21.363	21.7144	0.35145	1.27584	6	6	6	5.1	5.1	5.1	202.37	0	40.049	66839000	26	22.9243	22.9988	0.0744228	GL50803_5186;orf150151	GL50803_5186;orf150151	GL50803_5186 | organism=Giardia_Assemblage_A_isolate_WB | product=Hypothetical protein | location=GLCHR04:1131689-1137169(+) | length=1826;orf150151 source=GLCHR04 coords=1131671..1137166 length=1832 frame=2 desc=| organism=Giardia_Assemblage_A_isolate_WB
25.9204	26.1703	26.0961	25.9662	25.7842	26.1063	26.4451	26.4224	26.4759	26.2337	26.1558	26.3876	26.0073	26.3534	0.346167	1.27118	17	17	15	45.9	45.9	43	44.824	0	148.49	955680000	93	26.0312	26.405	0.37381	GL50803_3593;orf104930	GL50803_3593;orf104930	GL50803_3593 | organism=Giardia_Assemblage_A_isolate_WB | product=Alcohol dehydrogenase lateral transfer candidate | location=GLCHR03:1728021-1729244(+) | length=407;orf104930 source=GLCHR03 coords=1728015..1729241 length=409 frame=3 desc=| organism=Giardi
19.7469	18.7468	20.3874	20.2104	19.5085	20.5307	20.1645	19.4127	22.5806	19.9454	19.4907	19.5452	19.8551	20.1899	0.334733	1.26114	3	3	3	2.7	2.7	2.7	183.21	0.0011962	17.618	20886000	3	NaN	22.5806	NaN	GL50803_15995;orf81950	GL50803_15995;orf81950	GL50803_15995 | organism=Giardia_Assemblage_A_isolate_WB | product=Nucleotide-binding head-stalk protein, putative | location=GLCHR03:85737-90599(+) | length=1620;orf81950 source=GLCHR03 coords=85734..90596 length=1621 frame=3 desc=| organism=Giardia_Assem
21.544	20.852	19.7701	20.3974	19.2368	19.7577	21.7577	21.3703	21.4267	19.5649	19.8824	19.5467	20.2597	20.5914	0.331783	1.25857	3	3	3	4.7	4.7	4.7	127.91	0	17.918	23074000	7	21.544	21.4267	-0.117268	GL50803_3475;orf230340	GL50803_3475;orf230340	GL50803_3475 | organism=Giardia_Assemblage_A_isolate_WB | product=Protein 21.1 | location=GLCHR05:2518719-2522255(+) | length=1178;orf230340 source=GLCHR05 coords=2518716..2522252 length=1179 frame=3 desc=| organism=Giardia_Assemblage_A_isolate_WB | versio
21.7362	19.1156	21.5174	20.7712	19.2774	19.2698	21.7257	22.0482	21.7281	19.6034	19.4397	19.078	20.2813	20.6039	0.322583	1.25057	4	4	4	4.6	4.6	4.6	178.84	0	28.162	31292000	13	21.6268	21.7281	0.101301	GL50803_115052;orf50829;GL50803_41118;orf260618	GL50803_115052;orf50829;GL50803_41118;orf260618	GL50803_115052 | organism=Giardia_Assemblage_A_isolate_WB | product=Multidrug resistance-associated protein 1 | location=GLCHR02:845646-850442(+) | length=1598;orf50829 source=GLCHR02 coords=845903..850726 length=1608 frame=2 desc=| organism=Giardia_Assemb
20.3202	18.8313	19.6442	20.6686	19.8812	20.9873	18.942	19.7654	18.6396	21.3289	19.3886	24.1762	20.0555	20.3735	0.317983	1.24659	1	1	1	2.4	2.4	2.4	63.803	0.0053524	7.0611	35412000	3	NaN	24.1762	NaN	GL50803_20140716981YEAST	GL50803_20140716981YEAST	GL50803_20140716981YEAST | organism=crap | product=crap_P21304|PWP1_YEAST Periodic tryptophan protein 1 OS=Saccharomyces cerevisiae (strain ATCC 204508 / S288c) GN=PWP1 PE=1 SV=1
24.1522	24.1104	24.1923	21.0488	24.0047	24.2539	24.1238	24.0225	24.3489	23.6633	23.3774	24.1342	23.627	23.945	0.317967	1.24657	9	9	9	14.1	14.1	14.1	108.44	0	61.664	247050000	36	24.1522	24.0731	-0.079073	GL50803_96460;orf186380	GL50803_96460;orf186380	GL50803_96460 | organism=Giardia_Assemblage_A_isolate_WB | product=Alanyl-tRNA synthetase | location=GLCHR04:1566990-1569899(-) | length=969;orf186380 source=GLCHR04 coords=1569908..1566993 length=972 frame=5 desc=| organism=Giardia_Assemblage_A_isolate_WB
22.7966	22.7202	22.4576	20.2431	19.7554	20.2363	23.5816	23.3684	23.6682	19.5749	19.9859	19.9334	21.3682	21.6854	0.3172	1.24591	2	2	2	10.3	10.3	10.3	46.683	0	19.618	87859000	19	22.7202	23.5816	0.86141	GL50803_24009;orf126093	GL50803_24009;orf126093	GL50803_24009 | organism=Giardia_Assemblage_A_isolate_WB | product=Protein 21.1 | location=GLCHR03:581742-583049(-) | length=435;orf126093 source=GLCHR03 coords=583067..581745 length=441 frame=6 desc=| organism=Giardia_Assemblage_A_isolate_WB | version=201
22.8157	22.7727	22.753	22.4585	20.5813	22.8541	22.806	23.0521	23.0167	22.4507	22.4526	22.3593	22.3726	22.6896	0.317017	1.24575	3	3	3	7.5	7.5	7.5	60.94	0	23.403	83924000	12	22.7727	22.6293	-0.143396	GL50803_10231;orf106898	GL50803_10231;orf106898	GL50803_10231 | organism=Giardia_Assemblage_A_isolate_WB | product=TCP-1 chaperonin subunit zeta | location=GLCHR03:1883520-1885199(+) | length=559;orf106898 source=GLCHR03 coords=1883514..1885196 length=561 frame=3 desc=| organism=Giardia_Assemblage_A_iso
22.8656	22.9582	22.9526	19.8987	23.2091	23.1677	23.3226	23.7738	23.1812	20.4829	23.0397	23.1497	22.5087	22.825	0.316333	1.24516	5	5	5	25.1	25.1	25.1	38.103	0	41.993	127450000	30	22.9582	23.1812	0.222923	orf240455;GL50803_13943	orf240455;GL50803_13943	orf240455 source=GLCHR05 coords=3280870..3281871 length=334 frame=1 desc=| organism=Giardia_Assemblage_A_isolate_WB | version=2013-02-08 | length=4471437 | SO=chromosome;GL50803_13943 | organism=Giardia_Assemblage_A_isolate_WB | product=Eukaryotic translat
23.1356	23.5506	23.6691	20.4294	20.9616	20.3227	23.4989	23.6175	23.34	22.6916	20.922	19.8755	22.0115	22.3242	0.31275	1.24207	5	5	5	10.1	10.1	10.1	82.637	0	38.683	101470000	20	23.5506	23.4194	-0.131189	GL50803_15555;orf111255	GL50803_15555;orf111255	GL50803_15555 | organism=Giardia_Assemblage_A_isolate_WB | product=ATP-dependent RNA helicase | location=GLCHR03:1648478-1650670(-) | length=730;orf111255 source=GLCHR03 coords=1650706..1648481 length=742 frame=4 desc=| organism=Giardia_Assemblage_A_isolat
20.4288	20.0482	21.8684	20.4141	19.5638	20.5627	21.9026	21.9142	21.8148	19.4919	19.7004	19.9195	20.481	20.7906	0.309567	1.23934	2	2	2	10.8	10.8	10.8	20.455	0.0038647	11.509	28108000	5	21.8684	21.9026	0.0341835	GL50803_15472;orf234724;GL50803_24947;orf168242	GL50803_15472;orf234724;GL50803_24947;orf168242	GL50803_15472 | organism=Giardia_Assemblage_A_isolate_WB | product=Hypothetical protein | location=GLCHR05:2839282-2839842(+) | length=186;orf234724 source=GLCHR05 coords=2839267..2839839 length=191 frame=1 desc=| organism=Giardia_Assemblage_A_isolate_WB |
24.3016	23.97	24.2903	25.0688	24.9329	24.7787	25.0228	24.6831	24.9268	25.0876	24.6531	24.7989	24.5571	24.862	0.305	1.23542	17	17	17	39.6	39.6	39.6	73.121	0	126.36	388210000	55	24.5402	24.8628	0.322674	GL50803_10232;orf106878	GL50803_10232;orf106878	GL50803_10232 | organism=Giardia_Assemblage_A_isolate_WB | product=Hypothetical protein | location=GLCHR03:1881450-1883459(+) | length=669;orf106878 source=GLCHR03 coords=1881429..1883456 length=676 frame=3 desc=| organism=Giardia_Assemblage_A_isolate_WB |
24.9904	24.961	25.0219	18.8347	20.0027	19.8741	25.182	25.2321	25.1547	20.1549	18.8173	20.9366	22.2808	22.5796	0.2988	1.23012	13	13	13	27.8	27.8	27.8	93.683	0	98.105	288710000	54	24.9904	25.182	0.191513	GL50803_16935;orf95157	GL50803_16935;orf95157	GL50803_16935 | organism=Giardia_Assemblage_A_isolate_WB | product=Hypothetical protein | location=GLCHR03:1046378-1049002(+) | length=874;orf95157 source=GLCHR03 coords=1046303..1048999 length=899 frame=2 desc=| organism=Giardia_Assemblage_A_isolate_WB |
20.0134	19.3581	19.5278	19.6987	19.6323	19.1722	20.0156	19.6512	21.2843	19.9492	19.5082	18.7862	19.5671	19.8658	0.2987	1.23004	1	1	1	28	28	28	11.843	0.0053957	7.1237	8651000	1	NaN	21.2843	NaN	GL50803_17337;orf30775	GL50803_17337;orf30775	GL50803_17337 | organism=Giardia_Assemblage_A_isolate_WB | product=Ribosomal protein P1B | location=GLCHR01:683669-684025(-) | length=118;orf30775 source=GLCHR01 coords=684049..683672 length=126 frame=5 desc=| organism=Giardia_Assemblage_A_isolate_WB | ver
19.4642	22.4916	19.1126	20.4992	20.4163	21.7913	21.8278	21.7231	19.5756	20.4331	20.4304	21.5772	20.6292	20.9279	0.298667	1.23001	3	3	3	12.8	12.8	12.8	48.437	0	26.2	28962000	6	22.1414	21.7231	-0.418297	GL50803_2098;orf70467	GL50803_2098;orf70467	GL50803_2098 | organism=Giardia_Assemblage_A_isolate_WB | product=ATP-dependent RNA helicase p54, putative | location=GLCHR02:751989-753281(-) | length=430;orf70467 source=GLCHR02 coords=753583..752279 length=435 frame=6 desc=| organism=Giardia_Assemblage_
24.2921	24.3454	24.4626	23.9252	20.205	23.1261	24.3101	24.2407	24.4092	23.1011	23.1086	22.9746	23.3927	23.6907	0.297983	1.22942	12	12	12	28.8	28.8	28.8	83.799	0	153.07	221710000	56	24.2921	23.6746	-0.617449	GL50803_15218;orf15832	GL50803_15218;orf15832	GL50803_15218 | organism=Giardia_Assemblage_A_isolate_WB | product=WD-40 repeat protein | location=GLCHR01:1220050-1222413(+) | length=787;orf15832 source=GLCHR01 coords=1219830..1222214 length=795 frame=3 desc=| organism=Giardia_Assemblage_A_isolate_WB |
18.859	20.7691	20.1072	19.1061	20.8832	19.5287	21.3374	19.2448	21.2889	19.7259	19.2895	20.1528	19.8756	20.1732	0.297667	1.22915	3	3	3	6.3	6.3	6.3	101.18	0.0011862	17.092	14252000	3	NaN	21.3131	NaN	GL50803_9894;orf156626	GL50803_9894;orf156626	GL50803_9894 | organism=Giardia_Assemblage_A_isolate_WB | product=Protein phosphatase 2A regulatory subunit, putative | location=GLCHR04:1618007-1620685(+) | length=892;orf156626 source=GLCHR04 coords=1617968..1620682 length=905 frame=2 desc=| organism=Gia
23.2139	23.3153	23.6489	19.211	20.0464	20.1275	23.8925	23.9003	24.1542	20.3268	20.2966	18.7777	21.5938	21.8913	0.297517	1.22903	11	11	11	8.4	8.4	8.4	201.47	0	74.075	122990000	27	23.3153	23.9003	0.584963	orf115563;GL50803_24842	orf115563;GL50803_24842	orf115563 source=GLCHR03 coords=1351357..1345805 length=1851 frame=4 desc=| organism=Giardia_Assemblage_A_isolate_WB | version=2013-02-08 | length=1958359 | SO=chromosome;GL50803_24842 | organism=Giardia_Assemblage_A_isolate_WB | product=Protein 21.1 | loc
22.554	22.819	22.3955	20.3505	19.9671	20.6386	22.7027	22.682	22.6532	20.6314	22.1866	19.6504	21.4541	21.751	0.296933	1.22853	4	4	4	2.4	2.4	2.4	215.41	0	26.023	58436000	14	22.554	22.6676	0.113642	GL50803_17105;orf215721	GL50803_17105;orf215721	GL50803_17105 | organism=Giardia_Assemblage_A_isolate_WB | product=IFT complex B | location=GLCHR05:1508881-1514763(+) | length=1960;orf215721 source=GLCHR05 coords=1508878..1514760 length=1961 frame=1 desc=| organism=Giardia_Assemblage_A_isolate_WB | vers
19.9993	21.6841	19.1288	21.4394	20.2273	20.0571	21.9399	21.7446	22.2008	18.8977	19.9496	19.5826	20.4227	20.7192	0.296533	1.22819	2	2	2	6	6	6	44.243	0.0010695	13.239	25729000	6	21.6841	21.9399	0.255886	GL50803_21331;orf139820	GL50803_21331;orf139820	GL50803_21331 | organism=Giardia_Assemblage_A_isolate_WB | product=26S protease regulatory subunit 7 | location=GLCHR04:400840-402045(+) | length=401;orf139820 source=GLCHR04 coords=400816..402042 length=409 frame=1 desc=| organism=Giardia_Assemblage_A_iso
20.1013	18.562	19.4324	20.5935	20.2281	20.5738	20.5046	21.1864	21.1735	19.7745	19.9788	18.6226	19.9152	20.2067	0.29155	1.22395	2	2	2	7.9	7.9	7.9	43.325	0.0029155	11.611	20096000	3	NaN	21.18	NaN	GL50803_4248;orf70302	GL50803_4248;orf70302	GL50803_4248 | organism=Giardia_Assemblage_A_isolate_WB | product=tumor suppressor protein-like protein | location=GLCHR02:763098-764279(-) | length=393;orf70302 source=GLCHR02 coords=764581..763388 length=398 frame=6 desc=| organism=Giardia_Assemblage_A_i
20.2557	21.5276	20.1049	20.503	20.5392	20.4319	21.5623	21.2608	21.2933	20.9826	20.6087	19.3946	20.5604	20.8504	0.29	1.22264	3	3	3	4.6	4.6	4.6	84.078	0	21.258	18847000	5	21.5276	21.2933	-0.234364	GL50803_16915;orf257250	GL50803_16915;orf257250	GL50803_16915 | organism=Giardia_Assemblage_A_isolate_WB | product=Protein 21.1 | location=GLCHR05:4351194-4353500(-) | length=768;orf257250 source=GLCHR05 coords=4353612..4351249 length=788 frame=4 desc=| organism=Giardia_Assemblage_A_isolate_WB | version
26.4611	26.3225	26.3816	26.6998	26.7183	26.6728	26.7057	26.8409	26.7367	26.8005	26.9316	26.9681	26.5427	26.8306	0.2879	1.22086	9	9	9	54.2	54.2	54.2	18.044	0	63.597	1448800000	99	26.5669	26.8207	0.253721	GL50803_17163;orf6888	GL50803_17163;orf6888	GL50803_17163 | organism=Giardia_Assemblage_A_isolate_WB | product=Peptidyl-prolyl cis-trans isomerase B precursor | location=GLCHR01:556210-556716(+) | length=168;orf6888 source=GLCHR01 coords=556156..556713 length=186 frame=1 desc=| organism=Giardia_Asse
25.2769	24.9885	25.2422	25.0718	25.1287	25.3932	25.9809	25.9563	25.8137	24.8407	25.0797	25.1439	25.1835	25.4692	0.28565	1.21896	16	16	14	50	50	44.4	40.342	0	112.37	615080000	92	25.1854	25.4788	0.293421	GL50803_103713;orf114320	GL50803_103713;orf114320	GL50803_103713 | organism=Giardia_Assemblage_A_isolate_WB | product=Protein disulfide isomerase PDI4 | location=GLCHR03:1433304-1434368(-) | length=354;orf114320 source=GLCHR03 coords=1434407..1433307 length=367 frame=6 desc=| organism=Giardia_Assemblage_A
19.9554	19.1095	20.3321	19.8283	20.3969	20.4477	20.1988	21.8583	19.4854	19.5931	20.0793	20.562	20.0116	20.2962	0.2845	1.21799	3	3	3	2.8	2.8	2.8	175.71	0	19.507	21814000	4	NaN	21.8583	NaN	GL50803_4657;orf30642	GL50803_4657;orf30642	GL50803_4657 | organism=Giardia_Assemblage_A_isolate_WB | product=Hypothetical protein | location=GLCHR01:694019-698806(-) | length=1595;orf30642 source=GLCHR01 coords=698827..694022 length=1602 frame=5 desc=| organism=Giardia_Assemblage_A_isolate_WB | ver
25.7569	25.7042	26.1454	23.0143	22.9941	22.1386	26.0349	25.7703	25.8635	22.5909	23.4366	23.6972	24.2922	24.5656	0.273317	1.20858	19	19	19	18.9	18.9	18.9	163.73	0	150.65	551860000	87	24.3593	24.7338	0.374496	GL50803_17130;orf200415	GL50803_17130;orf200415	GL50803_17130 | organism=Giardia_Assemblage_A_isolate_WB | product=Protein 21.1 | location=GLCHR04:572878-577380(-) | length=1500;orf200415 source=GLCHR04 coords=577410..572881 length=1510 frame=4 desc=| organism=Giardia_Assemblage_A_isolate_WB | version=2
23.8469	23.9071	23.9994	24.4113	24.3389	24.3647	24.4526	24.4138	24.2983	24.5619	24.2987	24.4693	24.1447	24.4158	0.27105	1.20669	8	8	8	30.2	30.2	30.2	47.619	0	76.204	277540000	45	24.1691	24.4332	0.264111	orf91889;GL50803_91056	orf91889;GL50803_91056	orf91889 source=GLCHR03 coords=823525..824805 length=427 frame=1 desc=| organism=Giardia_Assemblage_A_isolate_WB | version=2013-02-08 | length=1958359 | SO=chromosome;GL50803_91056 | organism=Giardia_Assemblage_A_isolate_WB | product=Aspartate aminotransfe
23.6258	23.7554	23.7217	20.2744	23.5509	23.5662	23.5742	23.3855	23.3789	23.6007	22.8692	23.3028	23.0824	23.3519	0.269483	1.20538	7	7	7	31.3	31.3	31.3	37.252	0	48.125	141630000	34	23.6258	23.3822	-0.243597	GL50803_17483;orf136275	GL50803_17483;orf136275	GL50803_17483 | organism=Giardia_Assemblage_A_isolate_WB | product=Chaperone protein dnaJ | location=GLCHR04:163821-164810(+) | length=329;orf136275 source=GLCHR04 coords=163713..164807 length=365 frame=3 desc=| organism=Giardia_Assemblage_A_isolate_WB | v
20.4099	21.2249	21.1246	20.0909	20.3765	19.4092	21.3729	21.4301	21.3662	21.2467	19.0538	19.7646	20.4393	20.7057	0.266383	1.20279	2	2	2	9.6	9.6	9.6	28.142	0.0010684	13.239	22101000	7	21.1747	21.3729	0.198214	GL50803_10027;orf211892	GL50803_10027;orf211892	GL50803_10027 | organism=Giardia_Assemblage_A_isolate_WB | product=Hypothetical protein | location=GLCHR05:1201281-1202036(+) | length=251;orf211892 source=GLCHR05 coords=1201257..1202033 length=259 frame=3 desc=| organism=Giardia_Assemblage_A_isolate_WB |
25.4725	25.0753	25.204	24.7503	24.2977	24.2207	25.5745	25.8596	25.4663	24.813	24.3404	24.549	24.8367	25.1005	0.263717	1.20057	10	10	10	38.6	38.6	38.6	39.064	0	72.424	506020000	42	24.9128	25.1397	0.226864	GL50803_6184;orf127815	GL50803_6184;orf127815	GL50803_6184 | organism=Giardia_Assemblage_A_isolate_WB | product=Branched-chain amino acid aminotransferase lateral transfer candidate | location=GLCHR03:470122-471189(-) | length=355;orf127815 source=GLCHR03 coords=471192..470125 length=356 frame=5 desc=
19.2806	19.2767	20.5245	19.2573	20.349	20.1541	19.6377	20.0135	21.5885	19.2486	20.2137	19.7171	19.807	20.0698	0.262817	1.19982	1	1	1	2.6	2.6	2.6	65.466	0.0070114	6.9084	10936000	3	NaN	21.5885	NaN	GL50803_22204;orf3026	GL50803_22204;orf3026	GL50803_22204 | organism=Giardia_Assemblage_A_isolate_WB | product=Methionyl-tRNA synthetase | location=GLCHR01:243601-245349(+) | length=582;orf3026 source=GLCHR01 coords=243574..245346 length=591 frame=1 desc=| organism=Giardia_Assemblage_A_isolate_WB |
24.9087	24.9165	24.8734	23.4668	23.7017	23.5077	24.9993	24.8068	24.9408	23.9915	24.1308	24.0703	24.2291	24.4899	0.260783	1.19813	12	12	12	35.2	35.2	35.2	60.646	0	80.298	339480000	46	24.2875	24.4688	0.181246	orf73779;GL50803_13500	orf73779;GL50803_13500	orf73779 source=GLCHR02 coords=525539..523851 length=563 frame=5 desc=| organism=Giardia_Assemblage_A_isolate_WB | version=2013-02-08 | length=1519671 | SO=chromosome;GL50803_13500 | organism=Giardia_Assemblage_A_isolate_WB | product=TCP-1 chaperonin subun
27.8679	27.8173	27.7527	28.6055	28.6747	28.8117	28.0668	27.9982	27.989	28.9493	29.0545	29.0351	28.255	28.5155	0.260517	1.19791	13	13	13	68.1	68.1	68.1	20.855	0	237.51	4027800000	117	28.2367	28.5081	0.271362	GL50803_17056;orf300563	GL50803_17056;orf300563	GL50803_17056 | organism=Giardia_Assemblage_A_isolate_WB | product=Ribosomal protein L9 | location=GLCHR05:1003973-1004530(-) | length=185;orf300563 source=GLCHR05 coords=1004569..1003976 length=198 frame=6 desc=| organism=Giardia_Assemblage_A_isolate_WB |
19.906	19.8713	20.1142	20.0718	20.461	19.1745	20.343	20.0164	22.364	20.0603	19.1019	19.266	19.9331	20.1919	0.2588	1.19648	2	2	2	2.4	2.4	2.4	144.93	0.0010638	13.036	22841000	5	NaN	22.364	NaN	GL50803_8228;orf18767	GL50803_8228;orf18767	GL50803_8228 | organism=Giardia_Assemblage_A_isolate_WB | product=DNA-dependent ATPase, putative | location=GLCHR01:1415720-1419550(+) | length=1276;orf18767 source=GLCHR01 coords=1415512..1419351 length=1280 frame=1 desc=| organism=Giardia_Assemblage_A_is
28.7556	28.7396	28.7811	28.2021	28.0517	28.1915	28.9523	28.9847	29.0661	28.3965	28.4378	28.4274	28.4536	28.7108	0.2572	1.19516	38	38	38	77.6	77.6	77.6	64.131	0	323.31	6086800000	373	28.4708	28.695	0.224211	GL50803_112103;orf109816	GL50803_112103;orf109816	GL50803_112103 | organism=Giardia_Assemblage_A_isolate_WB | product=Arginine deiminase | location=GLCHR03:1755615-1757357(-) | length=580;orf109816 source=GLCHR03 coords=1757360..1755618 length=581 frame=6 desc=| organism=Giardia_Assemblage_A_isolate_WB |
22.9629	22.711	23.1454	22.6778	22.6309	20.0634	22.8039	22.8389	22.9014	22.5737	22.2751	22.3405	22.3652	22.6222	0.257017	1.19501	3	3	3	7.7	7.7	7.7	65.607	0	21.678	84286000	19	22.711	22.6888	-0.0222092	GL50803_17277;orf285428	GL50803_17277;orf285428	GL50803_17277 | organism=Giardia_Assemblage_A_isolate_WB | product=Phospholipase B | location=GLCHR05:2242831-2244537(-) | length=568;orf285428 source=GLCHR05 coords=2244561..2242834 length=576 frame=4 desc=| organism=Giardia_Assemblage_A_isolate_WB | vers
28.0622	28.156	28.4039	25.2493	24.9193	24.3382	28.0583	28.3907	28.2231	25.3228	24.9599	25.7006	26.5215	26.7759	0.254417	1.19285	24	24	24	46.6	46.6	46.6	85.474	0	284.79	2969400000	164	26.6558	26.8794	0.223665	GL50803_17096;orf109791	GL50803_17096;orf109791	GL50803_17096 | organism=Giardia_Assemblage_A_isolate_WB | product=Protein 21.1 | location=GLCHR03:1757632-1759914(-) | length=760;orf109791 source=GLCHR03 coords=1759956..1757635 length=774 frame=5 desc=| organism=Giardia_Assemblage_A_isolate_WB | version
19.5664	22.1129	21.6033	19.9603	20.0323	20.2886	22.1311	21.9398	21.9861	19.9964	20.1061	18.9305	20.594	20.8483	0.254367	1.19281	5	5	5	9.8	9.8	9.8	99.417	0	32.053	30743000	14	21.8581	21.9861	0.12805	GL50803_21527;orf157323	GL50803_21527;orf157323	GL50803_21527 | organism=Giardia_Assemblage_A_isolate_WB | product=Hypothetical protein | location=GLCHR04:1666525-1669248(+) | length=907;orf157323 source=GLCHR04 coords=1666519..1669245 length=909 frame=1 desc=| organism=Giardia_Assemblage_A_isolate_WB |
22.6532	22.7185	23.2315	22.7159	22.7094	22.9155	23.6985	23.1707	22.9017	22.9328	22.8736	22.8883	22.824	23.0776	0.2536	1.19218	7	7	7	43.6	43.6	43.6	23.2	0	45.081	95400000	23	22.7172	22.9172	0.200006	GL50803_6563;orf293375	GL50803_6563;orf293375	GL50803_6563 | organism=Giardia_Assemblage_A_isolate_WB | product=Uracil phosphoribosyltransferase | location=GLCHR05:1664106-1664741(-) | length=211;orf293375 source=GLCHR05 coords=1664756..1664109 length=216 frame=5 desc=| organism=Giardia_Assemblage_A_i
19.696	19.5043	20.0005	19.8191	20.2718	20.4292	18.9922	19.551	18.9499	20.5912	22.9352	20.2137	19.9535	20.2055	0.25205	1.1909	2	2	2	2	2	2	191.53	0.0047393	11.052	34480000	2	NaN	22.9352	NaN	GL50803_201407163586YEAST	GL50803_201407163586YEAST	GL50803_201407163586YEAST | organism=crap | product=crap_P47054|NU192_YEAST Nucleoporin NUP192 OS=Saccharomyces cerevisiae (strain ATCC 204508 / S288c) GN=NUP192 PE=1 SV=1
19.5306	20.8968	19.256	20.6592	18.7341	20.0641	19.8837	20.5373	19.9884	20.4928	19.7298	20.0173	19.8568	20.1082	0.251417	1.19038	2	2	2	6.1	6.1	6.1	69.672	0.0019704	11.818	9571600	2	20.8968	NaN	NaN	GL50803_9038;orf296825	GL50803_9038;orf296825	GL50803_9038 | organism=Giardia_Assemblage_A_isolate_WB | product=Nicotinate phosphoribosyltransferase | location=GLCHR05:1411220-1413076(-) | length=618;orf296825 source=GLCHR05 coords=1413124..1411223 length=634 frame=6 desc=| organism=Giardia_Assemblage
20.3036	19.4698	19.9658	20.3269	20.6705	19.1566	19.561	19.2489	22.2577	20.3287	20.3007	19.6898	19.9822	20.2311	0.248933	1.18833	2	2	2	14.2	14.2	14.2	22.15	0.0011933	17.574	41540000	12	NaN	22.2577	NaN	GL50803_10459;orf15806	GL50803_10459;orf15806	GL50803_10459 | organism=Giardia_Assemblage_A_isolate_WB | product=CGI-35 protein, putative | location=GLCHR01:1219297-1219869(+) | length=190;orf15806 source=GLCHR01 coords=1219080..1219670 length=197 frame=3 desc=| organism=Giardia_Assemblage_A_isolate_W
19.6717	22.0843	22.1919	20.022	20.0358	19.8233	22.0699	22.018	21.775	20.0212	20.3291	19.1024	20.6382	20.8859	0.247767	1.18737	2	2	2	4.5	4.5	4.5	67.537	0.0010753	13.407	37022000	8	22.1381	22.018	-0.120119	GL50803_17474;orf205276	GL50803_17474;orf205276	GL50803_17474 | organism=Giardia_Assemblage_A_isolate_WB | product=Hypothetical protein | location=GLCHR04:218879-220696(-) | length=605;orf205276 source=GLCHR04 coords=220777..218882 length=632 frame=6 desc=| organism=Giardia_Assemblage_A_isolate_WB | ver
19.8096	20.7911	19.5902	20.1795	20.1821	19.939	20.5796	20.0445	20.6025	19.8652	20.6361	20.2463	20.0819	20.329	0.247117	1.18683	2	2	2	2.9	2.9	2.9	138.51	0.0011287	14.277	10285000	11	20.7911	20.591	-0.200104	GL50803_114912;orf201552	GL50803_114912;orf201552	GL50803_114912 | organism=Giardia_Assemblage_A_isolate_WB | product=hypothetical protein | location=GLCHR04:487373-491131(-) | length=1252;orf201552 source=GLCHR04 coords=491185..487376 length=1270 frame=6 desc=| organism=Giardia_Assemblage_A_isolate_WB |
24.2314	23.8316	24.1392	20.1632	20.3776	20.1156	23.9638	23.8398	23.8577	19.5215	22.9445	20.1862	22.1431	22.3856	0.242483	1.18303	5	5	5	23.2	23.2	23.2	40.587	0	35.515	143890000	24	24.1392	23.8487	-0.290493	GL50803_17375;orf177842	GL50803_17375;orf177842	GL50803_17375 | organism=Giardia_Assemblage_A_isolate_WB | product=Hypothetical protein | location=GLCHR04:2208642-2209730(-) | length=362;orf177842 source=GLCHR04 coords=2209738..2208647 length=364 frame=6 desc=| organism=Giardia_Assemblage_A_isolate_WB |
26.8974	26.8387	26.8445	24.5206	24.323	24.2142	26.8559	26.889	26.9583	25.6986	24.1507	24.5353	25.6064	25.848	0.241567	1.18228	16	16	16	62.4	62.4	62.4	37.055	0	220.58	1115100000	84	25.6796	26.2773	0.597647	orf94774;GL50803_10316	orf94774;GL50803_10316	orf94774 source=GLCHR03 coords=1019029..1020018 length=330 frame=1 desc=| organism=Giardia_Assemblage_A_isolate_WB | version=2013-02-08 | length=1958359 | SO=chromosome;GL50803_10316 | organism=Giardia_Assemblage_A_isolate_WB | product=Hypothetical protein
20.0135	20.114	20.7623	20.8359	20.8865	20.286	22.3511	19.3342	22.2918	20.254	20.2547	19.8577	20.483	20.7239	0.240883	1.18172	2	2	2	13.1	13.1	13.1	27.783	0.0010341	12.562	37887000	8	NaN	22.3215	NaN	GL50803_101919;orf41579	GL50803_101919;orf41579	GL50803_101919 | organism=Giardia_Assemblage_A_isolate_WB | product=5-AMP-activated protein kinase, beta-1 subunit | location=GLCHR02:210428-211165(+) | length=245;orf41579 source=GLCHR02 coords=210712..211449 length=246 frame=1 desc=| organism=Giardia_As
19.9332	19.1306	19.3677	20.7167	20.2584	21.0521	20.2899	19.3593	21.5196	20.1664	20.9431	19.6204	20.0764	20.3164	0.24	1.18099	2	2	2	3.4	3.4	3.4	151.94	0.0011325	14.361	11334000	3	NaN	21.5196	NaN	GL50803_92246;orf46328	GL50803_92246;orf46328	GL50803_92246 | organism=Giardia_Assemblage_A_isolate_WB | product=Cation-transporting ATPase 2, putative | location=GLCHR02:534350-538450(+) | length=1366;orf46328 source=GLCHR02 coords=534601..538734 length=1378 frame=1 desc=| organism=Giardia_Assemblage
23.0102	22.8733	18.9091	20.6165	20.1056	19.0366	18.6116	21.9583	22.8207	22.1444	19.953	20.4935	20.7585	20.9969	0.238367	1.17966	4	4	4	11.4	11.4	11.4	63.842	0	24.156	46191000	7	22.9418	22.1444	-0.797415	orf60999;GL50803_16328	orf60999;GL50803_16328	orf60999 source=GLCHR02 coords=1420093..1418390 length=568 frame=6 desc=| organism=Giardia_Assemblage_A_isolate_WB | version=2013-02-08 | length=1519671 | SO=chromosome;GL50803_16328 | organism=Giardia_Assemblage_A_isolate_WB | product=DRAP deaminase | loc
20.6722	18.8746	20.5	19.7123	20.0179	19.9794	20.4238	20.6341	21.3888	19.5178	19.7116	19.509	19.9594	20.1975	0.238117	1.17945	2	2	2	2.7	2.7	2.7	123.23	0.0010395	12.641	22800000	6	NaN	21.3888	NaN	GL50803_17082;orf62661	GL50803_17082;orf62661	GL50803_17082 | organism=Giardia_Assemblage_A_isolate_WB | product=Rab geranylgeranyltransferase | location=GLCHR02:1303829-1307221(-) | length=1130;orf62661 source=GLCHR02 coords=1307710..1304219 length=1164 frame=6 desc=| organism=Giardia_Assemblage_A_is
26.5069	26.3386	26.5175	27.174	27.1016	27.0964	26.9013	26.8546	26.8411	27.084	27.2232	27.2575	26.7892	27.0269	0.237783	1.17918	24	24	24	62.1	62.1	62.1	49.733	0	210.48	1563700000	176	26.8069	26.9926	0.185665	GL50803_21942;orf205939;GL50803_20140716301YEAST;GL50803_201407162783YEAST	GL50803_21942;orf205939	GL50803_21942 | organism=Giardia_Assemblage_A_isolate_WB | product=NADP-specific glutamate dehydrogenase | location=GLCHR04:171236-172585(-) | length=449;orf205939 source=GLCHR04 coords=172627..171239 length=463 frame=6 desc=| organism=Giardia_Assemblage_A
20.2622	19.6661	20.8884	19.4857	20.4316	20.066	19.2698	20.2468	19.0014	20.1364	23.8045	19.7631	20.1333	20.3703	0.237	1.17854	1	1	1	66.7	66.7	66.7	3.2468	0.0086281	6.7474	9888300	3	NaN	23.8045	NaN	orf158688	orf158688	orf158688 source=GLCHR04 coords=1776557..1776646 length=30 frame=2 desc=| organism=Giardia_Assemblage_A_isolate_WB | version=2013-02-08 | length=2762469 | SO=chromosome
20.0963	19.8223	19.1531	20.5133	20.1403	20.0195	22.7315	19.7194	19.4715	19.4828	19.7796	19.9789	19.9575	20.194	0.236483	1.17812	4	4	4	42.7	42.7	42.7	20.28	0	26.205	29382000	5	NaN	22.7315	NaN	GL50803_15252;orf304736	GL50803_15252;orf304736	GL50803_15252 | organism=Giardia_Assemblage_A_isolate_WB | product=Ubiquitin-conjugating enzyme E2-17 kDa 3 | location=CH991761:255420-255956(+) | length=178;orf304736 source=AACB02000029_frag coords=13898..14518 length=207 frame=2 desc=| organism=Giardia_
25.5005	25.3267	25.3458	25.3244	25.3418	25.2597	25.6475	25.801	25.7414	25.2503	25.4553	25.6192	25.3498	25.5858	0.235967	1.1777	14	14	14	52.1	52.1	52.1	36.635	0	136.57	672970000	117	25.3342	25.6334	0.299145	GL50803_9030;orf296933	GL50803_9030;orf296933	GL50803_9030 | organism=Giardia_Assemblage_A_isolate_WB | product=Protein 21.1 | location=GLCHR05:1404750-1405742(-) | length=330;orf296933 source=GLCHR05 coords=1405748..1404753 length=332 frame=5 desc=| organism=Giardia_Assemblage_A_isolate_WB | version=
19.909	22.8488	22.7711	19.1077	20.0755	19.1352	19.2406	23.0648	22.9217	19.7604	19.846	20.4231	20.6412	20.8761	0.234883	1.17681	3	3	3	9.8	9.8	9.8	53.039	0	17.885	55440000	7	22.8099	22.9933	0.183342	GL50803_22629;orf1073	GL50803_22629;orf1073	GL50803_22629 | organism=Giardia_Assemblage_A_isolate_WB | product=Hypothetical protein | location=GLCHR01:93429-94838(+) | length=469;orf1073 source=GLCHR01 coords=93399..94835 length=479 frame=3 desc=| organism=Giardia_Assemblage_A_isolate_WB | version=2
27.2017	27.3199	27.3984	27.1163	27.2103	27.2092	27.6467	27.6688	27.6572	27.2465	27.3059	27.3135	27.2426	27.4731	0.230467	1.17321	37	37	32	44.3	44.3	37.8	106.72	0	323.31	2175600000	228	27.2097	27.4801	0.270344	orf102489;GL50803_86511	orf102489;GL50803_86511	orf102489 source=GLCHR03 coords=1552447..1555356 length=970 frame=1 desc=| organism=Giardia_Assemblage_A_isolate_WB | version=2013-02-08 | length=1958359 | SO=chromosome;GL50803_86511 | organism=Giardia_Assemblage_A_isolate_WB | product=Acyl-CoA synthetase
24.5188	24.6168	24.3729	24.4468	24.7119	24.7633	24.63	24.8671	24.6099	25.1176	24.6966	24.8897	24.5717	24.8018	0.230067	1.17289	4	4	4	34.4	34.4	34.4	16.793	0	31.117	381080000	34	24.5678	24.7819	0.214056	GL50803_11301;orf154143	GL50803_11301;orf154143	GL50803_11301 | organism=Giardia_Assemblage_A_isolate_WB | product=Nucleoside diphosphate kinase | location=GLCHR04:1423378-1423833(+) | length=151;orf154143 source=GLCHR04 coords=1423372..1423830 length=153 frame=1 desc=| organism=Giardia_Assemblage_A_iso
23.9405	23.991	24.2837	23.8515	23.8479	23.8407	24.6009	24.3924	24.1828	24.2565	23.7676	23.9223	23.9592	24.1871	0.227867	1.1711	4	4	4	24.4	24.4	24.4	27.293	0	41.828	231510000	42	23.896	24.2197	0.323704	GL50803_15127;orf182738	GL50803_15127;orf182738	GL50803_15127 | organism=Giardia_Assemblage_A_isolate_WB | product=Deoxyribose-phosphate aldolase lateral transfer candidate | location=GLCHR04:1847981-1848757(-) | length=258;orf182738 source=GLCHR04 coords=1848805..1847984 length=274 frame=6 desc=| organ
25.7905	25.7628	25.85	25.0417	25.0264	25.1694	25.9895	25.9931	26.134	25.2264	25.3689	25.2753	25.4401	25.6645	0.2244	1.16829	12	12	2	40.7	40.7	6.4	32.973	0	93.958	666130000	107	25.4661	25.6792	0.21311	GL50803_114787;orf256549	GL50803_114787;orf256549	GL50803_114787 | organism=Giardia_Assemblage_A_isolate_WB | product=Alpha-7.3 giardin | location=GLCHR05:4401466-4402353(-) | length=295;orf256549 source=GLCHR05 coords=4402447..4401521 length=309 frame=6 desc=| organism=Giardia_Assemblage_A_isolate_WB | v
21.46	20.0861	20.9885	21.0215	20.3993	19.7862	21.4206	21.3339	21.5095	20.594	20.4326	19.7913	20.6236	20.847	0.223383	1.16747	3	3	3	6	6	6	73.052	0	18.087	22929000	7	21.2242	21.4206	0.196405	orf191372;GL50803_2822	orf191372	orf191372 source=GLCHR04 coords=1211453..1209504 length=650 frame=5 desc=| organism=Giardia_Assemblage_A_isolate_WB | version=2013-02-08 | length=2762469 | SO=chromosome
26.2184	26.2596	26.253	25.9241	25.937	25.9453	26.604	26.6933	26.6943	25.9178	26.0523	25.9117	26.0896	26.3122	0.222667	1.16689	27	27	27	44.7	44.7	44.7	79.512	0	223.52	1039000000	151	26.0819	26.3282	0.246279	GL50803_14373;orf90782	GL50803_14373;orf90782	GL50803_14373 | organism=Giardia_Assemblage_A_isolate_WB | product=Dynamin | location=GLCHR03:741223-743421(+) | length=732;orf90782 source=GLCHR03 coords=741184..743418 length=745 frame=1 desc=| organism=Giardia_Assemblage_A_isolate_WB | version=2013-02-0
19.7325	21.9085	20.248	22.4646	22.719	22.7318	22.377	19.5726	22.5352	22.0204	22.5693	22.0434	21.6341	21.853	0.218917	1.16386	4	4	4	6.4	6.4	6.4	159.45	0	24.76	62408000	14	22.5918	22.377	-0.214834	GL50803_101810;orf35317	GL50803_101810;orf35317	GL50803_101810 | organism=Giardia_Assemblage_A_isolate_WB | product=Phospholipid-transporting ATPase IIB, putative | location=GLCHR01:324324-328622(-) | length=1432;orf35317 source=GLCHR01 coords=328625..324327 length=1433 frame=4 desc=| organism=Giardia_A
24.2552	24.3243	24.5642	24.1861	23.7838	23.916	24.8091	24.5742	24.9231	23.9716	23.9768	24.0773	24.1716	24.3887	0.217083	1.16238	9	9	9	22.2	22.2	22.2	70.737	0	75.633	292260000	50	24.2206	24.3258	0.10515	GL50803_3206;orf125172	GL50803_3206;orf125172	GL50803_3206 | organism=Giardia_Assemblage_A_isolate_WB | product=Pyruvate kinase | location=GLCHR03:652902-654866(-) | length=654;orf125172 source=GLCHR03 coords=654890..652905 length=662 frame=6 desc=| organism=Giardia_Assemblage_A_isolate_WB | version=2
19.2955	20.2674	20.4479	21.1505	21.0258	19.8092	20.6933	22.3579	21.9436	20.2326	19.3502	18.7191	20.3327	20.5495	0.216733	1.1621	2	2	2	9.5	9.5	9.5	34.399	0.0020576	12.492	23461000	4	NaN	22.1507	NaN	GL50803_11129;orf169827	GL50803_11129;orf169827	GL50803_11129 | organism=Giardia_Assemblage_A_isolate_WB | product=Hypothetical protein | location=GLCHR04:2614501-2615448(+) | length=315;orf169827 source=GLCHR04 coords=2614485..2615447 length=321 frame=3 desc=| organism=Giardia_Assemblage_A_isolate_WB |
19.1756	19.8121	20.4971	20.103	21.5499	19.7149	19.5543	20.7594	21.226	19.9947	20.1448	20.4671	20.1421	20.3577	0.215617	1.1612	2	2	2	5.5	5.5	5.5	63.022	0.002002	12.055	20535000	3	NaN	21.226	NaN	GL50803_96306;orf141489	GL50803_96306;orf141489	GL50803_96306 | organism=Giardia_Assemblage_A_isolate_WB | product=Hypothetical protein | location=GLCHR04:529114-530817(+) | length=567;orf141489 source=GLCHR04 coords=529090..530814 length=575 frame=1 desc=| organism=Giardia_Assemblage_A_isolate_WB | ver
20.4223	22.0033	21.9236	21.2438	19.7106	19.2897	21.8542	22.4775	21.8292	18.853	20.1004	20.7686	20.7655	20.9805	0.214933	1.16065	3	3	3	8.2	8.2	8.2	78.489	0	20.189	31268000	12	21.9634	21.8542	-0.109213	GL50803_15112;orf212758	GL50803_15112;orf212758	GL50803_15112 | organism=Giardia_Assemblage_A_isolate_WB | product=Dual specificity phosphatase, catalytic | location=GLCHR05:1280596-1282719(+) | length=707;orf212758 source=GLCHR05 coords=1280560..1282716 length=719 frame=1 desc=| organism=Giardia_Assemb
19.8335	19.5917	20.086	19.6722	20.4699	19.8446	21.1648	18.1167	22.0697	20.7995	20.3105	18.326	19.9163	20.1312	0.214883	1.16061	3	3	3	3.9	3.9	3.9	183.28	0	20.438	21326000	4	NaN	21.6173	NaN	GL50803_17406;orf55842	GL50803_17406;orf55842	GL50803_17406 | organism=Giardia_Assemblage_A_isolate_WB | product=Phosphoinositide-3-kinase, class 3 | location=GLCHR02:1190054-1194970(+) | length=1638;orf55842 source=GLCHR02 coords=1190417..1195354 length=1646 frame=2 desc=| organism=Giardia_Assemblage
24.0155	24.4493	24.0108	20.3355	22.869	20.6544	23.6387	23.8937	23.8941	23.8229	19.5065	22.8659	22.7224	22.937	0.21455	1.16034	7	7	7	15.2	15.2	15.2	82.021	0	46.083	157830000	25	24.0132	23.8229	-0.190271	GL50803_3957;orf280324	GL50803_3957;orf280324	GL50803_3957 | organism=Giardia_Assemblage_A_isolate_WB | product=Kinase, NEK | location=GLCHR05:2624672-2626897(-) | length=741;orf280324 source=GLCHR05 coords=2626918..2624675 length=748 frame=6 desc=| organism=Giardia_Assemblage_A_isolate_WB | version=2
19.7045	19.5267	20.0153	20.4085	20.1728	20.1927	20.2829	19.0342	18.1681	19.6566	21.1173	23.0484	20.0034	20.2179	0.2145	1.1603	1	1	1	46.2	46.2	46.2	6.0267	0.0086356	6.7734	33418000	2	NaN	23.0484	NaN	orf289166	orf289166	orf289166 source=GLCHR05 coords=1970907..1970752 length=52 frame=4 desc=| organism=Giardia_Assemblage_A_isolate_WB | version=2013-02-08 | length=4471437 | SO=chromosome
21.3408	21.6736	19.3358	20.0147	20.574	19.8069	21.7758	22.0794	21.0671	20.1591	20.0039	18.9208	20.4576	20.6677	0.21005	1.15673	2	2	2	5.3	5.3	5.3	76.119	0.0011198	14.136	23779000	7	21.5072	21.7758	0.268661	GL50803_112518;orf259454	GL50803_112518;orf259454	GL50803_112518 | organism=Giardia_Assemblage_A_isolate_WB | product=Kinase, NEK | location=GLCHR05:4192204-4194297(-) | length=697;orf259454 source=GLCHR05 coords=4194406..4192259 length=716 frame=6 desc=| organism=Giardia_Assemblage_A_isolate_WB | version
19.786	19.2073	20.166	19.7847	19.6237	20.8678	19.5518	22.6878	19.4733	19.595	19.8278	19.558	19.9059	20.1156	0.2097	1.15645	4	4	4	41.8	41.8	41.8	17.103	0	22.95	33765000	5	NaN	22.6878	NaN	GL50803_21943;orf205997	GL50803_21943;orf205997	GL50803_21943 | organism=Giardia_Assemblage_A_isolate_WB | product=Hypothetical protein | location=GLCHR04:167330-167791(-) | length=153;orf205997 source=GLCHR04 coords=167821..167333 length=163 frame=6 desc=| organism=Giardia_Assemblage_A_isolate_WB | ver
26.3386	26.4316	26.6281	22.5662	23.2165	23.1444	26.9052	26.7799	26.6528	23.1833	22.7621	23.2959	24.7209	24.9299	0.208967	1.15586	22	22	22	44.6	44.6	44.6	65.441	0	211.68	930570000	120	24.7776	24.9743	0.196745	GL50803_11105;orf222932	GL50803_11105;orf222932	GL50803_11105 | organism=Giardia_Assemblage_A_isolate_WB | product=Hypothetical protein | location=GLCHR05:2019199-2020965(+) | length=588;orf222932 source=GLCHR05 coords=2019157..2020962 length=602 frame=1 desc=| organism=Giardia_Assemblage_A_isolate_WB |
24.7605	19.7403	18.5759	19.7927	20.64	20.04	20.7054	25.3376	19.1909	20.5939	19.2059	19.7644	20.5916	20.7997	0.208117	1.15518	3	3	3	12.5	12.5	12.5	35.183	0	19.878	346260000	9	24.7605	25.3376	0.577106	GL50803_3994;orf30727	GL50803_3994;orf30727	GL50803_3994 | organism=Giardia_Assemblage_A_isolate_WB | product=Ubiquitin fusion degradation protein 1 | location=GLCHR01:687262-688203(-) | length=313;orf30727 source=GLCHR01 coords=688209..687265 length=315 frame=6 desc=| organism=Giardia_Assemblage_A_
29.6405	29.7537	29.562	30.054	29.9642	30.2358	29.9413	29.9603	29.8899	30.1492	30.2021	30.3092	29.8684	30.0753	0.206967	1.15426	26	26	26	82.1	82.1	82.1	36.335	0	323.31	15268000000	433	29.859	30.0547	0.195782	GL50803_6687;orf274780;GL50803_20140716104YEAST;GL50803_20140716103YEAST;GL50803_20140716102YEAST	GL50803_6687;orf274780	GL50803_6687 | organism=Giardia_Assemblage_A_isolate_WB | product=Glyceraldehyde 3-phosphate dehydrogenase | location=GLCHR05:3056628-3057638(-) | length=336;orf274780 source=GLCHR05 coords=3057662..3056631 length=344 frame=5 desc=| organism=Giardia_Assemb
20.1358	20.5808	21.4577	19.9071	20.0519	20.1873	21.8473	21.3244	21.4074	20.6053	19.3102	19.0668	20.3868	20.5936	0.2068	1.15413	2	2	2	4.9	4.9	4.9	71.351	0.0011429	14.624	22367000	5	21.4577	21.4074	-0.0503044	GL50803_27027;orf13057	GL50803_27027;orf13057	GL50803_27027 | organism=Giardia_Assemblage_A_isolate_WB | product=Hypothetical protein | location=GLCHR01:1018979-1020940(+) | length=653;orf13057 source=GLCHR01 coords=1018916..1020937 length=674 frame=2 desc=| organism=Giardia_Assemblage_A_isolate_WB |
22.9042	19.6271	20.049	22.873	22.8022	22.7361	20.3847	18.9545	23.5853	23.1986	23.2555	22.8522	21.8319	22.0385	0.206533	1.15391	3	3	3	14.4	14.4	14.4	35.101	0	20.382	66046000	17	22.8376	23.2271	0.389471	GL50803_33989;orf114247	GL50803_33989;orf114247	GL50803_33989 | organism=Giardia_Assemblage_A_isolate_WB | product=hypothetical protein | location=GLCHR03:1437850-1438788(-) | length=312;orf114247 source=GLCHR03 coords=1438923..1437853 length=357 frame=5 desc=| organism=Giardia_Assemblage_A_isolate_WB |
22.0529	21.7362	21.5904	19.1174	19.4589	21.1051	22.331	21.9886	22.2312	20.0639	20.7056	18.9709	20.8435	21.0485	0.20505	1.15273	4	4	4	5.7	5.7	5.7	106.91	0	28.972	35167000	16	21.7362	22.1099	0.373671	GL50803_24590;orf257397	GL50803_24590;orf257397	GL50803_24590 | organism=Giardia_Assemblage_A_isolate_WB | product=Protein 21.1 | location=GLCHR05:4339156-4342068(-) | length=970;orf257397 source=GLCHR05 coords=4342168..4339211 length=986 frame=6 desc=| organism=Giardia_Assemblage_A_isolate_WB | version
19.8961	19.2162	20.3399	20.2547	19.7577	19.383	19.6098	21.8191	19.0362	19.8886	19.3789	20.3376	19.8079	20.0117	0.203767	1.1517	4	4	4	3.9	3.9	3.9	181.83	0	21.504	14417000	2	NaN	21.8191	NaN	GL50803_21474;orf239933	GL50803_21474;orf239933	GL50803_21474 | organism=Giardia_Assemblage_A_isolate_WB | product=Hypothetical protein | location=GLCHR05:3241891-3246876(+) | length=1661;orf239933 source=GLCHR05 coords=3241882..3246873 length=1664 frame=1 desc=| organism=Giardia_Assemblage_A_isolate_WB
26.7296	26.6775	26.732	26.5454	26.7442	26.5205	27.0081	27.0196	26.9708	26.7708	26.7374	26.6505	26.6582	26.8595	0.201333	1.14976	29	29	29	44.3	44.3	44.3	97.133	0	240.41	1504000000	193	26.7035	26.8708	0.167248	GL50803_93358;orf101249	GL50803_93358;orf101249	GL50803_93358 | organism=Giardia_Assemblage_A_isolate_WB | product=Alcohol dehydrogenase | location=GLCHR03:1463926-1466592(+) | length=888;orf101249 source=GLCHR03 coords=1463920..1466589 length=890 frame=1 desc=| organism=Giardia_Assemblage_A_isolate_WB
23.7781	23.5337	23.6853	23.1343	22.9633	23.5573	23.9916	24.137	24.0942	22.9394	23.3445	23.3378	23.442	23.6408	0.19875	1.1477	9	9	9	9.3	9.3	9.3	138.09	0	90.683	174500000	42	23.5455	23.6681	0.122526	GL50803_8978;orf121952	GL50803_8978;orf121952	GL50803_8978 | organism=Giardia_Assemblage_A_isolate_WB | product=4-alpha-glucanotransferase | location=GLCHR03:890143-893790(-) | length=1215;orf121952 source=GLCHR03 coords=893796..890146 length=1217 frame=5 desc=| organism=Giardia_Assemblage_A_isolate_W
19.3334	20.5679	20.0498	19.3069	19.8966	19.8824	19.6531	20.8811	20.0126	20.5825	19.3396	19.755	19.8395	20.0373	0.197817	1.14696	2	2	2	5.1	5.1	5.1	45.576	0.0047664	11.146	13951000	2	NaN	20.8811	NaN	GL50803_89285;orf13455	GL50803_89285;orf13455	GL50803_89285 | organism=Giardia_Assemblage_A_isolate_WB | product=Hypothetical protein | location=GLCHR01:1046949-1048190(+) | length=413;orf13455 source=GLCHR01 coords=1046644..1047900 length=419 frame=1 desc=| organism=Giardia_Assemblage_A_isolate_WB |
24.2361	24.3484	24.1972	20.753	20.3992	20.3857	23.9514	24.2386	24.1293	22.9196	20.2766	19.9739	22.3866	22.5816	0.194967	1.1447	7	7	7	20.2	20.2	20.2	52.552	0	47.701	163910000	27	24.2361	24.0404	-0.195717	GL50803_17586;orf146023;GL50803_21799;orf255402	GL50803_17586;orf146023	GL50803_17586 | organism=Giardia_Assemblage_A_isolate_WB | product=Protein 21.1 | location=GLCHR04:845158-846600(+) | length=480;orf146023 source=GLCHR04 coords=845149..846597 length=483 frame=1 desc=| organism=Giardia_Assemblage_A_isolate_WB | version=201
24.86	25.1086	25.0978	24.7854	24.7459	24.736	25.2406	25.2077	25.349	24.9968	24.9243	24.7821	24.8889	25.0834	0.194467	1.1443	12	12	12	40.3	40.3	40.3	46.622	0	87.148	430650000	58	24.8227	25.1023	0.279568	GL50803_10358;orf184340	GL50803_10358;orf184340	GL50803_10358 | organism=Giardia_Assemblage_A_isolate_WB | product=A-type flavoprotein lateral transfer candidate | location=GLCHR04:1730357-1731601(-) | length=414;orf184340 source=GLCHR04 coords=1731613..1730360 length=418 frame=6 desc=| organism=Giardia
24.8705	24.7345	24.8776	24.8768	24.7962	24.6451	24.966	25.1854	25.1149	24.875	24.8293	24.9915	24.8001	24.9937	0.193567	1.14359	9	9	9	16.9	16.9	16.9	58.683	0	87.046	402210000	54	24.8334	24.9788	0.145411	orf3168;GL50803_7035	orf3168;GL50803_7035	orf3168 source=GLCHR01 coords=305548..307140 length=531 frame=1 desc=| organism=Giardia_Assemblage_A_isolate_WB | version=2013-02-08 | length=1491578 | SO=chromosome;GL50803_7035 | organism=Giardia_Assemblage_A_isolate_WB | product=Hypothetical protein | l
23.137	23.1905	23.033	19.5246	19.7874	20.2217	23.3169	22.9424	23.0465	20.6277	20.1684	19.9375	21.4824	21.6732	0.190867	1.14145	6	6	6	9	9	9	128.51	0	42.656	84123000	21	23.137	23.0465	-0.0904427	GL50803_93551;orf176737	GL50803_93551;orf176737	GL50803_93551 | organism=Giardia_Assemblage_A_isolate_WB | product=Metalloprotease, insulinase family | location=GLCHR04:2303665-2307066(-) | length=1133;orf176737 source=GLCHR04 coords=2307071..2303670 length=1134 frame=5 desc=| organism=Giardia_Assemblag
26.7044	26.8381	26.7393	25.6388	25.5991	25.5988	26.9944	26.9307	26.7407	25.8477	25.9145	25.8301	26.1864	26.3764	0.189933	1.14071	21	21	21	65.8	65.8	65.8	43.636	0	178.72	1309100000	133	26.1716	26.3276	0.156002	GL50803_13584;orf305159	GL50803_13584;orf305159	GL50803_13584 | organism=Giardia_Assemblage_A_isolate_WB | product=Hypothetical protein | location=CH991767:1110208-1111368(+) | length=386;orf305159 source=AACB02000066 coords=3999..5222 length=408 frame=3 desc=| organism=Giardia_Assemblage_A_isolate_WB |
23.7769	23.7971	23.6262	23.366	23.3008	23.3625	23.9272	23.9711	23.8753	23.6821	23.3406	23.5693	23.5383	23.7276	0.18935	1.14025	9	9	9	25.8	25.8	25.8	46.23	0	59.845	196230000	58	23.4961	23.7787	0.282574	GL50803_6633;orf200900	GL50803_6633;orf200900	GL50803_6633 | organism=Giardia_Assemblage_A_isolate_WB | product=Farnesyl diphosphate synthase | location=GLCHR04:541501-542724(-) | length=407;orf200900 source=GLCHR04 coords=542739..541504 length=412 frame=4 desc=| organism=Giardia_Assemblage_A_isolate_
20.476	21.0083	19.9023	20.5377	19.8166	19.2361	18.8241	21.3852	21.4145	21.1453	19.8258	19.5084	20.1628	20.3506	0.187717	1.13896	2	2	2	2.6	2.6	2.6	155.22	0.0010363	12.589	13592000	7	NaN	21.3998	NaN	orf95258;GL50803_16934	orf95258;GL50803_16934	orf95258 source=GLCHR03 coords=1052374..1056498 length=1375 frame=1 desc=| organism=Giardia_Assemblage_A_isolate_WB | version=2013-02-08 | length=1958359 | SO=chromosome;GL50803_16934 | organism=Giardia_Assemblage_A_isolate_WB | product=Tetratricopeptide r
22.795	23.0038	23.0682	22.1209	22.655	20.2949	23.6051	23.4783	23.3886	19.6545	22.4272	22.5073	22.323	22.5102	0.1872	1.13855	6	6	6	15.2	15.2	15.2	67.206	0	37.866	108320000	18	22.795	23.3886	0.593685	GL50803_15956;orf12634	GL50803_15956;orf12634	GL50803_15956 | organism=Giardia_Assemblage_A_isolate_WB | product=WD-40 repeat protein | location=GLCHR01:990893-992746(+) | length=617;orf12634 source=GLCHR01 coords=990839..992743 length=635 frame=2 desc=| organism=Giardia_Assemblage_A_isolate_WB | vers
20.2763	22.8151	20.0336	21.0421	20.3999	19.0375	22.8686	19.9847	23.0814	19.7649	19.6073	19.416	20.6008	20.7872	0.1864	1.13792	2	2	2	8.3	8.3	8.3	68.21	0.0011547	15.101	42744000	7	22.8151	22.975	0.159883	GL50803_15888;orf36528	GL50803_15888;orf36528	GL50803_15888 | organism=Giardia_Assemblage_A_isolate_WB | product=hypothetical protein | location=GLCHR01:184061-185932(-) | length=623;orf36528 source=GLCHR01 coords=185959..184064 length=632 frame=5 desc=| organism=Giardia_Assemblage_A_isolate_WB | vers
26.8795	26.771	26.7742	25.3853	25.4521	25.6532	27.0169	27.0808	27.1355	25.4012	25.6765	25.7205	26.1526	26.3386	0.186017	1.13762	32	32	32	47.7	47.7	47.7	109.26	0	320.4	1432300000	177	26.2121	26.3687	0.156565	GL50803_7031;orf35534	GL50803_7031;orf35534	GL50803_7031 | organism=Giardia_Assemblage_A_isolate_WB | product=Spindle pole protein, putative | location=GLCHR01:308747-311734(-) | length=995;orf35534 source=GLCHR01 coords=311764..308750 length=1005 frame=5 desc=| organism=Giardia_Assemblage_A_isolate
19.2884	19.352	19.2285	19.8143	20.2449	20.216	20.2048	22.2573	18.8476	19.0127	20.245	18.6927	19.6907	19.8767	0.186	1.13761	2	2	2	9.5	9.5	9.5	42.013	0	17.935	30799000	10	NaN	22.2573	NaN	GL50803_5012;orf303991	GL50803_5012;orf303991	GL50803_5012 | organism=Giardia_Assemblage_A_isolate_WB | product=Hypothetical protein | location=CH991767:871411-872547(-) | length=378;orf303991 source=AACB02000013_frag coords=38918..37776 length=381 frame=4 desc=| organism=Giardia_Assemblage_A_isolate_
20.4379	18.9211	19.2585	20.689	20.4508	19.6325	20.138	19.8193	21.5389	19.9977	20.1142	18.8967	19.8983	20.0841	0.185833	1.13747	2	2	2	23.8	23.8	23.8	13.23	0	18.533	30074000	6	NaN	21.5389	NaN	GL50803_2825;orf191400	GL50803_2825;orf191400	GL50803_2825 | organism=Giardia_Assemblage_A_isolate_WB | product=Ribosomal protein L7Ae | location=GLCHR04:1207642-1208010(-) | length=122;orf191400 source=GLCHR04 coords=1208028..1207645 length=128 frame=4 desc=| organism=Giardia_Assemblage_A_isolate_WB
19.9533	20.2293	19.8259	20.4079	20.381	19.2088	20.1275	19.6997	21.969	19.9528	19.6713	19.693	20.001	20.1856	0.184517	1.13644	2	2	2	7.8	7.8	7.8	37.881	0.0020534	12.469	23069000	5	NaN	21.969	NaN	GL50803_14680;orf40106	GL50803_14680;orf40106	GL50803_14680 | organism=Giardia_Assemblage_A_isolate_WB | product=hypothetical protein | location=GLCHR02:105491-106531(+) | length=346;orf40106 source=GLCHR02 coords=105727..106815 length=363 frame=1 desc=| organism=Giardia_Assemblage_A_isolate_WB | vers
25.2386	25.0436	24.9937	25.6829	26.0312	26.1186	25.7483	25.7751	25.4762	25.6861	25.6165	25.9091	25.5181	25.7019	0.183783	1.13586	10	10	10	67	67	67	20.852	0	85.036	693060000	71	25.4607	25.7172	0.256456	GL50803_10429;orf153324	GL50803_10429;orf153324	GL50803_10429 | organism=Giardia_Assemblage_A_isolate_WB | product=Wos2 protein | location=GLCHR04:1363139-1363696(+) | length=185;orf153324 source=GLCHR04 coords=1363082..1363693 length=204 frame=2 desc=| organism=Giardia_Assemblage_A_isolate_WB | version
27.1105	27.1066	27.1914	25.28	25.5956	25.4636	27.0956	26.9756	26.8908	25.9653	25.9807	25.9335	26.2913	26.4736	0.1823	1.13469	38	38	38	29.8	29.8	29.8	195.87	0	307.63	1365900000	186	26.3511	26.4358	0.0846539	GL50803_10885;orf105893	GL50803_10885;orf105893	GL50803_10885 | organism=Giardia_Assemblage_A_isolate_WB | product=4-alpha-glucanotransferase, amylo-alpha-1,6-glucosidase | location=GLCHR03:1787030-1792225(+) | length=1731;orf105893 source=GLCHR03 coords=1786958..1792222 length=1755 frame=2 desc=| organ
20.8301	19.4469	19.499	20.0524	20.028	20.037	19.2965	19.215	19.0732	19.2907	20.0675	24.0431	19.9822	20.1643	0.1821	1.13453	1	1	1	14.6	14.6	14.6	9.635	0.0046729	9.4703	93702000	9	NaN	24.0431	NaN	GL50803_32916;GL50803_41476;orf318626;orf317648;GL50803_112009;orf312640;orf157914;orf152566;orf317684;GL50803_114653	GL50803_32916;GL50803_41476;orf318626;orf317648;GL50803_112009;orf312640;orf157914;orf152566;orf317684;GL50803_114653	GL50803_32916 | organism=Giardia_Assemblage_A_isolate_WB | product=VSP | location=CH991791:737-1027(+) | length=96;GL50803_41476 | organism=Giardia_Assemblage_A_isolate_WB | product=VSP | location=CH991779:1052924-1053469(+) | length=181;orf318626 source=C
26.3698	26.3117	26.445	26.168	26.2958	26.358	26.623	26.7004	26.6178	26.35	26.3719	26.3664	26.3247	26.5049	0.1802	1.13304	8	8	8	44.5	44.5	44.5	26.57	0	59.374	1037100000	68	26.3349	26.4948	0.159985	GL50803_15427;orf121213	GL50803_15427;orf121213	GL50803_15427 | organism=Giardia_Assemblage_A_isolate_WB | product=Giardia trophozoite antigen GTA-2 | location=GLCHR03:946579-947289(-) | length=236;orf121213 source=GLCHR03 coords=947382..946582 length=267 frame=5 desc=| organism=Giardia_Assemblage_A_iso
22.1249	21.9831	20.3652	20.4988	20.3852	19.2042	21.8014	21.9636	21.8379	20.2066	19.7098	20.1224	20.7602	20.9403	0.18005	1.13292	5	5	5	7	7	7	114.82	0	31.085	28623000	10	22.054	21.8379	-0.216141	GL50803_16020;orf33139	GL50803_16020;orf33139	GL50803_16020 | organism=Giardia_Assemblage_A_isolate_WB | product=Hypothetical protein | location=GLCHR01:480021-483119(-) | length=1032;orf33139 source=GLCHR01 coords=483248..480024 length=1075 frame=4 desc=| organism=Giardia_Assemblage_A_isolate_WB | ve
19.5892	18.8801	19.6111	19.942	19.6278	19.9552	22.2308	19.5954	18.1888	20.0317	19.8888	18.7281	19.6009	19.7773	0.176367	1.13003	2	2	2	13	13	13	25.589	0.0020346	12.306	25750000	3	NaN	22.2308	NaN	GL50803_5786;orf95055	GL50803_5786;orf95055	GL50803_5786 | organism=Giardia_Assemblage_A_isolate_WB | product=Ribosome biogenesis protein NEP1, putative | location=GLCHR03:1041368-1042063(+) | length=231;orf95055 source=GLCHR03 coords=1041353..1042060 length=236 frame=2 desc=| organism=Giardia_Assem
24.809	24.7959	24.9011	23.259	22.9382	23.2297	25.0818	24.8904	24.9091	23.4925	22.9627	23.6483	23.9888	24.1641	0.175317	1.12921	15	15	15	41.2	41.2	41.2	54.205	0	106.63	325990000	45	24.0274	24.2694	0.24194	GL50803_16540;orf81368	GL50803_16540;orf81368	GL50803_16540 | organism=Giardia_Assemblage_A_isolate_WB | product=Dynein regulatory complex | location=GLCHR03:45700-47106(+) | length=468;orf81368 source=GLCHR03 coords=45640..47103 length=488 frame=1 desc=| organism=Giardia_Assemblage_A_isolate_WB | ver
25.0534	24.9575	24.9111	24.3298	23.9773	23.8115	24.8946	25.4536	25.1726	24.3454	24.1347	24.0902	24.5068	24.6819	0.175083	1.12903	13	13	13	29.6	29.6	29.6	64.752	0	120.38	389370000	46	24.6205	24.62	-0.000488281	GL50803_16124;orf281557	GL50803_16124;orf281557	GL50803_16124 | organism=Giardia_Assemblage_A_isolate_WB | product=TCP-1 chaperonin subunit eta | location=GLCHR05:2528272-2530059(-) | length=595;orf281557 source=GLCHR05 coords=2530077..2528275 length=601 frame=4 desc=| organism=Giardia_Assemblage_A_isol
23.1846	23.1348	23.3764	23.1477	20.3888	23.2328	22.9572	23.219	22.9074	22.4877	23.0274	22.915	22.7442	22.9189	0.174767	1.12878	5	5	5	13.2	13.2	13.2	69.805	0	36.078	107850000	21	23.1846	22.9361	-0.248493	GL50803_26364;orf19627	GL50803_26364;orf19627	GL50803_26364 | organism=Giardia_Assemblage_A_isolate_WB | product=Hypothetical protein | location=GLCHR01:1459448-1461313(-) | length=621;orf19627 source=GLCHR01 coords=1461306..1459255 length=684 frame=6 desc=| organism=Giardia_Assemblage_A_isolate_WB |
25.7386	25.6259	25.2376	23.4529	23.946	24.3427	26.1145	25.6249	25.7689	23.8364	23.8117	24.228	24.724	24.8974	0.17345	1.12775	11	11	11	35.6	35.6	35.6	61.288	0	92.223	530670000	55	24.7902	24.9264	0.136238	orf94155;GL50803_11563	orf94155;GL50803_11563	orf94155 source=GLCHR03 coords=976459..978120 length=554 frame=1 desc=| organism=Giardia_Assemblage_A_isolate_WB | version=2013-02-08 | length=1958359 | SO=chromosome;GL50803_11563 | organism=Giardia_Assemblage_A_isolate_WB | product=hypothetical protein |
21.7115	21.7509	21.6755	19.9588	20.7515	21.5052	21.83	21.7054	21.9585	19.8524	21.6569	21.3901	21.2256	21.3989	0.173317	1.12765	3	3	3	3.8	3.8	3.8	133.6	0	18.643	39009000	13	21.6935	21.7054	0.0119114	GL50803_104173;orf168020	GL50803_104173;orf168020	GL50803_104173 | organism=Giardia_Assemblage_A_isolate_WB | product=Isoleucyl-tRNA synthetase | location=GLCHR04:2465183-2468680(+) | length=1165;orf168020 source=GLCHR04 coords=2465164..2468679 length=1172 frame=1 desc=| organism=Giardia_Assemblage_A_isol
20.2074	20.3113	19.5238	19.5004	19.9389	20.7867	20.5798	19.5792	21.2558	20.7144	20.2736	18.8886	20.0448	20.2152	0.170483	1.12544	1	1	1	3	3	3	63.896	0.0054054	7.1429	18706000	1	NaN	21.2558	NaN	GL50803_7966;orf49114	GL50803_7966;orf49114	GL50803_7966 | organism=Giardia_Assemblage_A_isolate_WB | product=hypothetical protein | location=GLCHR02:729466-731193(+) | length=575;orf49114 source=GLCHR02 coords=729726..731477 length=584 frame=3 desc=| organism=Giardia_Assemblage_A_isolate_WB | versi
24.0288	24.5659	24.3529	23.976	23.8741	23.8984	24.493	24.4898	24.399	24.1163	24.069	24.1373	24.116	24.2841	0.16805	1.12354	8	8	8	40.9	40.9	40.9	29.144	0	54.61	245570000	41	24.0024	24.2681	0.265682	GL50803_8903;orf5128	GL50803_8903;orf5128	GL50803_8903 | organism=Giardia_Assemblage_A_isolate_WB | product=Copine I | location=GLCHR01:439336-440100(+) | length=254;orf5128 source=GLCHR01 coords=439333..440097 length=255 frame=1 desc=| organism=Giardia_Assemblage_A_isolate_WB | version=2013-02-08
25.1753	25.3491	25.4145	24.8407	24.4394	24.7106	25.3918	25.6143	25.5515	24.7429	24.6994	24.9161	24.9883	25.1527	0.1644	1.1207	13	13	13	41.5	41.5	41.5	52.545	0	88.037	499540000	71	25.008	25.1539	0.145947	GL50803_4079;orf183838	GL50803_4079;orf183838	GL50803_4079 | organism=Giardia_Assemblage_A_isolate_WB | product=Protein phosphatase PP2A regulatory subunit B | location=GLCHR04:1766780-1768198(-) | length=472;orf183838 source=GLCHR04 coords=1768201..1766783 length=473 frame=6 desc=| organism=Giardia_A
20.3185	19.7688	19.9776	20.3493	20.7079	19.3691	20.1829	19.6721	20.8441	20.8135	20.1677	19.7911	20.0819	20.2452	0.163367	1.1199	2	2	2	8.3	8.3	8.3	50.877	0.0020141	12.161	13733000	3	NaN	20.8441	NaN	GL50803_92741;orf227251	GL50803_92741;orf227251	GL50803_92741 | organism=Giardia_Assemblage_A_isolate_WB | product=Kinase, CMGC CLK | location=GLCHR05:2313599-2314933(+) | length=444;orf227251 source=GLCHR05 coords=2313593..2314930 length=446 frame=2 desc=| organism=Giardia_Assemblage_A_isolate_WB | ver
19.466	19.8259	22.1373	19.6233	20.3335	20.1592	20.0141	22.2101	22.0288	19.9014	19.4202	18.9494	20.2575	20.4207	0.163133	1.11972	2	2	2	2.5	2.5	2.5	147.48	0.0011876	17.094	28080000	14	22.1373	22.1195	-0.0178413	GL50803_13452;orf135802	GL50803_13452;orf135802	GL50803_13452 | organism=Giardia_Assemblage_A_isolate_WB | product=Regulator of nonsense transcripts 1-like protein | location=GLCHR04:129238-133152(+) | length=1304;orf135802 source=GLCHR04 coords=129232..133149 length=1306 frame=1 desc=| organism=Giardia
24.6321	24.6267	24.2797	23.3697	24.1008	23.3243	24.7	24.5419	24.6843	23.7473	23.8841	23.743	24.0555	24.2168	0.161217	1.11823	14	14	14	16	16	16	206.89	0	144.43	289040000	74	24.1902	24.213	0.0227852	orf305525;orf319308;GL50803_32999	orf305525;orf319308	orf305525 source=AACB02000066 coords=34177..39714 length=1846 frame=1 desc=| organism=Giardia_Assemblage_A_isolate_WB | version=2010-03-10 | length=41384 | SO=contig;orf319308 source=CH991840 coords=982..2 length=327 frame=5 desc=| organism=Giardia_Assembl
19.3702	19.5589	20.3698	20.4644	20.5387	19.881	19.8651	19.3872	22.9149	19.2968	19.9256	19.7604	20.0305	20.1917	0.161167	1.11819	2	2	2	11.6	11.6	11.6	39.506	0.0020429	12.368	50124000	3	NaN	22.9149	NaN	GL50803_7953;orf114677	GL50803_7953;orf114677	GL50803_7953 | organism=Giardia_Assemblage_A_isolate_WB | product=Arsenical pump-driving ATPase | location=GLCHR03:1410522-1411586(-) | length=354;orf114677 source=GLCHR03 coords=1411607..1410525 length=361 frame=6 desc=| organism=Giardia_Assemblage_A_isol
26.7647	26.7735	26.7123	26.6326	26.8176	26.451	26.793	26.5795	26.6378	26.9935	27.0323	27.0781	26.6919	26.8524	0.160417	1.11761	8	8	8	55.6	55.6	55.6	14.051	0	147.32	1337100000	75	26.7385	26.8932	0.154749	GL50803_6022;orf198226	GL50803_6022;orf198226	GL50803_6022 | organism=Giardia_Assemblage_A_isolate_WB | product=Ribosomal protein S20 | location=GLCHR04:727332-727712(-) | length=126;orf198226 source=GLCHR04 coords=727751..727335 length=139 frame=5 desc=| organism=Giardia_Assemblage_A_isolate_WB | ver
27.0595	27.0262	26.9731	25.9214	26.1775	26.0276	27.2144	26.9257	27.2038	26.3201	26.2126	26.2643	26.5309	26.6901	0.159267	1.11672	14	14	14	66.3	66.3	66.3	20.733	0	119.34	1765000000	83	26.5753	26.6229	0.0475922	GL50803_17090;orf110358	GL50803_17090;orf110358	GL50803_17090 | organism=Giardia_Assemblage_A_isolate_WB | product=Giardia trophozoite antigen GTA-1 | location=GLCHR03:1714568-1715113(-) | length=181;orf110358 source=GLCHR03 coords=1715314..1714571 length=248 frame=4 desc=| organism=Giardia_Assemblage_A
25.3674	25.1816	25.1933	22.6572	22.1041	22.589	25.1039	25.0736	25.3947	22.8495	22.7141	22.906	23.8488	24.007	0.1582	1.11589	19	19	19	20.1	20.1	20.1	254.97	0	158.86	334020000	63	23.9194	23.9898	0.0703964	GL50803_113677;orf59617	GL50803_113677;orf59617	GL50803_113677 | organism=Giardia_Assemblage_A_isolate_WB | product=Coiled-coil protein | location=GLCHR02:1450392-1457219(+) | length=2275;orf59617 source=GLCHR02 coords=1450734..1457603 length=2290 frame=3 desc=| organism=Giardia_Assemblage_A_isolate_WB
29.787	29.7592	29.7072	27.1611	26.9878	27.4067	29.8632	29.7646	29.8445	27.4342	27.2788	27.5349	28.4682	28.62	0.151867	1.11101	51	51	51	56.1	56.1	56.1	134.87	0	323.31	8708200000	339	28.5569	28.6497	0.0928154	GL50803_86815;orf147137	GL50803_86815;orf147137	GL50803_86815 | organism=Giardia_Assemblage_A_isolate_WB | product=Hypothetical protein | location=GLCHR04:921032-924682(+) | length=1216;orf147137 source=GLCHR04 coords=921020..924679 length=1220 frame=2 desc=| organism=Giardia_Assemblage_A_isolate_WB | v
26.9252	26.9662	26.8887	26.4412	26.4855	26.1478	27.1339	27.134	27.0983	26.4811	26.4568	26.4504	26.6424	26.7924	0.149983	1.10956	32	32	32	54.7	54.7	54.7	96.359	0	267.13	1561500000	197	26.6871	26.7897	0.102615	GL50803_16867;orf169859	GL50803_16867;orf169859	GL50803_16867 | organism=Giardia_Assemblage_A_isolate_WB | product=AAA family ATPase | location=GLCHR04:2615634-2618246(+) | length=870;orf169859 source=GLCHR04 coords=2615477..2618245 length=923 frame=2 desc=| organism=Giardia_Assemblage_A_isolate_WB | ve
23.9948	24.1232	23.9133	24.0342	24.1411	23.845	24.4473	24.0674	24.1499	24.053	24.0148	24.2111	24.0086	24.1572	0.14865	1.10853	4	4	4	43.1	43.1	43.1	11.684	0	27.909	209070000	17	24.0145	24.1087	0.0941391	GL50803_14321;orf225059	GL50803_14321;orf225059	GL50803_14321 | organism=Giardia_Assemblage_A_isolate_WB | product=Ribosomal protein L30 | location=GLCHR05:2161528-2161857(+) | length=109;orf225059 source=GLCHR05 coords=2161483..2161854 length=124 frame=1 desc=| organism=Giardia_Assemblage_A_isolate_WB
20.3915	19.2014	21.6426	20.1232	20.9901	20.4372	21.3231	21.5683	21.9125	19.8536	19.6574	19.3589	20.4643	20.6123	0.147967	1.10801	2	2	2	5.3	5.3	5.3	62.716	0.0019822	11.927	25807000	5	21.6426	21.5683	-0.0743275	GL50803_15513;orf96245	GL50803_15513;orf96245	GL50803_15513 | organism=Giardia_Assemblage_A_isolate_WB | product=WD-repeat protein BING4 | location=GLCHR03:1120064-1121752(+) | length=562;orf96245 source=GLCHR03 coords=1120034..1121749 length=572 frame=2 desc=| organism=Giardia_Assemblage_A_isolate_WB
22.2523	22.6445	22.2704	21.1572	20.5848	20.4057	22.4273	22.3194	22.5132	20.4241	22.3127	20.2049	21.5525	21.7003	0.147783	1.10787	4	4	4	6.8	6.8	6.8	133.69	0	35.02	59691000	18	22.2704	22.3733	0.102982	GL50803_16736;orf289249	GL50803_16736;orf289249	GL50803_16736 | organism=Giardia_Assemblage_A_isolate_WB | product=Protein 21.1 | location=GLCHR05:1962468-1966091(-) | length=1207;orf289249 source=GLCHR05 coords=1966100..1962471 length=1210 frame=5 desc=| organism=Giardia_Assemblage_A_isolate_WB | versi
22.738	22.3149	22.9426	19.9337	20.0619	20.8274	22.5849	22.5552	22.4035	22.7265	19.6212	19.8101	21.4698	21.6169	0.14715	1.10738	5	5	5	11.9	11.9	11.9	82.125	0	40.713	63445000	23	22.738	22.5701	-0.167931	GL50803_17199;orf240949	GL50803_17199;orf240949	GL50803_17199 | organism=Giardia_Assemblage_A_isolate_WB | product=Sun/nucleolar protein family protein | location=GLCHR05:3313753-3315981(+) | length=742;orf240949 source=GLCHR05 coords=3313720..3315978 length=753 frame=1 desc=| organism=Giardia_Assemblag
24.7382	24.8606	24.783	24.2589	23.9963	24.167	24.6768	24.7337	24.8281	24.1809	24.5369	24.7283	24.4673	24.6141	0.146783	1.1071	12	12	12	28.7	28.7	28.7	57.217	0	90.3	313980000	59	24.4985	24.7025	0.203989	GL50803_2483;orf19364	GL50803_2483;orf19364	GL50803_2483 | organism=Giardia_Assemblage_A_isolate_WB | product=Kinase, NEK | location=GLCHR01:1457898-1459427(+) | length=509;orf19364 source=GLCHR01 coords=1457699..1459228 length=510 frame=2 desc=| organism=Giardia_Assemblage_A_isolate_WB | version=20
25.7765	26.1	25.9511	25.4762	25.4142	25.3027	26.1275	26.0436	26.1053	25.6798	25.4623	25.4794	25.6701	25.8163	0.1462	1.10665	6	6	6	22.2	22.2	22.2	26.766	0	40.496	720450000	31	25.6263	25.8617	0.235344	GL50803_8627;orf35712	GL50803_8627;orf35712	GL50803_8627 | organism=Giardia_Assemblage_A_isolate_WB | product=Hypothetical protein | location=GLCHR01:242803-243576(-) | length=257;orf35712 source=GLCHR01 coords=243591..242806 length=262 frame=6 desc=| organism=Giardia_Assemblage_A_isolate_WB | versi
23.3229	19.0904	23.4773	20.8134	20.3193	20.9453	22.9209	23.5114	23.1984	19.9671	19.1439	20.1037	21.3281	21.4742	0.146133	1.1066	6	6	6	8.2	8.2	8.2	123.1	0	38.094	68697000	13	23.4001	23.1984	-0.201736	GL50803_13981;orf125367	GL50803_13981;orf125367	GL50803_13981 | organism=Giardia_Assemblage_A_isolate_WB | product=Kinase, NEK | location=GLCHR03:637726-641055(-) | length=1109;orf125367 source=GLCHR03 coords=641073..637729 length=1115 frame=5 desc=| organism=Giardia_Assemblage_A_isolate_WB | version=20
22.1264	22.3584	22.1606	20.9555	21.9234	21.6458	21.8156	22.3222	22.1197	22.0415	21.8568	21.8852	21.8617	22.0068	0.14515	1.10585	2	2	2	7	7	7	44.554	0	18.82	49820000	19	22.1264	21.9633	-0.163048	GL50803_16288;orf86705	GL50803_16288;orf86705	GL50803_16288 | organism=Giardia_Assemblage_A_isolate_WB | product=hypothetical protein | location=GLCHR03:453636-454838(+) | length=400;orf86705 source=GLCHR03 coords=453570..454835 length=422 frame=3 desc=| organism=Giardia_Assemblage_A_isolate_WB | vers
19.8384	19.2539	18.8093	20.916	20.3269	20.0082	19.0315	20.6662	19.2549	21.4621	19.839	19.7685	19.8588	20.0037	0.144917	1.10567	2	2	2	4.9	4.9	4.9	72.449	0.0038722	11.52	10483000	1	NaN	21.4621	NaN	GL50803_5806;orf48083	GL50803_5806;orf48083	GL50803_5806 | organism=Giardia_Assemblage_A_isolate_WB | product=Protein 21.1 | location=GLCHR02:656425-658404(+) | length=659;orf48083 source=GLCHR02 coords=656586..658688 length=701 frame=3 desc=| organism=Giardia_Assemblage_A_isolate_WB | version=2013-
23.4777	23.5541	23.56	19.7303	20.3578	19.5895	23.5538	23.7223	24.0026	19.4231	20.2628	20.1726	21.7116	21.8562	0.144633	1.10545	4	4	4	5.8	5.8	5.8	112.75	0	26.796	111350000	15	23.5541	23.7223	0.168194	GL50803_16534;orf224640	GL50803_16534;orf224640	GL50803_16534 | organism=Giardia_Assemblage_A_isolate_WB | product=Protein 21.1 | location=GLCHR05:2128713-2131799(+) | length=1028;orf224640 source=GLCHR05 coords=2128698..2131796 length=1033 frame=3 desc=| organism=Giardia_Assemblage_A_isolate_WB | versi
27.5807	27.6551	27.6694	26.7372	26.7292	26.8	27.6543	27.6223	27.6535	27.0733	27.0498	26.9817	27.1953	27.3392	0.143883	1.10488	20	20	20	53	53	53	45.216	0	219.05	2248700000	169	27.1903	27.3478	0.157448	orf207483;GL50803_12102	orf207483;GL50803_12102	orf207483 source=GLCHR04 coords=58736..57531 length=402 frame=5 desc=| organism=Giardia_Assemblage_A_isolate_WB | version=2013-02-08 | length=2762469 | SO=chromosome;GL50803_12102 | organism=Giardia_Assemblage_A_isolate_WB | product=Elongation factor 1-gam
24.6952	24.8097	24.9993	24.3596	24.5156	24.5306	24.9063	24.8885	25.2215	24.5491	24.5009	24.6925	24.6517	24.7931	0.141467	1.10303	14	14	14	26.2	26.2	26.2	94.797	0	118.25	369780000	55	24.6129	24.7905	0.177574	GL50803_16412;orf157707	GL50803_16412;orf157707	GL50803_16412 | organism=Giardia_Assemblage_A_isolate_WB | product=Heat-shock protein, putative | location=GLCHR04:1692786-1695323(+) | length=845;orf157707 source=GLCHR04 coords=1692771..1695320 length=850 frame=3 desc=| organism=Giardia_Assemblage_A_isol
23.223	23.1379	23.1161	22.7059	22.4146	22.2874	23.4105	23.488	23.5934	22.5507	22.3342	22.3557	22.8141	22.9554	0.141267	1.10287	7	4	4	13	8.4	8.4	89.603	0	29.512	109180000	21	22.911	22.9806	0.0696106	orf81610;GL50803_114776	orf81610;GL50803_114776	orf81610 source=GLCHR03 coords=60247..62718 length=824 frame=1 desc=| organism=Giardia_Assemblage_A_isolate_WB | version=2013-02-08 | length=1958359 | SO=chromosome;GL50803_114776 | organism=Giardia_Assemblage_A_isolate_WB | product=NSF | location=GLCHR03:
27.3114	27.3531	27.4015	27.1084	27.1816	27.2735	27.4918	27.5156	27.4556	27.3783	27.3172	27.3151	27.2716	27.4123	0.140683	1.10243	28	28	26	45.5	45.5	40.7	71.632	0	282.93	2209100000	208	27.2924	27.417	0.124538	GL50803_88765;orf3285;GL50803_20140716675YEAST;GL50803_20140716674YEAST	GL50803_88765;orf3285	GL50803_88765 | organism=Giardia_Assemblage_A_isolate_WB | product=Cytosolic HSP70 | location=GLCHR01:313398-315392(+) | length=664;orf3285 source=GLCHR01 coords=313371..315389 length=673 frame=3 desc=| organism=Giardia_Assemblage_A_isolate_WB | version=20
22.087	21.6747	22.1492	19.6534	20.2659	19.7879	22.335	22.2279	22.5191	20.5347	20.3161	18.5283	20.9364	21.0768	0.1405	1.10229	4	4	4	18.1	18.1	18.1	32.636	0	28.392	48245000	10	22.087	22.335	0.248034	GL50803_14742;orf118661	GL50803_14742;orf118661	GL50803_14742 | organism=Giardia_Assemblage_A_isolate_WB | product=Kinase, NEK | location=GLCHR03:1127120-1127983(-) | length=287;orf118661 source=GLCHR03 coords=1128007..1127123 length=295 frame=4 desc=| organism=Giardia_Assemblage_A_isolate_WB | version=
26.5156	26.4846	26.3125	25.7532	25.6247	25.8136	26.7493	26.8722	26.7517	25.753	25.4801	25.7307	26.084	26.2228	0.1388	1.10099	13	11	11	43	38.5	38.5	50.408	0	146.57	1154600000	55	26.0631	26.2511	0.188076	GL50803_9413;orf160455	GL50803_9413;orf160455	GL50803_9413 | organism=Giardia_Assemblage_A_isolate_WB | product=Protein disulfide isomerase PDI2 | location=GLCHR04:1891048-1892397(+) | length=449;orf160455 source=GLCHR04 coords=1891018..1892394 length=459 frame=1 desc=| organism=Giardia_Assemblage_A_i
19.4043	20.2195	19.5664	20.926	20.5007	19.6566	19.6916	21.2668	21.4055	19.6721	19.4095	19.6606	20.0456	20.1844	0.138767	1.10096	2	2	2	7.9	7.9	7.9	50.518	0.0011377	14.508	17648000	2	NaN	21.3362	NaN	GL50803_3985;orf140524	GL50803_3985;orf140524	GL50803_3985 | organism=Giardia_Assemblage_A_isolate_WB | product=tRNA/rRNA cytosine-C5-methylase | location=GLCHR04:450176-451552(+) | length=458;orf140524 source=GLCHR04 coords=450161..451549 length=463 frame=2 desc=| organism=Giardia_Assemblage_A_isolat
24.3322	24.6585	24.5031	23.6787	24.055	23.0602	24.7075	24.6885	24.6612	23.8207	23.6025	23.6234	24.048	24.184	0.136017	1.09887	13	13	13	9.9	9.9	9.9	221.07	0	90.847	283460000	55	24.1936	24.241	0.0474091	GL50803_113365;orf157508	GL50803_113365;orf157508	GL50803_113365 | organism=Giardia_Assemblage_A_isolate_WB | product=5-3 exoribonuclease 2 | location=GLCHR04:1676804-1682674(+) | length=1956;orf157508 source=GLCHR04 coords=1676765..1682671 length=1969 frame=2 desc=| organism=Giardia_Assemblage_A_isolat
21.5443	20.6397	21.4966	19.7696	20.3818	20.1741	21.8816	21.4483	21.3593	20.5998	20.0403	19.4888	20.6677	20.803	0.135333	1.09835	4	4	4	22	22	22	30.167	0	24.031	22713000	10	21.5204	21.4483	-0.0720997	GL50803_8201;orf87410	GL50803_8201;orf87410	GL50803_8201 | organism=Giardia_Assemblage_A_isolate_WB | product=Hypothetical protein | location=GLCHR03:503624-504430(+) | length=268;orf87410 source=GLCHR03 coords=503579..504427 length=283 frame=2 desc=| organism=Giardia_Assemblage_A_isolate_WB | versi
22.4082	19.524	20.3583	20.0837	20.0685	19.5037	22.6979	22.0998	18.2638	19.9648	20.2678	19.4615	20.3244	20.4593	0.134867	1.09799	3	3	3	11.5	11.5	11.5	63.07	0	23.878	40875000	12	22.4082	22.3989	-0.00933075	GL50803_16322;orf272407	GL50803_16322;orf272407	GL50803_16322 | organism=Giardia_Assemblage_A_isolate_WB | product=Neurogenic locus Notch protein precursor | location=GLCHR05:3220941-3222719(-) | length=592;orf272407 source=GLCHR05 coords=3222827..3220944 length=628 frame=5 desc=| organism=Giardia_Assem
21.822	22.038	19.7303	21.459	19.2826	20.3218	22.2301	21.753	21.6629	19.7912	20.1344	19.8863	20.7756	20.9096	0.134033	1.09736	3	3	3	1.9	1.9	1.9	262.51	0	21.608	39843000	7	21.822	21.753	-0.0689411	orf15691;GL50803_103285	orf15691;GL50803_103285	orf15691 source=GLCHR01 coords=1203513..1210655 length=2381 frame=3 desc=| organism=Giardia_Assemblage_A_isolate_WB | version=2013-02-08 | length=1491578 | SO=chromosome;GL50803_103285 | organism=Giardia_Assemblage_A_isolate_WB | product=Protein BAP28 | lo
24.7841	24.7033	24.5147	20.0534	19.5504	19.9418	24.6375	24.8207	24.6005	20.4481	20.0003	19.8442	22.2579	22.3919	0.133933	1.09728	8	8	8	13	13	13	111.47	0	52.235	224520000	21	24.7033	24.6375	-0.0658569	GL50803_17231;orf127596	GL50803_17231;orf127596	GL50803_17231 | organism=Giardia_Assemblage_A_isolate_WB | product=Kinase, NEK | location=GLCHR03:484394-487414(-) | length=1006;orf127596 source=GLCHR03 coords=487420..484397 length=1008 frame=4 desc=| organism=Giardia_Assemblage_A_isolate_WB | version=20
20.0888	22.4939	22.7227	21.2517	20.9631	20.1481	22.5243	22.3537	18.9933	22.329	20.0942	22.1748	21.2781	21.4116	0.1335	1.09695	3	3	3	9.9	9.9	9.9	48.846	0	23.263	60797000	8	22.6083	22.3413	-0.266972	orf14087;GL50803_5659	orf14087;GL50803_5659	orf14087 source=GLCHR01 coords=1096181..1097488 length=436 frame=2 desc=| organism=Giardia_Assemblage_A_isolate_WB | version=2013-02-08 | length=1491578 | SO=chromosome;GL50803_5659 | organism=Giardia_Assemblage_A_isolate_WB | product=S-adenosylmethionine
26.5294	26.2809	26.3605	23.3574	24.2603	24.4997	26.3433	26.7511	26.6895	24.2616	24.2855	23.7552	25.2147	25.3477	0.133	1.09657	21	21	21	34	34	34	109.77	0	154.14	928490000	98	25.3903	25.3144	-0.07584	GL50803_90418;orf22363	GL50803_90418;orf22363	GL50803_90418 | organism=Giardia_Assemblage_A_isolate_WB | product=Hypothetical protein | location=GLCHR01:1270105-1273020(-) | length=971;orf22363 source=GLCHR01 coords=1272830..1269912 length=973 frame=4 desc=| organism=Giardia_Assemblage_A_isolate_WB |
27.6658	27.6955	27.8699	26.9164	26.9041	26.9185	27.7392	27.887	27.8271	27.1114	27.1012	27.0957	27.3284	27.4603	0.1319	1.09574	14	14	14	51.9	51.9	51.9	33.879	0	182.67	2779700000	134	27.2922	27.4253	0.133104	GL50803_16453;orf43812	GL50803_16453;orf43812	GL50803_16453 | organism=Giardia_Assemblage_A_isolate_WB | product=Carbamate kinase | location=GLCHR02:366273-367223(+) | length=316;orf43812 source=GLCHR02 coords=366515..367507 length=331 frame=2 desc=| organism=Giardia_Assemblage_A_isolate_WB | version=
26.707	26.715	26.7648	26.404	26.4272	26.3614	27.244	27.1535	27.1561	26.1925	26.2725	26.15	26.5632	26.6948	0.131533	1.09546	25	25	25	37.4	37.4	37.4	74.359	0	267.73	1490700000	151	26.5671	26.713	0.145906	GL50803_17121;orf141580	GL50803_17121;orf141580	GL50803_17121 | organism=Giardia_Assemblage_A_isolate_WB | product=Bip | location=GLCHR04:535188-537221(+) | length=677;orf141580 source=GLCHR04 coords=535143..537218 length=692 frame=3 desc=| organism=Giardia_Assemblage_A_isolate_WB | version=2013-02-08 |
19.9271	20.1073	20.0681	20.7514	19.2374	19.8939	19.201	20.089	21.013	20.7117	20.0188	19.727	19.9975	20.1268	0.129217	1.0937	2	2	2	3.6	3.6	3.6	92.337	0.0011494	14.948	8521600	8	NaN	20.551	NaN	orf177906;GL50803_93693	orf177906;GL50803_93693	orf177906 source=GLCHR04 coords=2206023..2203558 length=822 frame=4 desc=| organism=Giardia_Assemblage_A_isolate_WB | version=2013-02-08 | length=2762469 | SO=chromosome;GL50803_93693 | organism=Giardia_Assemblage_A_isolate_WB | product=Hypothetical protei
20.4115	20.184	19.5274	20.2733	19.6929	19.5602	20.0046	20.179	20.3083	20.329	19.8737	19.7252	19.9415	20.07	0.128417	1.09309	2	2	2	2.5	2.5	2.5	136.76	0.0010989	13.82	9189700	7	20.2978	20.179	-0.118744	GL50803_16793;orf236309	GL50803_16793;orf236309	GL50803_16793 | organism=Giardia_Assemblage_A_isolate_WB | product=Hypothetical protein | location=GLCHR05:2984143-2987934(+) | length=1263;orf236309 source=GLCHR05 coords=2984140..2987931 length=1264 frame=1 desc=| organism=Giardia_Assemblage_A_isolate_WB
24.4777	24.552	25.133	23.7813	23.1524	24.0341	25.3723	25.4392	25.2676	22.9584	23.4422	23.3986	24.1884	24.3131	0.124633	1.09023	13	13	13	20.3	20.3	20.3	105.39	0	87.997	354970000	51	24.2559	24.3549	0.0989265	orf91749;GL50803_22385	orf91749;GL50803_22385	orf91749 source=GLCHR03 coords=811564..814482 length=973 frame=1 desc=| organism=Giardia_Assemblage_A_isolate_WB | version=2013-02-08 | length=1958359 | SO=chromosome;GL50803_22385 | organism=Giardia_Assemblage_A_isolate_WB | product=Protein 21.1 | locatio
19.4436	19.8375	19.5257	19.813	20.2191	20.2262	19.8947	21.3444	18.8597	20.3381	19.3281	20.0454	19.8442	19.9684	0.124217	1.08992	2	2	2	7.5	7.5	7.5	33.657	0.0010309	12.536	15271000	2	NaN	21.3444	NaN	GL50803_86676;orf268945	GL50803_86676;orf268945	GL50803_86676 | organism=Giardia_Assemblage_A_isolate_WB | product=Delta giardin | location=GLCHR05:3465546-3466427(-) | length=293;orf268945 source=GLCHR05 coords=3466451..3465549 length=301 frame=5 desc=| organism=Giardia_Assemblage_A_isolate_WB | versio
19.9337	19.7695	19.9768	19.792	18.8004	20.6495	19.9595	19.5408	20.1717	19.6371	20.7216	19.6352	19.8203	19.9443	0.124	1.08975	1	1	1	1.7	1.7	1.7	108.78	0.0061404	6.9303	1903000	2	NaN	20.1717	NaN	GL50803_137750;orf100625	GL50803_137750;orf100625	GL50803_137750 | organism=Giardia_Assemblage_A_isolate_WB | product=Hypothetical protein | location=GLCHR03:1412890-1415820(+) | length=976;orf100625 source=GLCHR03 coords=1412773..1415817 length=1015 frame=1 desc=| organism=Giardia_Assemblage_A_isolate_WB
20.2202	19.7681	19.004	20.0605	20.2771	19.7196	20.6444	19.3926	21.2788	19.1584	20.1693	19.1447	19.8416	19.9647	0.123117	1.08909	2	2	2	3.9	3.9	3.9	69.65	0.0020471	12.394	17080000	2	NaN	21.2788	NaN	GL50803_12223;orf163244	GL50803_12223;orf163244	GL50803_12223 | organism=Giardia_Assemblage_A_isolate_WB | product=Kinase, NAK | location=GLCHR04:2089744-2091672(+) | length=642;orf163244 source=GLCHR04 coords=2089740..2091671 length=644 frame=3 desc=| organism=Giardia_Assemblage_A_isolate_WB | version=
20.1759	19.2757	18.8998	20.9112	21.1676	20.9391	20.6494	19.4976	19.9586	20.2965	20.6872	21.0079	20.2282	20.3495	0.121317	1.08773	1	1	1	13.7	13.7	13.7	14.76	0.0054446	7.2279	21093000	8	NaN	21.0079	NaN	GL50803_14091;orf198238	GL50803_14091;orf198238	GL50803_14091 | organism=Giardia_Assemblage_A_isolate_WB | product=Ribosomal protein L14 | location=GLCHR04:726486-726881(-) | length=131;orf198238 source=GLCHR04 coords=726890..726489 length=134 frame=5 desc=| organism=Giardia_Assemblage_A_isolate_WB | ve
23.4532	23.4107	23.4361	23.343	23.3427	23.4386	23.8566	23.8489	23.8572	23.0256	23.2236	23.3395	23.4041	23.5252	0.121183	1.08763	7	7	7	33.6	33.6	33.6	29.65	0	53.641	157950000	39	23.4234	23.5942	0.170818	GL50803_5800;orf71928	GL50803_5800;orf71928	GL50803_5800 | organism=Giardia_Assemblage_A_isolate_WB | product=Hypothetical protein | location=GLCHR02:651732-652538(-) | length=268;orf71928 source=GLCHR02 coords=652828..652022 length=269 frame=6 desc=| organism=Giardia_Assemblage_A_isolate_WB | versi
23.9051	24.0247	24.1181	24.0565	24.6247	24.4473	23.9632	24.3987	23.8374	24.3202	24.4621	24.9208	24.1961	24.3171	0.121	1.08749	6	6	6	65.2	65.2	65.2	10.448	0	39.273	274170000	41	24.0873	24.3594	0.272175	GL50803_9848;orf29019	GL50803_9848;orf29019	GL50803_9848 | organism=Giardia_Assemblage_A_isolate_WB | product=Dynein light chain | location=GLCHR01:809935-810204(-) | length=89;orf29019 source=GLCHR01 coords=810225..809938 length=96 frame=6 desc=| organism=Giardia_Assemblage_A_isolate_WB | version=2
22.6216	22.771	22.4289	19.5357	19.7323	19.7825	22.2572	22.3414	22.7191	21.458	19.9264	18.8946	21.1453	21.2661	0.120783	1.08733	6	6	6	20.2	20.2	20.2	63.488	0	45.476	54883000	20	22.6216	22.2993	-0.322323	GL50803_91354;orf259506	GL50803_91354;orf259506	GL50803_91354 | organism=Giardia_Assemblage_A_isolate_WB | product=H-SHIPPO 1 | location=GLCHR05:4188401-4190248(-) | length=615;orf259506 source=GLCHR05 coords=4190309..4188456 length=618 frame=5 desc=| organism=Giardia_Assemblage_A_isolate_WB | version=2
30.2923	30.3866	30.4504	28.5723	28.3272	28.5595	29.9902	30.0865	30.0919	29.0946	29.0485	28.9928	29.4314	29.5507	0.119367	1.08626	28	28	28	28.3	28.3	28.3	113.95	0	323.31	14532000000	317	29.4323	29.5424	0.1101	orf300523;GL50803_17053	orf300523;GL50803_17053	orf300523 source=GLCHR05 coords=1010854..1007723 length=1044 frame=6 desc=| organism=Giardia_Assemblage_A_isolate_WB | version=2013-02-08 | length=4471437 | SO=chromosome;GL50803_17053 | organism=Giardia_Assemblage_A_isolate_WB | product=Protein 21.1 | loc
25.5262	25.7531	25.8311	24.9002	24.6999	24.3142	25.5779	25.9079	25.8275	24.7212	25.0302	24.6759	25.1708	25.2901	0.119317	1.08622	8	8	8	30.8	30.8	30.8	37.196	0	58.999	569540000	48	25.2132	25.3041	0.0908604	orf156097;GL50803_8692	orf156097;GL50803_8692	orf156097 source=GLCHR04 coords=1565960..1566952 length=331 frame=2 desc=| organism=Giardia_Assemblage_A_isolate_WB | version=2013-02-08 | length=2762469 | SO=chromosome;GL50803_8692 | organism=Giardia_Assemblage_A_isolate_WB | product=Hypothetical protein
25.8661	25.646	25.6951	24.8085	24.8985	24.6949	25.9243	26.0594	26.2165	24.7463	24.7858	24.5922	25.2682	25.3874	0.119233	1.08616	19	19	19	31.9	31.9	31.9	107.29	0	144.02	658530000	108	25.2722	25.355	0.0827961	GL50803_103082;orf38584	GL50803_103082;orf38584	GL50803_103082 | organism=Giardia_Assemblage_A_isolate_WB | product=Hypothetical protein | location=GLCHR01:34869-37850(-) | length=993;orf38584 source=GLCHR01 coords=37856..34872 length=995 frame=4 desc=| organism=Giardia_Assemblage_A_isolate_WB | version
30.7734	30.654	30.8069	32.0572	32.0882	31.9097	30.6888	30.8035	30.8678	32.181	32.1892	32.2701	31.3816	31.5001	0.1185	1.08561	21	21	21	58.5	58.5	58.5	26.588	0	243.34	36850000000	233	31.3583	31.5244	0.166084	GL50803_14622;orf19032	GL50803_14622;orf19032	GL50803_14622 | organism=Giardia_Assemblage_A_isolate_WB | product=Ribosomal protein L13 | location=GLCHR01:1437382-1438086(+) | length=234;orf19032 source=GLCHR01 coords=1436823..1437887 length=355 frame=3 desc=| organism=Giardia_Assemblage_A_isolate_WB |
24.4745	24.451	24.4209	23.674	23.5405	23.2791	24.495	24.5298	24.2626	23.6425	23.8894	23.7224	23.9733	24.0903	0.11695	1.08444	10	10	10	16.3	16.3	16.3	131.44	0	69.543	235780000	42	24.0475	24.076	0.028511	GL50803_9508;orf58960	GL50803_9508;orf58960	GL50803_9508 | organism=Giardia_Assemblage_A_isolate_WB | product=Metalloprotease, insulinase family | location=GLCHR02:1405802-1409320(+) | length=1172;orf58960 source=GLCHR02 coords=1406183..1409704 length=1174 frame=2 desc=| organism=Giardia_Assemblage_
23.7216	23.4844	21.0249	19.9553	20.1994	20.4491	23.5144	23.3354	23.5412	19.4195	19.83	19.8936	21.4724	21.589	0.116567	1.08415	2	2	2	14.8	14.8	14.8	14.802	0.002045	12.385	90867000	6	23.603	23.5144	-0.0886574	orf80278;GL50803_5604	orf80278;GL50803_5604	orf80278 source=GLCHR02 coords=59582..59178 length=135 frame=5 desc=| organism=Giardia_Assemblage_A_isolate_WB | version=2013-02-08 | length=1519671 | SO=chromosome;GL50803_5604 | organism=Giardia_Assemblage_A_isolate_WB | product=Hypothetical protein | lo
24.3977	24.4635	24.7459	24.0403	23.5548	23.9089	24.4627	24.8786	24.5422	24.1769	23.843	23.8986	24.1852	24.3003	0.11515	1.08309	12	12	12	24.5	24.5	24.5	65.97	0	114.44	277330000	57	24.219	24.3198	0.100796	GL50803_16766;orf266987;GL50803_20140716805YEAST	GL50803_16766;orf266987	GL50803_16766 | organism=Giardia_Assemblage_A_isolate_WB | product=Lysyl-tRNA synthetase | location=GLCHR05:3606086-3607816(-) | length=576;orf266987 source=GLCHR05 coords=3607831..3606089 length=581 frame=6 desc=| organism=Giardia_Assemblage_A_isolate_WB
26.3018	26.18	26.3253	25.6445	25.6843	25.549	26.4994	26.402	26.5125	25.5831	25.6319	25.7428	25.9475	26.0619	0.114467	1.08257	11	11	11	28.6	28.6	28.6	54.746	0	266.02	953200000	92	25.9321	26.0724	0.140245	GL50803_12216;orf163381	GL50803_12216;orf163381	GL50803_12216 | organism=Giardia_Assemblage_A_isolate_WB | product=Vacuolar ATP synthase subunit B | location=GLCHR04:2101514-2103007(+) | length=497;orf163381 source=GLCHR04 coords=2101468..2103006 length=513 frame=1 desc=| organism=Giardia_Assemblage_A_i
25.4677	25.6178	25.4874	24.3729	24.5891	24.699	25.6908	25.7294	25.6217	24.6942	24.6083	24.5602	25.039	25.1508	0.111783	1.08056	13	13	13	45.8	45.8	45.8	56.851	0	118.12	562700000	77	25.0834	25.1579	0.0745907	GL50803_8528;orf7283	GL50803_8528;orf7283	GL50803_8528 | organism=Giardia_Assemblage_A_isolate_WB | product=Hypothetical protein | location=GLCHR01:622857-624443(+) | length=528;orf7283 source=GLCHR01 coords=622812..624440 length=543 frame=3 desc=| organism=Giardia_Assemblage_A_isolate_WB | versio
23.515	23.7359	23.745	21.3103	20.1441	20.0628	23.6013	23.4989	23.5253	19.1694	23.8712	19.5129	22.0855	22.1965	0.110983	1.07996	10	10	10	18.8	18.8	18.8	73.361	0	67.499	124210000	19	23.7359	23.5633	-0.172653	GL50803_6671;orf230956	GL50803_6671;orf230956	GL50803_6671 | organism=Giardia_Assemblage_A_isolate_WB | product=Hypothetical protein | location=GLCHR05:2582490-2584460(+) | length=656;orf230956 source=GLCHR05 coords=2582472..2584457 length=662 frame=3 desc=| organism=Giardia_Assemblage_A_isolate_WB |
23.9696	23.8873	23.9747	21.0074	20.4227	19.6673	24.0405	24.1015	24.2447	20.2489	20.5666	20.3903	22.1548	22.2654	0.110583	1.07966	5	5	5	28.3	28.3	28.3	40.313	0	38.197	147160000	23	23.9696	24.1015	0.131927	GL50803_3582;orf2397	GL50803_3582;orf2397	GL50803_3582 | organism=Giardia_Assemblage_A_isolate_WB | product=Hypothetical protein | location=GLCHR01:196648-197733(+) | length=361;orf2397 source=GLCHR01 coords=196636..197730 length=365 frame=1 desc=| organism=Giardia_Assemblage_A_isolate_WB | versio
19.9647	19.3032	20.5769	20.0076	20.2864	20.0992	19.1083	20.3628	21.164	19.8704	20.4068	19.9875	20.0397	20.15	0.1103	1.07945	2	2	2	10.2	10.2	10.2	41.296	0.0011086	13.956	9241400	4	NaN	21.164	NaN	GL50803_16200;orf42539	GL50803_16200;orf42539	GL50803_16200 | organism=Giardia_Assemblage_A_isolate_WB | product=Developmentally regulated GTP-binding protein 1 | location=GLCHR02:274207-275328(+) | length=373;orf42539 source=GLCHR02 coords=274440..275612 length=391 frame=3 desc=| organism=Giardia_Ass
23.3589	23.5687	23.6063	22.7099	22.6348	22.9504	23.6784	23.7176	23.5863	22.9823	22.3746	23.1396	23.1382	23.2465	0.1083	1.07796	7	7	7	21.3	21.3	21.3	66.043	0	45.391	145720000	29	23.1547	23.363	0.208296	GL50803_8217;orf86467	GL50803_8217;orf86467	GL50803_8217 | organism=Giardia_Assemblage_A_isolate_WB | product=Uridine kinase | location=GLCHR03:424334-426082(+) | length=582;orf86467 source=GLCHR03 coords=424328..426079 length=584 frame=2 desc=| organism=Giardia_Assemblage_A_isolate_WB | version=201
20.068	19.6243	19.8289	20.2307	19.6118	20.1749	19.9329	21.8838	19.1686	20.0331	19.8252	19.3415	19.9231	20.0308	0.10775	1.07755	2	2	2	1.8	1.8	1.8	266.48	0.0020121	12.136	12296000	5	NaN	21.8838	NaN	GL50803_93002;orf131765	GL50803_93002;orf131765	GL50803_93002 | organism=Giardia_Assemblage_A_isolate_WB | product=Hypothetical protein | location=GLCHR03:166645-173937(-) | length=2430;orf131765 source=GLCHR03 coords=173943..166648 length=2432 frame=5 desc=| organism=Giardia_Assemblage_A_isolate_WB | v
22.764	22.1798	22.3606	23.4613	23.5022	21.6289	22.3184	22.1885	22.8953	22.0737	23.3953	23.6654	22.6495	22.7561	0.106633	1.07671	4	4	4	19.7	19.7	19.7	24.717	0	26.617	91563000	13	22.5623	22.6069	0.0446053	GL50803_4349;orf122827	GL50803_4349;orf122827	GL50803_4349 | organism=Giardia_Assemblage_A_isolate_WB | product=Endothelin-converting enzyme 2 | location=GLCHR03:829850-830491(-) | length=213;orf122827 source=GLCHR03 coords=830494..829853 length=214 frame=4 desc=| organism=Giardia_Assemblage_A_isolate
28.0092	28.0434	28.0307	28.5325	28.6323	28.5743	28.1047	28.0191	28.0453	28.7736	28.6591	28.858	28.3037	28.41	0.106233	1.07641	19	19	19	55.6	55.6	55.6	33.895	0	190.4	4069200000	211	28.288	28.3819	0.0939293	GL50803_17395;orf50138	GL50803_17395;orf50138	GL50803_17395 | organism=Giardia_Assemblage_A_isolate_WB | product=Ribosomal protein L5 | location=GLCHR02:804131-805024(+) | length=297;orf50138 source=GLCHR02 coords=804415..805308 length=298 frame=1 desc=| organism=Giardia_Assemblage_A_isolate_WB | vers
23.991	23.875	23.5002	22.4274	22.5903	22.8384	23.9303	24.1462	24.1555	22.5578	22.6561	22.4134	23.2037	23.3099	0.106167	1.07636	6	6	6	37.3	37.3	37.3	29.761	0	74.407	155130000	32	23.1693	23.2932	0.123894	GL50803_10522;orf253836	GL50803_10522;orf253836	GL50803_10522 | organism=Giardia_Assemblage_A_isolate_WB | product=Hypothetical protein | location=GLCHR05:4284903-4285757(+) | length=284;orf253836 source=GLCHR05 coords=4284925..4285806 length=294 frame=1 desc=| organism=Giardia_Assemblage_A_isolate_WB |
22.4889	19.1229	22.7669	20.8418	20.0012	22.5551	23.1161	22.8151	23.0241	20.2312	18.9923	20.2349	21.2961	21.4023	0.10615	1.07635	3	3	3	41.3	41.3	41.3	11.856	0	18.733	70374000	13	22.5551	23.0241	0.468956	GL50803_10450;orf22892	GL50803_10450;orf22892	GL50803_10450 | organism=Giardia_Assemblage_A_isolate_WB | product=FKBP-type peptidyl-prolyl cis-trans isomerase | location=GLCHR01:1233776-1234105(-) | length=109;orf22892 source=GLCHR01 coords=1233930..1233583 length=116 frame=6 desc=| organism=Giardia_A
19.3973	20.1178	19.9065	20.6936	19.4995	20.273	20.191	21.0457	19.4103	20.6087	19.5876	19.6775	19.9813	20.0868	0.105517	1.07588	2	2	2	4.9	4.9	4.9	52.073	0.0020305	12.264	22651000	2	NaN	21.0457	NaN	GL50803_14661;orf87514	GL50803_14661;orf87514	GL50803_14661 | organism=Giardia_Assemblage_A_isolate_WB | product=Kinase, CAMK CAMKL | location=GLCHR03:510699-512108(+) | length=469;orf87514 source=GLCHR03 coords=510681..512105 length=475 frame=3 desc=| organism=Giardia_Assemblage_A_isolate_WB | versio
22.5704	22.6554	19.2026	20.1773	20.7607	20.112	22.643	22.4848	22.2595	19.9876	19.4476	19.2824	20.9131	21.0175	0.104417	1.07506	3	3	3	31.4	31.4	31.4	22.68	0	22.812	72288000	14	22.6129	22.4848	-0.12813	GL50803_104866;orf65290	GL50803_104866;orf65290	GL50803_104866 | organism=Giardia_Assemblage_A_isolate_WB | product=GTL3 aka MD0260 | location=GLCHR02:1120344-1120928(-) | length=194;orf65290 source=GLCHR02 coords=1121342..1120734 length=203 frame=5 desc=| organism=Giardia_Assemblage_A_isolate_WB | vers
19.3038	20.2023	19.6316	19.9146	20.3692	20.3639	19.8925	19.7919	21.4657	19.7297	19.9174	19.6119	19.9642	20.0682	0.10395	1.07471	1	1	1	9	9	9	16.221	0.0078193	6.8462	16500000	3	NaN	21.4657	NaN	GL50803_14270;orf280947	GL50803_14270;orf280947	GL50803_14270 | organism=Giardia_Assemblage_A_isolate_WB | product=Dynein light chain | location=GLCHR05:2585684-2586118(-) | length=144;orf280947 source=GLCHR05 coords=2586226..2585687 length=180 frame=6 desc=| organism=Giardia_Assemblage_A_isolate_WB | v
27.757	27.916	27.8258	28.6332	28.7338	28.8343	27.9218	27.8787	28.0413	28.7658	28.8532	28.8258	28.2834	28.3811	0.09775	1.0701	14	14	14	60.9	60.9	60.9	22.873	0	159.14	3818800000	121	28.2746	28.4035	0.128891	GL50803_11247;orf170429	GL50803_11247;orf170429	GL50803_11247 | organism=Giardia_Assemblage_A_isolate_WB | product=Ribosomal protein L13a | location=GLCHR04:2660666-2661259(+) | length=197;orf170429 source=GLCHR04 coords=2660629..2661258 length=210 frame=1 desc=| organism=Giardia_Assemblage_A_isolate_WB
25.5155	25.248	25.2158	24.885	24.2878	24.1501	24.7624	24.719	24.8594	25.2714	25.2904	24.9854	24.8837	24.9813	0.0976333	1.07002	8	8	8	15.6	15.6	15.6	62.787	0	55.818	442290000	53	25.0504	24.9224	-0.12801	GL50803_93548;orf167059	GL50803_93548;orf167059	GL50803_93548 | organism=Giardia_Assemblage_A_isolate_WB | product=Phospholipase B | location=GLCHR04:2373776-2375410(+) | length=544;orf167059 source=GLCHR04 coords=2373772..2375409 length=546 frame=1 desc=| organism=Giardia_Assemblage_A_isolate_WB | vers
27.6127	27.7104	27.667	28.139	28.0868	28.0488	27.7987	27.8627	27.9339	28.0772	28.0706	28.096	27.8774	27.9732	0.0957333	1.06861	11	11	9	51.2	51.2	46.3	22.523	0	108.66	3001100000	90	27.8796	28.0023	0.122662	GL50803_14521;orf116814;GL50803_16076;orf214156	GL50803_14521;orf116814;GL50803_16076;orf214156	GL50803_14521 | organism=Giardia_Assemblage_A_isolate_WB | product=Peroxiredoxin 1 | location=GLCHR03:1256829-1257434(-) | length=201;orf116814 source=GLCHR03 coords=1257542..1256832 length=237 frame=6 desc=| organism=Giardia_Assemblage_A_isolate_WB | vers
26.2771	25.9497	26.1505	26.5406	26.1875	26.2073	26.299	26.2578	26.4134	26.1702	26.3218	26.421	26.2188	26.3139	0.0950833	1.06813	17	17	17	68.7	68.7	68.7	35.213	0	132.99	1306500000	91	26.1974	26.3104	0.113024	GL50803_11043;orf96671	GL50803_11043;orf96671	GL50803_11043 | organism=Giardia_Assemblage_A_isolate_WB | product=Fructose-bisphosphate aldolase | location=GLCHR03:1152763-1153734(+) | length=323;orf96671 source=GLCHR03 coords=1152754..1153731 length=326 frame=1 desc=| organism=Giardia_Assemblage_A_iso
34.2171	34.0451	34.1451	33.0055	33.0445	33.1702	34.0331	33.9316	33.9852	33.3319	33.4299	33.4757	33.6046	33.6979	0.0933167	1.06682	19	19	19	70.2	70.2	70.2	16.023	0	323.31	195950000000	412	33.6076	33.7036	0.0960197	GL50803_7870;orf187305	GL50803_7870;orf187305	GL50803_7870 | organism=Giardia_Assemblage_A_isolate_WB | product=Ribosomal protein L23A | location=GLCHR04:1500461-1500886(-) | length=141;orf187305 source=GLCHR04 coords=1500925..1500464 length=154 frame=6 desc=| organism=Giardia_Assemblage_A_isolate_WB
27.1185	27.2194	27.192	27.0638	26.9691	26.9543	27.2972	27.3388	27.2387	27.0691	27.1038	27.027	27.0862	27.1791	0.0929167	1.06652	33	33	33	50.5	50.5	50.5	118.85	0	323.31	1856000000	180	27.0912	27.1713	0.08008	GL50803_16125;orf281623	GL50803_16125;orf281623	GL50803_16125 | organism=Giardia_Assemblage_A_isolate_WB | product=Glycerol-3-phosphate dehydrogenase | location=GLCHR05:2522245-2525580(-) | length=1111;orf281623 source=GLCHR05 coords=2525607..2522248 length=1120 frame=4 desc=| organism=Giardia_Assemblag
19.3587	20.0012	19.402	20.4138	20.2209	20.2608	19.4851	20.0299	20.1552	20.2066	20.7525	19.5833	19.9429	20.0354	0.0925333	1.06624	1	1	1	5.1	5.1	5.1	59.183	0.0061457	6.9338	5605700	3	NaN	20.1552	NaN	GL50803_28954;orf208075	GL50803_28954;orf208075	GL50803_28954 | organism=Giardia_Assemblage_A_isolate_WB | product=hypothetical protein | location=GLCHR04:19391-21043(-) | length=550;orf208075 source=GLCHR04 coords=21139..19394 length=582 frame=6 desc=| organism=Giardia_Assemblage_A_isolate_WB | version
25.1189	24.9589	24.9367	24.7892	24.4171	24.6999	24.9888	25.1854	25.2509	24.8092	24.748	24.4914	24.8201	24.9123	0.0921667	1.06597	13	13	13	23	23	23	94.388	0	96.912	446850000	71	24.8629	24.899	0.0360355	GL50803_9062;orf60637;GL50803_30476;orf258170	GL50803_9062;orf60637	GL50803_9062 | organism=Giardia_Assemblage_A_isolate_WB | product=Long chain fatty acid CoA ligase 5 | location=GLCHR02:1442704-1445265(-) | length=853;orf60637 source=GLCHR02 coords=1445655..1443094 length=854 frame=4 desc=| organism=Giardia_Assemblage_A_
24.8501	24.8223	24.9258	24.6832	24.3658	24.7123	24.833	24.7745	24.9172	24.7545	24.7284	24.9047	24.7266	24.8187	0.0921333	1.06595	10	10	10	30.8	30.8	30.8	50.023	0	72.886	380480000	47	24.7673	24.8038	0.0365028	GL50803_5942;orf31339	GL50803_5942;orf31339	GL50803_5942 | organism=Giardia_Assemblage_A_isolate_WB | product=Polyadenylate-binding protein, putative | location=GLCHR01:642027-643355(-) | length=442;orf31339 source=GLCHR01 coords=643379..642030 length=450 frame=4 desc=| organism=Giardia_Assemblage_A
24.8533	24.3848	24.7267	24.7331	24.7631	24.8794	24.6556	24.8154	24.5008	24.748	25.0607	25.107	24.7234	24.8146	0.0911833	1.06524	9	9	9	21.9	21.9	21.9	52.409	0	74.075	325100000	37	24.7481	24.7817	0.0336323	GL50803_16817;orf264549	GL50803_16817;orf264549	GL50803_16817 | organism=Giardia_Assemblage_A_isolate_WB | product=Transglutaminase/protease, putative | location=GLCHR05:3836233-3837606(-) | length=457;orf264549 source=GLCHR05 coords=3837670..3836288 length=461 frame=6 desc=| organism=Giardia_Assemblage
19.4078	20.089	19.3857	19.6163	20.7584	20.121	19.4209	19.9279	22.3342	19.5166	18.8647	19.8587	19.8964	19.9872	0.0908	1.06496	1	1	1	9.3	9.3	9.3	36.236	0	20.498	38056000	7	NaN	22.3342	NaN	GL50803_8789;orf47084	GL50803_8789;orf47084	GL50803_8789 | organism=Giardia_Assemblage_A_isolate_WB | product=Hypothetical protein | location=GLCHR02:589586-590587(+) | length=333;orf47084 source=GLCHR02 coords=589867..590871 length=335 frame=1 desc=| organism=Giardia_Assemblage_A_isolate_WB | versi
23.5034	23.4876	23.4069	23.2751	23.466	23.3732	23.5735	23.3799	23.5215	23.6001	23.6132	23.3635	23.4187	23.5086	0.0899167	1.06431	7	7	7	17.2	17.2	17.2	60.525	0	82.284	146230000	27	23.4365	23.5475	0.110998	GL50803_17143;orf199517	GL50803_17143;orf199517	GL50803_17143 | organism=Giardia_Assemblage_A_isolate_WB | product=Pyruvate kinase | location=GLCHR04:633554-635215(-) | length=553;orf199517 source=GLCHR04 coords=635242..633557 length=562 frame=6 desc=| organism=Giardia_Assemblage_A_isolate_WB | version=
23.9541	23.9228	24.0107	20.4579	19.8224	20.4027	24.6012	24.3951	24.2097	20.6623	19.8625	19.3748	22.0951	22.1843	0.0891667	1.06376	3	3	3	22.2	22.2	22.2	14.197	0	19.888	198740000	15	23.9541	24.3951	0.440947	orf36104	orf36104	orf36104 source=GLCHR01 coords=217057..216680 length=126 frame=5 desc=| organism=Giardia_Assemblage_A_isolate_WB | version=2013-02-08 | length=1491578 | SO=chromosome
26.1423	26.2369	26.2197	24.8598	24.6049	24.8042	26.0188	25.8541	25.8183	25.2758	25.0479	25.3834	25.478	25.5664	0.0884167	1.0632	9	9	1	18.9	18.9	1.7	72.714	0	65.814	709740000	61	25.5011	25.6008	0.0997562	GL50803_114777;orf255862	GL50803_114777;orf255862	GL50803_114777 | organism=Giardia_Assemblage_A_isolate_WB | product=Hypothetical protein | location=GLCHR05:4424664-4426634(+) | length=656;orf255862 source=GLCHR05 coords=4424683..4426683 length=667 frame=1 desc=| organism=Giardia_Assemblage_A_isolate_WB
24.9066	25.0954	25.2488	24.3634	24.4135	24.6135	24.8331	25.0676	25.1092	24.635	24.9484	24.5762	24.7735	24.8616	0.08805	1.06293	7	7	7	31.7	31.7	31.7	39.776	0	79.99	360220000	48	24.7601	24.8907	0.130657	GL50803_5010;orf304011	GL50803_5010;orf304011	GL50803_5010 | organism=Giardia_Assemblage_A_isolate_WB | product=Ser/Thr phosphatase PP2A-2 catalytic subunit | location=CH991767:870099-871133(-) | length=344;orf304011 source=AACB02000013_frag coords=37519..36464 length=352 frame=5 desc=| organism=Giard
22.0902	19.3801	19.338	22.6224	22.6936	19.9295	19.9994	19.5259	21.9571	23.2956	22.8427	18.9578	21.009	21.0964	0.08745	1.06249	4	3	3	30.1	21.8	21.8	17.965	0	18.635	40900000	9	22.6224	22.8427	0.220314	GL50803_20130614102;GL50803_20140716531YEAST;GL50803_20140716530YEAST;GL50803_20140716230YEAST;GL50803_20140716529YEAST	GL50803_20130614102;GL50803_20140716531YEAST;GL50803_20140716530YEAST;GL50803_20140716230YEAST;GL50803_20140716529YEAST	GL50803_20130614102 | organism=crap | product=crap_RS27A_HUMAN|;GL50803_20140716531YEAST | organism=crap | product=crap_P0CH09|RL402_YEAST Ubiquitin-60S ribosomal protein L40 OS=Saccharomyces cerevisiae (strain ATCC 204508 / S288c) GN=RPL40B PE=1 SV=1;GL50
21.9086	20.3758	19.5088	20.0633	20.1982	19.3691	19.3316	22.0725	21.868	20.1439	19.2534	19.2589	20.2373	20.3214	0.0840833	1.06001	2	2	2	8.7	8.7	8.7	49.239	0.0010823	13.517	22595000	5	21.9086	21.9702	0.0616512	orf278111;GL50803_9119	orf278111;GL50803_9119	orf278111 source=GLCHR05 coords=2784819..2783470 length=450 frame=4 desc=| organism=Giardia_Assemblage_A_isolate_WB | version=2013-02-08 | length=4471437 | SO=chromosome;GL50803_9119 | organism=Giardia_Assemblage_A_isolate_WB | product=ATP-dependent RNA he
24.3711	24.3865	24.5055	24.1793	24.6101	24.4228	24.6673	24.8286	24.7183	24.0932	24.321	24.3508	24.4125	24.4965	0.0839833	1.05994	10	9	9	29.4	27.7	27.7	58.007	0	70.191	291690000	52	24.4046	24.509	0.104414	GL50803_15514;orf118843	GL50803_15514;orf118843	GL50803_15514 | organism=Giardia_Assemblage_A_isolate_WB | product=Kinase, STE STE20 | location=GLCHR03:1114007-1115590(-) | length=527;orf118843 source=GLCHR03 coords=1115608..1114010 length=533 frame=4 desc=| organism=Giardia_Assemblage_A_isolate_WB | ve
23.9235	23.886	23.7176	23.1103	23.0734	22.9658	23.9141	23.7111	23.965	23.1155	23.2717	23.1978	23.4461	23.5292	0.0831	1.05929	8	8	8	19	19	19	69.972	0	53.772	159830000	37	23.414	23.4914	0.0774612	GL50803_15213;orf16062	GL50803_15213;orf16062	GL50803_15213 | organism=Giardia_Assemblage_A_isolate_WB | product=Hypothetical protein | location=GLCHR01:1236359-1238212(+) | length=617;orf16062 source=GLCHR01 coords=1236103..1238013 length=637 frame=1 desc=| organism=Giardia_Assemblage_A_isolate_WB |
25.3481	25.5434	25.4749	23.2128	23.6082	23.2886	25.4841	25.4955	25.4572	23.4839	23.6311	23.4176	24.4127	24.4949	0.0822333	1.05866	12	12	12	60.5	60.5	60.5	37.294	0	107.86	415550000	56	24.4782	24.5442	0.0660019	GL50803_16550;orf294562	GL50803_16550;orf294562	GL50803_16550 | organism=Giardia_Assemblage_A_isolate_WB | product=Hypothetical protein | location=GLCHR05:1583174-1584202(-) | length=342;orf294562 source=GLCHR05 coords=1584205..1583177 length=343 frame=6 desc=| organism=Giardia_Assemblage_A_isolate_WB |
19.6862	18.8986	20.2225	20.3032	21.627	19.6394	22.1915	20.1316	18.6836	19.5394	19.987	20.3323	20.0628	20.1442	0.0814167	1.05806	2	2	2	14.2	14.2	14.2	46.879	0.0010893	13.697	17281000	5	NaN	22.1915	NaN	GL50803_9612;orf73439	GL50803_9612;orf73439	GL50803_9612 | organism=Giardia_Assemblage_A_isolate_WB | product=hypothetical protein | location=GLCHR02:547395-548666(-) | length=423;orf73439 source=GLCHR02 coords=548956..547685 length=424 frame=6 desc=| organism=Giardia_Assemblage_A_isolate_WB | versi
26.0603	26.0401	25.8526	25.4383	25.3102	25.194	26.1516	25.9277	25.7674	25.4128	25.6194	25.4876	25.6492	25.7277	0.0785	1.05592	15	15	15	37.1	37.1	37.1	47.004	0	104.67	674850000	80	25.6455	25.6934	0.0479164	GL50803_9719;orf225256	GL50803_9719;orf225256	GL50803_9719 | organism=Giardia_Assemblage_A_isolate_WB | product=NADH oxidase | location=GLCHR05:2174947-2176236(+) | length=429;orf225256 source=GLCHR05 coords=2174941..2176233 length=431 frame=1 desc=| organism=Giardia_Assemblage_A_isolate_WB | version=
22.7612	23.0046	23.2922	21.1176	22.355	22.0604	22.9388	23.2571	22.9352	22.2345	21.857	21.8328	22.4318	22.5092	0.0774	1.05511	6	6	6	12.2	12.2	12.2	76.448	0	83.808	87281000	22	22.7612	22.5848	-0.176336	orf160372;GL50803_17417	orf160372;GL50803_17417	orf160372 source=GLCHR04 coords=1884217..1886301 length=695 frame=1 desc=| organism=Giardia_Assemblage_A_isolate_WB | version=2013-02-08 | length=2762469 | SO=chromosome;GL50803_17417 | organism=Giardia_Assemblage_A_isolate_WB | product=Kinase, CMGC DYRK |
26.1836	25.8446	25.8942	25.5485	25.3981	25.6044	26.2233	26.119	26.2368	25.4555	25.3873	25.5129	25.7456	25.8225	0.0769	1.05475	20	20	20	50.3	50.3	50.3	55.393	0	186.33	774290000	98	25.7245	25.8159	0.0914383	GL50803_5167;orf82066	GL50803_5167;orf82066	GL50803_5167 | organism=Giardia_Assemblage_A_isolate_WB | product=hypothetical protein | location=GLCHR03:96862-98337(+) | length=491;orf82066 source=GLCHR03 coords=96850..98334 length=495 frame=1 desc=| organism=Giardia_Assemblage_A_isolate_WB | version=2
27.4608	27.5637	27.6852	27.3591	27.238	27.093	27.478	27.4595	27.5834	27.4058	27.4332	27.5004	27.4	27.4767	0.07675	1.05464	6	6	6	55.3	55.3	55.3	17.771	0	75.758	2650600000	75	27.4099	27.4688	0.0588303	GL50803_3367;orf128531	GL50803_3367;orf128531	GL50803_3367 | organism=Giardia_Assemblage_A_isolate_WB | product=Histone H3 | location=GLCHR03:411293-411772(-) | length=159;orf128531 source=GLCHR03 coords=411787..411296 length=164 frame=4 desc=| organism=Giardia_Assemblage_A_isolate_WB | version=2013-0
23.317	23.5019	23.5384	20.7533	23.3309	19.8461	23.9043	23.7514	23.9646	20.4109	23.1055	19.6022	22.3813	22.4565	0.0752167	1.05352	10	10	10	9	9	9	186.02	0	66.733	139490000	33	23.4164	23.8279	0.411457	GL50803_15591;orf308140	GL50803_15591;orf308140	GL50803_15591 | organism=Giardia_Assemblage_A_isolate_WB | product=Coiled-coil protein | location=CH991767:452286-457343(+) | length=1685;orf308140 source=AACB02000073 coords=11696..16873 length=1726 frame=2 desc=| organism=Giardia_Assemblage_A_isolate_WB
24.6439	24.8925	24.0654	24.1163	24.3069	24.1335	24.6838	24.4636	24.899	24.1778	24.2092	24.1755	24.3598	24.4348	0.0750667	1.05341	13	13	13	29.7	29.7	29.7	61.193	0	103.17	279250000	63	24.2202	24.3364	0.116207	GL50803_11992;orf25605	GL50803_11992;orf25605	GL50803_11992 | organism=Giardia_Assemblage_A_isolate_WB | product=TCP-1 chaperonin subunit epsilon | location=GLCHR01:1045147-1046808(-) | length=553;orf25605 source=GLCHR01 coords=1046530..1044863 length=556 frame=5 desc=| organism=Giardia_Assemblage_A_i
27.8937	27.8674	27.8254	28.859	28.8875	28.9656	27.8004	27.8184	27.8373	29.0099	29.1446	29.1373	28.3831	28.458	0.0748833	1.05328	20	20	20	81.1	81.1	81.1	24.738	0	144.68	4045400000	164	28.3763	28.4236	0.0473022	GL50803_7999;orf54380	GL50803_7999;orf54380	GL50803_7999 | organism=Giardia_Assemblage_A_isolate_WB | product=Ribosomal protein S3 | location=GLCHR02:1088732-1089385(+) | length=217;orf54380 source=GLCHR02 coords=1089080..1089769 length=230 frame=2 desc=| organism=Giardia_Assemblage_A_isolate_WB | v
29.6147	29.5959	29.608	30.8312	30.9307	30.8839	29.5747	29.5912	29.674	31.0341	31.0083	31.0306	30.2441	30.3188	0.07475	1.05318	21	21	21	69.6	69.6	69.6	34.987	0	296.88	14769000000	266	30.223	30.3411	0.118166	GL50803_17547;orf276914	GL50803_17547;orf276914	GL50803_17547 | organism=Giardia_Assemblage_A_isolate_WB | product=Ribosomal protein L4 | location=GLCHR05:2867111-2868061(-) | length=316;orf276914 source=GLCHR05 coords=2868064..2867114 length=317 frame=6 desc=| organism=Giardia_Assemblage_A_isolate_WB |
26.1445	26.0846	26.1504	26.4161	26.3475	26.5654	26.2311	26.2514	26.4248	26.4205	26.3907	26.4331	26.2848	26.3586	0.07385	1.05252	17	17	17	47.9	47.9	47.9	43.437	0	169.42	1162100000	110	26.249	26.4056	0.156666	GL50803_98054;orf230254	GL50803_98054;orf230254	GL50803_98054 | organism=Giardia_Assemblage_A_isolate_WB | product=Heat shock protein HSP 90-alpha | location=GLCHR05:2514317-2515447(+) | length=376;orf230254 source=GLCHR05 coords=2514293..2515444 length=384 frame=2 desc=| organism=Giardia_Assemblage_A_i
25.572	25.454	25.8416	26.8454	26.867	26.7511	25.5574	25.7333	25.8131	26.8515	26.9587	26.858	26.2218	26.2953	0.0734833	1.05225	7	7	7	44.9	44.9	44.9	17.782	0	75.671	873090000	43	26.2963	26.3323	0.0359764	orf218462	orf218462	orf218462 source=GLCHR05 coords=1715254..1715727 length=158 frame=1 desc=| organism=Giardia_Assemblage_A_isolate_WB | version=2013-02-08 | length=4471437 | SO=chromosome
24.2269	24.3033	23.7606	20.0433	20.6273	19.9806	24.7866	24.7229	24.781	19.9617	19.6355	19.4936	22.157	22.2302	0.0732167	1.05206	11	11	11	27.4	27.4	27.4	65.36	0	78.005	195230000	33	24.2269	24.781	0.554117	GL50803_27310;orf110819	GL50803_27310;orf110819	GL50803_27310 | organism=Giardia_Assemblage_A_isolate_WB | product=Stress-induced-phosphoprotein 1 | location=GLCHR03:1678162-1679925(-) | length=587;orf110819 source=GLCHR03 coords=1679943..1678165 length=593 frame=5 desc=| organism=Giardia_Assemblage_A_i
24.7814	24.8546	24.7517	25.0238	24.7624	25.0138	24.6457	24.9177	25.0523	24.982	24.9499	25.0787	24.8646	24.9377	0.0731	1.05197	11	6	6	40.5	30.1	30.1	33.935	0	48.745	350980000	39	24.818	24.966	0.147985	GL50803_7796;orf82275	GL50803_7796;orf82275	GL50803_7796 | organism=Giardia_Assemblage_A_isolate_WB | product=Alpha-2 giardin | location=GLCHR03:111206-112096(+) | length=296;orf82275 source=GLCHR03 coords=111203..112093 length=297 frame=2 desc=| organism=Giardia_Assemblage_A_isolate_WB | version=20
23.3861	23.1934	23.3268	24.055	24.2033	24.3466	23.2714	23.1116	22.9802	24.3462	24.6979	24.5413	23.7519	23.8248	0.0729	1.05183	8	8	8	26.2	26.2	26.2	59.624	0	60.224	140940000	25	23.7206	23.8088	0.0882702	GL50803_2013061462	GL50803_2013061462	GL50803_2013061462 | organism=crap | product=crap_CATA_HUMAN|
25.762	25.8308	25.8597	25.4102	25.0301	25.353	25.7938	25.9202	25.9666	25.3571	25.3544	25.2877	25.541	25.6133	0.0723333	1.05142	19	14	14	27.2	20.2	20.2	99.471	0	95.909	641090000	95	25.5861	25.5754	-0.0106964	GL50803_16667;orf197831	GL50803_16667;orf197831	GL50803_16667 | organism=Giardia_Assemblage_A_isolate_WB | product=Acyl-CoA synthetase | location=GLCHR04:754005-756722(-) | length=905;orf197831 source=GLCHR04 coords=756743..754008 length=912 frame=5 desc=| organism=Giardia_Assemblage_A_isolate_WB | vers
22.2043	22.5948	22.6824	21.0438	23.0565	19.5752	22.8876	22.8289	22.7815	22.8483	20.6423	19.5992	21.8595	21.9313	0.0718	1.05103	3	3	3	4.8	4.8	4.8	118.6	0	23.664	72199000	18	22.6386	22.8386	0.200045	GL50803_4627;orf101525	GL50803_4627;orf101525	GL50803_4627 | organism=Giardia_Assemblage_A_isolate_WB | product=Hypothetical protein | location=GLCHR03:1484768-1487965(+) | length=1065;orf101525 source=GLCHR03 coords=1484735..1487962 length=1076 frame=2 desc=| organism=Giardia_Assemblage_A_isolate_WB
20.1604	20.1392	19.6867	20.2546	20.4494	20.2005	20.3815	19.8659	19.1066	21.2889	19.7823	20.8854	20.1485	20.2184	0.0699667	1.04969	2	2	2	8.7	8.7	8.7	61.838	0.0011099	13.963	12514000	3	NaN	20.8854	NaN	GL50803_3007;orf136081	GL50803_3007;orf136081	GL50803_3007 | organism=Giardia_Assemblage_A_isolate_WB | product=Hypothetical protein | location=GLCHR04:149179-150840(+) | length=553;orf136081 source=GLCHR04 coords=149140..150837 length=566 frame=1 desc=| organism=Giardia_Assemblage_A_isolate_WB | vers
26.6172	26.8105	26.4695	26.3288	26.2441	26.3943	27.3053	27.0375	27.0888	25.8901	25.7054	26.235	26.4774	26.5437	0.0662833	1.04702	20	20	20	36.7	36.7	36.7	62.563	0	155.75	1431900000	124	26.4319	26.6363	0.204346	GL50803_5883;orf11804	GL50803_5883;orf11804	GL50803_5883 | organism=Giardia_Assemblage_A_isolate_WB | product=Hypothetical protein | location=GLCHR01:931872-933560(+) | length=562;orf11804 source=GLCHR01 coords=931866..933557 length=564 frame=3 desc=| organism=Giardia_Assemblage_A_isolate_WB | versi
24.9486	24.9607	25.2456	24.9313	24.8901	24.8546	25.2704	25.2698	25.347	24.7376	24.812	24.7892	24.9718	25.0377	0.06585	1.0467	19	19	19	24.6	24.6	24.6	149.77	0	145.2	461910000	78	24.94	25.0409	0.10091	GL50803_101278;orf244341	GL50803_101278;orf244341	GL50803_101278 | organism=Giardia_Assemblage_A_isolate_WB | product=Hypothetical protein | location=GLCHR05:3564268-3568260(+) | length=1330;orf244341 source=GLCHR05 coords=3564262..3568257 length=1332 frame=1 desc=| organism=Giardia_Assemblage_A_isolate_W
22.4803	22.6043	22.6089	21.3886	22.9258	22.8722	22.5471	23.1174	23.0711	20.5819	23.0445	22.907	22.48	22.5448	0.0648167	1.04595	2	2	2	15.7	15.7	15.7	14.596	0.0011236	14.181	87420000	12	22.6089	23.0445	0.435595	GL50803_8064;orf18964	GL50803_8064;orf18964	GL50803_8064 | organism=Giardia_Assemblage_A_isolate_WB | product=Protein disulfide isomerase PDI5 | location=GLCHR01:1433477-1433881(+) | length=134;orf18964 source=GLCHR01 coords=1433266..1433682 length=139 frame=1 desc=| organism=Giardia_Assemblage_A_is
20.0047	21.507	21.5547	20.6346	20.2484	20.4829	21.6054	21.7183	21.6989	19.8178	20.1665	19.8075	20.7387	20.8024	0.0636833	1.04513	5	5	5	8.8	8.8	8.8	105.57	0	31.925	30807000	16	21.5308	21.6989	0.168055	GL50803_92223;orf73305	GL50803_92223;orf73305	GL50803_92223 | organism=Giardia_Assemblage_A_isolate_WB | product=ABC transporter family protein | location=GLCHR02:555290-558115(-) | length=941;orf73305 source=GLCHR02 coords=558408..555580 length=943 frame=4 desc=| organism=Giardia_Assemblage_A_isolate
19.1889	19.8127	19.6398	20.1921	19.4348	20.1164	19.5095	19.8386	21.215	18.9679	19.839	19.3894	19.7308	19.7932	0.06245	1.04424	1	1	1	8.4	8.4	8.4	31.925	0.0093617	6.6305	3922200	1	NaN	21.215	NaN	GL50803_28234;orf129962	GL50803_28234;orf129962	GL50803_28234 | organism=Giardia_Assemblage_A_isolate_WB | product=Adenylate kinase | location=GLCHR03:295403-296260(-) | length=285;orf129962 source=GLCHR03 coords=296323..295406 length=306 frame=4 desc=| organism=Giardia_Assemblage_A_isolate_WB | version
29.909	30.0931	30.2194	30.6853	30.4333	30.5727	29.9417	30.0398	30.0016	30.8722	30.7117	30.7113	30.3188	30.3797	0.0609167	1.04313	11	11	11	60.6	60.6	60.6	10.484	0	181.85	22884000000	114	30.3264	30.3756	0.0492096	GL50803_5517;orf238377	GL50803_5517;orf238377	GL50803_5517 | organism=Giardia_Assemblage_A_isolate_WB | product=Ribosomal protein L37a | location=GLCHR05:3137049-3137333(+) | length=94;orf238377 source=GLCHR05 coords=3137016..3137330 length=105 frame=3 desc=| organism=Giardia_Assemblage_A_isolate_WB |
24.0602	24.2343	24.4016	23.1505	23.0936	22.9581	23.8974	23.718	23.789	23.7517	23.2821	23.821	23.6497	23.7099	0.06015	1.04257	7	7	7	50.4	50.4	50.4	26.813	0	56.248	176690000	30	23.6053	23.7703	0.165001	GL50803_14606;orf65776	GL50803_14606;orf65776	GL50803_14606 | organism=Giardia_Assemblage_A_isolate_WB | product=Translation initiation factor 6 | location=GLCHR02:1087866-1088606(-) | length=246;orf65776 source=GLCHR02 coords=1088996..1088256 length=247 frame=5 desc=| organism=Giardia_Assemblage_A_is
20.4045	20.2672	19.6936	19.6121	19.5404	20.4726	19.8146	19.4058	20.8758	20.0357	20.182	20.0273	19.9984	20.0569	0.0584667	1.04136	2	2	2	4.1	4.1	4.1	87.944	0.001998	12.01	14875000	5	NaN	20.8758	NaN	GL50803_10675;orf66942	GL50803_10675;orf66942	GL50803_10675 | organism=Giardia_Assemblage_A_isolate_WB | product=Hypothetical protein | location=GLCHR02:1002721-1005090(-) | length=789;orf66942 source=GLCHR02 coords=1005483..1003111 length=791 frame=4 desc=| organism=Giardia_Assemblage_A_isolate_WB |
22.1092	19.8553	19.8876	19.8566	21.0277	19.7639	19.5975	21.5746	21.8803	19.9838	19.7746	20.0315	20.4167	20.4737	0.057	1.0403	2	2	2	6.2	6.2	6.2	46.535	0.0011338	14.399	32613000	3	22.1092	21.7275	-0.381706	GL50803_8865;orf5646	GL50803_8865;orf5646	GL50803_8865 | organism=Giardia_Assemblage_A_isolate_WB | product=Hypothetical protein | location=GLCHR01:470931-472145(+) | length=404;orf5646 source=GLCHR01 coords=470895..472142 length=416 frame=3 desc=| organism=Giardia_Assemblage_A_isolate_WB | versio
26.2589	26.2923	26.1691	25.9434	25.9732	26.1239	26.26	26.3284	26.3963	26.0426	25.8796	26.1943	26.1268	26.1835	0.0567333	1.04011	11	11	11	38.9	38.9	38.9	45.109	0	91.68	1044500000	107	26.1465	26.2271	0.0806503	GL50803_9808;orf292734	GL50803_9808;orf292734	GL50803_9808 | organism=Giardia_Assemblage_A_isolate_WB | product=Chaperone protein DnaJ | location=GLCHR05:1713531-1714760(-) | length=409;orf292734 source=GLCHR05 coords=1714766..1713534 length=411 frame=5 desc=| organism=Giardia_Assemblage_A_isolate_WB
22.7735	23.0986	22.7433	22.773	22.6079	22.6769	23.0092	22.9279	22.9537	22.8089	22.6601	22.646	22.7789	22.8343	0.0554333	1.03917	6	6	6	21.1	21.1	21.1	64.492	0	44.106	106770000	18	22.7582	22.8684	0.110228	GL50803_9115;orf278023	GL50803_9115;orf278023	GL50803_9115 | organism=Giardia_Assemblage_A_isolate_WB | product=Glucose-6-phosphate isomerase | location=GLCHR05:2789023-2790777(-) | length=584;orf278023 source=GLCHR05 coords=2790819..2789026 length=598 frame=4 desc=| organism=Giardia_Assemblage_A_isol
20.8635	21.1494	20.6768	20.4597	19.3205	19.535	20.9251	21.7851	21.1636	19.3539	20.4031	18.7033	20.3341	20.389	0.0548667	1.03876	3	3	3	14.9	14.9	14.9	26.895	0	25.039	16359000	8	21.1494	21.1636	0.0141964	GL50803_13273;orf250819	GL50803_13273;orf250819	GL50803_13273 | organism=Giardia_Assemblage_A_isolate_WB | product=Dynein light intermediate chain | location=GLCHR05:4078904-4079611(+) | length=235;orf250819 source=GLCHR05 coords=4078851..4079660 length=270 frame=3 desc=| organism=Giardia_Assemblage_A_i
24.045	24.259	23.9445	22.8291	22.4249	20.5135	24.1242	24.2219	24.347	22.6206	23.5464	19.4845	23.0027	23.0574	0.0547667	1.03869	3	3	3	16.1	16.1	16.1	19.436	0	21.648	183410000	25	23.9445	24.1242	0.179663	GL50803_112885;orf14387	GL50803_112885;orf14387	GL50803_112885 | organism=Giardia_Assemblage_A_isolate_WB | product=Adenine phosphoribosyltransferase | location=GLCHR01:1117274-1117816(+) | length=180;orf14387 source=GLCHR01 coords=1117072..1117617 length=182 frame=1 desc=| organism=Giardia_Assemblage_A
19.6174	20.1743	19.6161	19.8695	20.4236	19.8547	20.3441	19.5413	21.2806	19.5533	20.1959	18.9661	19.9259	19.9802	0.0542833	1.03834	1	1	1	15.1	15.1	15.1	11.988	0	38.722	14661000	5	NaN	21.2806	NaN	GL50803_16263	GL50803_16263	GL50803_16263 | organism=Giardia_Assemblage_A_isolate_WB | product=Sjogrens syndrome nuclear autoantigen 1-like protein | location=GLCHR05:1312321-1312641(+) | length=106
25.531	25.6657	25.719	26.282	25.9966	25.8458	25.7554	25.9466	26.2406	25.7768	25.7806	25.8597	25.84	25.8933	0.0532667	1.03761	7	7	7	42.7	42.7	42.7	24.759	0	82.813	739240000	75	25.7824	25.8201	0.0377483	GL50803_13561;orf25264	GL50803_13561;orf25264	GL50803_13561 | organism=Giardia_Assemblage_A_isolate_WB | product=Translation elongation factor | location=GLCHR01:1067637-1068299(-) | length=220;orf25264 source=GLCHR01 coords=1068024..1067353 length=224 frame=6 desc=| organism=Giardia_Assemblage_A_isol
27.7897	27.7978	27.7759	27.2375	27.2431	27.2669	27.6945	27.6967	27.6457	27.4172	27.451	27.5153	27.5185	27.5701	0.0515833	1.0364	50	50	50	34.6	34.6	34.6	213.75	0	323.31	2653100000	303	27.5214	27.5805	0.0590992	orf243255;GL50803_9183	orf243255;GL50803_9183	orf243255 source=GLCHR05 coords=3484925..3490636 length=1904 frame=2 desc=| organism=Giardia_Assemblage_A_isolate_WB | version=2013-02-08 | length=4471437 | SO=chromosome;GL50803_9183 | organism=Giardia_Assemblage_A_isolate_WB | product=Hypothetical protei
25.1505	25.4026	25.0309	24.2457	23.8989	24.1495	25.1777	25.2877	24.8155	24.1189	24.2926	24.4935	24.6463	24.6976	0.0513	1.0362	17	17	17	37.4	37.4	37.4	66.235	0	134.16	385340000	59	24.6383	24.6545	0.0161991	GL50803_17060;orf232134	GL50803_17060;orf232134	GL50803_17060 | organism=Giardia_Assemblage_A_isolate_WB | product=Protein 21.1 | location=GLCHR05:2663387-2665258(+) | length=623;orf232134 source=GLCHR05 coords=2663384..2665255 length=624 frame=2 desc=| organism=Giardia_Assemblage_A_isolate_WB | version
25.2838	25.1276	25.0565	25.0544	25.0198	25.2436	25.3451	25.4859	25.2013	24.9708	25.0761	25.0017	25.131	25.1801	0.0492	1.03469	11	11	11	42	42	42	35.01	0	85.993	455280000	52	25.0921	25.1387	0.0466156	GL50803_17153;orf299426	GL50803_17153;orf299426	GL50803_17153 | organism=Giardia_Assemblage_A_isolate_WB | product=Alpha-11 giardin | location=GLCHR05:1207222-1208145(-) | length=307;orf299426 source=GLCHR05 coords=1208184..1207225 length=320 frame=4 desc=| organism=Giardia_Assemblage_A_isolate_WB | ver
23.0439	23.0285	23.1412	19.1952	19.8171	20.6802	22.9348	23.3279	23.0357	18.9135	20.6083	20.3654	21.4843	21.5309	0.0465833	1.03282	6	6	6	23.6	23.6	23.6	52.322	0	53.924	98508000	30	23.0439	23.0357	-0.00819778	GL50803_2970;orf158720	GL50803_2970;orf158720	GL50803_2970 | organism=Giardia_Assemblage_A_isolate_WB | product=Translation initiation factor 2 gamma subunit | location=GLCHR04:1777620-1779056(+) | length=478;orf158720 source=GLCHR04 coords=1777608..1779053 length=482 frame=3 desc=| organism=Giardia_A
20.5392	20.0583	19.9385	23.1609	23.2924	20.2178	19.9657	20.7974	19.6041	23.2444	20.9083	22.9595	21.2012	21.2466	0.0453833	1.03196	3	3	3	30.8	30.8	30.8	11.606	0	21.814	51504000	7	23.2266	23.1019	-0.124687	GL50803_2013061495	GL50803_2013061495	GL50803_2013061495 | organism=crap | product=crap_THIO_HUMAN|
26.1636	26.2627	26.3251	25.6932	25.6223	25.7909	26.2069	26.32	26.4028	25.6593	25.902	25.6313	25.9763	26.0204	0.0440833	1.03103	18	18	18	44.7	44.7	44.7	73.929	0	143.78	977430000	116	25.9773	26.0545	0.0771999	orf203357;GL50803_17254	orf203357;GL50803_17254	orf203357 source=GLCHR04 coords=365503..363539 length=655 frame=6 desc=| organism=Giardia_Assemblage_A_isolate_WB | version=2013-02-08 | length=2762469 | SO=chromosome;GL50803_17254 | organism=Giardia_Assemblage_A_isolate_WB | product=Phosphomannomutase-2
26.2263	26.0928	26.2357	25.6745	25.7598	25.4616	26.2453	26.2635	26.2904	25.7974	25.7109	25.4049	25.9085	25.9521	0.0436167	1.03069	13	13	13	31.1	31.1	31.1	85.183	0	128.09	874430000	81	25.9263	26.0214	0.0950394	GL50803_11390;orf40405	GL50803_11390;orf40405	GL50803_11390 | organism=Giardia_Assemblage_A_isolate_WB | product=Kinase, NEK | location=GLCHR02:127987-130320(+) | length=777;orf40405 source=GLCHR02 coords=128217..130604 length=796 frame=3 desc=| organism=Giardia_Assemblage_A_isolate_WB | version=2013-
22.3246	22.2829	22.3664	21.2626	20.0601	20.2517	22.4515	22.5953	22.6724	19.7651	20.5366	20.7838	21.4247	21.4675	0.0427333	1.03006	6	6	6	9	9	9	114.04	0	36.927	48113000	11	22.3246	22.5953	0.270697	GL50803_10853;orf15275	GL50803_10853;orf15275	GL50803_10853 | organism=Giardia_Assemblage_A_isolate_WB | product=hypothetical protein | location=GLCHR01:1178224-1181274(+) | length=1016;orf15275 source=GLCHR01 coords=1177983..1181075 length=1031 frame=3 desc=| organism=Giardia_Assemblage_A_isolate_WB
28.9718	28.9576	28.9901	30.1328	30.0173	30.051	28.9546	28.9628	28.9846	30.0627	30.2133	30.1912	29.5201	29.5615	0.0414333	1.02914	19	19	19	51	51	51	27.554	0	217	8778200000	185	29.5037	29.5236	0.0199089	orf80599;GL50803_14827	orf80599;GL50803_14827	orf80599 source=GLCHR02 coords=39387..38671 length=239 frame=4 desc=| organism=Giardia_Assemblage_A_isolate_WB | version=2013-02-08 | length=1519671 | SO=chromosome;GL50803_14827 | organism=Giardia_Assemblage_A_isolate_WB | product=Ribosomal protein S11 |
22.9144	22.9565	23.0189	22.8156	22.9802	22.9543	23.3981	23.0281	22.9651	22.7349	22.8568	22.8965	22.94	22.9799	0.0399333	1.02807	6	6	4	9	9	6.8	95.242	0	40.734	106520000	33	22.9554	22.9308	-0.0245819	GL50803_21505;orf274427;GL50803_15965;orf308737;GL50803_137703;orf233299	GL50803_21505;orf274427	GL50803_21505 | organism=Giardia_Assemblage_A_isolate_WB | product=Protein 21.1 | location=GLCHR05:3080424-3083039(-) | length=871;orf274427 source=GLCHR05 coords=3083042..3080427 length=872 frame=5 desc=| organism=Giardia_Assemblage_A_isolate_WB | version
19.859	19.8358	19.9065	20.8925	20.2541	20.1744	19.0501	19.0693	22.4715	20.8223	20.8235	18.9207	20.1537	20.1929	0.0391833	1.02753	9	1	1	21.3	4.1	4.1	72.524	0.0045998	7.5627	37208000	5	NaN	22.4715	NaN	GL50803_112063;orf63295;GL50803_17342;orf31270	GL50803_112063;orf63295;GL50803_17342;orf31270	GL50803_112063 | organism=Giardia_Assemblage_A_isolate_WB | product=Hypothetical protein | location=GLCHR02:1260191-1262161(-) | length=656;orf63295 source=GLCHR02 coords=1262554..1260581 length=658 frame=6 desc=| organism=Giardia_Assemblage_A_isolate_WB |
25.7242	25.8396	25.7812	25.4004	25.5651	25.3998	25.9212	26.0369	25.9133	25.4878	25.3288	25.2506	25.6184	25.6564	0.03805	1.02673	16	16	16	43.2	43.2	43.2	39.315	0	241.73	696290000	90	25.6447	25.7006	0.0558968	GL50803_4197;orf77354	GL50803_4197;orf77354	GL50803_4197 | organism=Giardia_Assemblage_A_isolate_WB | product=Phosphatidylinositol transfer protein alpha isoform | location=GLCHR02:266059-267096(-) | length=345;orf77354 source=GLCHR02 coords=267446..266349 length=366 frame=5 desc=| organism=Giardia_
30.096	30.1101	30.1534	30.8096	30.8596	30.9588	30.2462	30.1835	30.1506	30.8348	30.878	30.9186	30.4979	30.5353	0.0373667	1.02624	20	20	20	52.4	52.4	52.4	25.382	0	320.27	18163000000	201	30.4815	30.5405	0.0589542	GL50803_17244;orf88412;GL50803_17245;orf88420	GL50803_17244;orf88412	GL50803_17244 | organism=Giardia_Assemblage_A_isolate_WB | product=Ribosomal protein L7a | location=GLCHR03:579698-580484(+) | length=225;orf88412 source=GLCHR03 coords=579662..580153 length=164 frame=2 desc=| organism=Giardia_Assemblage_A_isolate_WB | ver
23.8361	23.9009	23.6932	23.7658	23.7557	23.8051	23.9367	23.8691	24.0485	23.8111	23.6465	23.6686	23.7928	23.8301	0.0372833	1.02618	8	8	8	28.2	28.2	28.2	36.623	0	53.647	169080000	32	23.7854	23.8401	0.0546589	GL50803_15297;orf17086	GL50803_15297;orf17086	GL50803_15297 | organism=Giardia_Assemblage_A_isolate_WB | product=Ribokinase | location=GLCHR01:1309908-1310942(+) | length=344;orf17086 source=GLCHR01 coords=1309682..1310743 length=354 frame=2 desc=| organism=Giardia_Assemblage_A_isolate_WB | version=20
22.6013	22.3536	20.8153	19.7609	20.9689	19.1799	22.6525	22.3557	22.3719	19.0989	20.2682	19.1562	20.9466	20.9839	0.03725	1.02616	4	4	4	22.1	22.1	22.1	32.385	0	35.141	55160000	18	22.4775	22.3719	-0.10557	GL50803_86934;GL50803_101307;orf189430;orf187595;orf187138	GL50803_86934;GL50803_101307;orf189430;orf187595;orf187138	GL50803_86934 | organism=Giardia_Assemblage_A_isolate_WB | product=Kinase, NEK | location=GLCHR04:1344794-1345720(-) | length=308;GL50803_101307 | organism=Giardia_Assemblage_A_isolate_WB | product=Kinase, NEK | location=GLCHR04:1476483-1477412(-) | length
22.9011	22.7318	22.7497	20.0463	20.082	22.6795	23.396	23.0951	23.1384	22.5129	20.63	18.6391	21.8651	21.9019	0.03685	1.02587	5	5	5	16.6	16.6	16.6	40.808	0	49.981	94964000	16	22.7408	23.1167	0.375975	GL50803_15398;orf63698	GL50803_15398;orf63698	GL50803_15398 | organism=Giardia_Assemblage_A_isolate_WB | product=Chaperone protein dnaJ | location=GLCHR02:1230827-1231912(-) | length=361;orf63698 source=GLCHR02 coords=1232440..1231217 length=408 frame=6 desc=| organism=Giardia_Assemblage_A_isolate_WB
28.3642	28.3673	28.3224	28.375	28.4643	28.3086	28.3803	28.4665	28.3751	28.4326	28.4248	28.3396	28.367	28.4032	0.0361833	1.0254	14	14	14	82.2	82.2	82.2	15.35	0	200.44	4362600000	136	28.3657	28.4026	0.0368481	GL50803_8462;orf91683	GL50803_8462;orf91683	GL50803_8462 | organism=Giardia_Assemblage_A_isolate_WB | product=Ribosomal protein L27 | location=GLCHR03:808135-808542(+) | length=135;orf91683 source=GLCHR03 coords=808120..808539 length=140 frame=1 desc=| organism=Giardia_Assemblage_A_isolate_WB | vers
19.8711	20.3852	19.0138	20.0504	20.4115	20.7804	19.8452	20.0397	20.0408	20.7862	21.0129	18.993	20.0854	20.1196	0.0342333	1.02401	2	2	2	4.3	4.3	4.3	88.342	0.0020101	12.13	12740000	3	NaN	20.0397	NaN	GL50803_10538;orf253522	GL50803_10538;orf253522	GL50803_10538 | organism=Giardia_Assemblage_A_isolate_WB | product=Dynein heavy chain | location=GLCHR05:4264221-4266530(+) | length=769;orf253522 source=GLCHR05 coords=4264000..4266579 length=860 frame=1 desc=| organism=Giardia_Assemblage_A_isolate_WB | v
29.1639	29.1556	29.1938	27.5138	27.5221	27.5476	29.2868	29.3715	29.2651	27.4991	27.4303	27.4488	28.3495	28.3836	0.0341333	1.02394	59	59	59	65.9	65.9	65.9	124.8	0	323.31	6939900000	458	28.3516	28.3821	0.030489	GL50803_15953;orf47013	GL50803_15953;orf47013	GL50803_15953 | organism=Giardia_Assemblage_A_isolate_WB | product=Kinase, NEK | location=GLCHR02:581481-584834(+) | length=1117;orf47013 source=GLCHR02 coords=581708..585118 length=1137 frame=2 desc=| organism=Giardia_Assemblage_A_isolate_WB | version=201
26.2323	26.5187	26.5316	26.1741	25.9564	26.0259	26.3149	26.3515	26.4018	26.0994	26.1957	26.2784	26.2398	26.2736	0.0337833	1.02369	10	10	10	78.4	78.4	78.4	22.675	0	90.639	1075800000	95	26.2032	26.2966	0.0934334	GL50803_7825;orf9422	GL50803_7825;orf9422	GL50803_7825 | organism=Giardia_Assemblage_A_isolate_WB | product=Hypothetical protein | location=GLCHR01:768208-768807(+) | length=199;orf9422 source=GLCHR01 coords=768166..768804 length=213 frame=1 desc=| organism=Giardia_Assemblage_A_isolate_WB | versio
23.0252	23.2013	22.87	20.3439	19.4615	20.2373	23.2432	23.246	23.1989	20.0135	19.6444	19.9957	21.5232	21.557	0.03375	1.02367	3	3	3	27.4	27.4	27.4	18.582	0	20.471	101490000	17	23.0252	23.2432	0.218	GL50803_17150;orf299254;GL50803_15004;orf260638	GL50803_17150;orf299254	GL50803_17150 | organism=Giardia_Assemblage_A_isolate_WB | product=NADPH oxidoreductase, putative | location=GLCHR05:1217835-1218329(-) | length=164;orf299254 source=GLCHR05 coords=1218377..1217838 length=180 frame=5 desc=| organism=Giardia_Assemblage_A_is
28.2019	28.0922	28.1801	28.2316	28.3701	28.3079	28.174	28.2378	28.3886	28.2518	28.2047	28.3286	28.2306	28.2643	0.0336167	1.02357	45	45	45	48.5	48.5	48.5	131.8	0	323.31	3880100000	390	28.2167	28.2448	0.0280418	orf280213;GL50803_17063	orf280213;GL50803_17063	orf280213 source=GLCHR05 coords=2636705..2633109 length=1199 frame=5 desc=| organism=Giardia_Assemblage_A_isolate_WB | version=2013-02-08 | length=4471437 | SO=chromosome;GL50803_17063 | organism=Giardia_Assemblage_A_isolate_WB | product=Pyruvate-flavodoxi
24.5912	24.7122	24.8221	24.3996	23.8778	23.9058	24.7479	24.7234	24.8196	24.0309	24.1247	24.0569	24.3848	24.4172	0.03245	1.02275	10	10	10	28.7	28.7	28.7	55.103	0	93.391	306320000	56	24.4954	24.424	-0.071373	GL50803_8407;orf213489	GL50803_8407;orf213489	GL50803_8407 | organism=Giardia_Assemblage_A_isolate_WB | product=Aminoacyl-histidine dipeptidase | location=GLCHR05:1333710-1335230(+) | length=506;orf213489 source=GLCHR05 coords=1333695..1335227 length=511 frame=3 desc=| organism=Giardia_Assemblage_A_is
24.5426	24.6899	24.7039	24.2704	24.5676	24.7532	24.6027	24.7926	24.585	24.5721	24.562	24.6063	24.5879	24.6201	0.0321833	1.02256	9	9	9	38.5	38.5	38.5	37.584	0	62.788	314240000	44	24.6287	24.5939	-0.0348816	orf203700;GL50803_3643	orf203700;GL50803_3643	orf203700 source=GLCHR04 coords=336487..335474 length=338 frame=6 desc=| organism=Giardia_Assemblage_A_isolate_WB | version=2013-02-08 | length=2762469 | SO=chromosome;GL50803_3643 | organism=Giardia_Assemblage_A_isolate_WB | product=70 kDa peptidylprolyl
22.277	22.7532	22.7845	20.4341	22.2294	19.7923	22.772	23.2005	22.7066	19.2053	19.9583	22.6208	21.7117	21.7439	0.0321667	1.02255	5	5	5	8.2	8.2	8.2	121.3	0	61.967	66838000	15	22.5151	22.7393	0.224205	orf276314;GL50803_4266	orf276314;GL50803_4266	orf276314 source=GLCHR05 coords=2954912..2951655 length=1086 frame=5 desc=| organism=Giardia_Assemblage_A_isolate_WB | version=2013-02-08 | length=4471437 | SO=chromosome;GL50803_4266 | organism=Giardia_Assemblage_A_isolate_WB | product=Hypothetical protei
20.1225	21.8733	21.7181	20.1211	20.9661	20.4122	21.7838	22.1418	21.8527	19.5702	20.1255	19.9281	20.8689	20.9003	0.0314667	1.02205	3	3	3	8.2	8.2	8.2	86.182	0	19.715	27904000	7	21.7957	21.8527	0.057003	GL50803_12148;orf125058	GL50803_12148;orf125058	GL50803_12148 | organism=Giardia_Assemblage_A_isolate_WB | product=Kinase, NEK | location=GLCHR03:662366-664723(-) | length=785;orf125058 source=GLCHR03 coords=664768..662369 length=800 frame=4 desc=| organism=Giardia_Assemblage_A_isolate_WB | version=2013
22.417	22.3466	22.1953	20.3568	19.2268	20.3203	22.9537	23.2238	23.1706	19.8021	18.9643	18.9348	21.1438	21.1749	0.0310833	1.02178	3	3	3	12.2	12.2	12.2	53.927	0	20.844	79019000	11	22.3466	23.1706	0.823992	GL50803_6283;orf291394	GL50803_6283;orf291394	GL50803_6283 | organism=Giardia_Assemblage_A_isolate_WB | product=Hypothetical protein | location=GLCHR05:1811045-1812475(-) | length=476;orf291394 source=GLCHR05 coords=1812478..1811048 length=477 frame=6 desc=| organism=Giardia_Assemblage_A_isolate_WB |
27.3083	27.3717	27.3912	27.714	27.481	27.5376	27.2502	27.2436	27.41	27.722	27.6476	27.7159	27.4673	27.4982	0.0309167	1.02166	22	22	22	64.3	64.3	64.3	53.336	0	191.29	2527200000	190	27.4361	27.5288	0.092701	GL50803_33769;orf35554	GL50803_33769;orf35554	GL50803_33769 | organism=Giardia_Assemblage_A_isolate_WB | product=NADH oxidase lateral transfer candidate | location=GLCHR01:307195-308649(-) | length=484;orf35554 source=GLCHR01 coords=308718..307198 length=507 frame=6 desc=| organism=Giardia_Assemblage_
19.6936	19.0833	19.3413	20.567	19.4616	20.2724	19.6892	21.412	19.3653	19.2403	19.9889	18.9085	19.7365	19.7674	0.0308333	1.0216	2	2	2	2.6	2.6	2.6	120.1	0.0010776	13.441	15851000	7	NaN	21.412	NaN	GL50803_7207;orf283810	GL50803_7207;orf283810	GL50803_7207 | organism=Giardia_Assemblage_A_isolate_WB | product=Hypothetical protein | location=GLCHR05:2366342-2369518(-) | length=1058;orf283810 source=GLCHR05 coords=2369635..2366345 length=1097 frame=6 desc=| organism=Giardia_Assemblage_A_isolate_WB
22.9724	22.7385	22.9341	23.01	23.2088	23.2024	22.7763	22.5534	23.0534	23.2808	23.2731	23.3092	23.011	23.041	0.03	1.02101	4	4	4	3.9	3.9	3.9	109.25	0	25.969	99342000	11	22.9912	23.1633	0.172045	GL50803_15295;orf21920	GL50803_15295;orf21920	GL50803_15295 | organism=Giardia_Assemblage_A_isolate_WB | product=Zinc finger protein, putative | location=GLCHR01:1300176-1303145(-) | length=989;orf21920 source=GLCHR01 coords=1302967..1299983 length=995 frame=5 desc=| organism=Giardia_Assemblage_A_isol
26.3844	26.517	26.286	26.1435	26.0415	26.0583	26.6207	26.9173	26.7705	25.7572	25.6377	25.8927	26.2385	26.266	0.0275667	1.01929	15	15	10	49.8	49.8	39.3	33.889	0	131.88	1246700000	100	26.2147	26.2567	0.0419807	GL50803_11654;orf133681	GL50803_11654;orf133681	GL50803_11654 | organism=Giardia_Assemblage_A_isolate_WB | product=Alpha-1 giardin | location=GLCHR03:37988-38875(-) | length=295;orf133681 source=GLCHR03 coords=38992..37991 length=334 frame=4 desc=| organism=Giardia_Assemblage_A_isolate_WB | version=2013
22.4465	22.5451	22.3666	19.7703	21.6796	21.2742	22.4865	22.3657	22.7621	22.1355	21.751	18.7433	21.6804	21.7074	0.0269667	1.01887	4	4	4	10.4	10.4	10.4	53.564	0	25.403	59026000	13	22.4065	22.3657	-0.0408382	GL50803_13075;orf267608	GL50803_13075;orf267608	GL50803_13075 | organism=Giardia_Assemblage_A_isolate_WB | product=Hypothetical protein | location=GLCHR05:3559348-3560799(-) | length=483;orf267608 source=GLCHR05 coords=3560811..3559351 length=487 frame=4 desc=| organism=Giardia_Assemblage_A_isolate_WB |
26.3369	26.1731	26.1919	24.7046	24.8626	24.9513	25.9548	25.9301	26.0519	25.3379	25.2553	24.8471	25.5367	25.5629	0.0261167	1.01827	17	17	17	47	47	47	51.418	0	148.59	789610000	105	25.5622	25.634	0.0718079	GL50803_9825;orf48407	GL50803_9825;orf48407	GL50803_9825 | organism=Giardia_Assemblage_A_isolate_WB | product=TBP-interacting protein TIP49 | location=GLCHR02:679775-681181(+) | length=468;orf48407 source=GLCHR02 coords=680032..681465 length=478 frame=1 desc=| organism=Giardia_Assemblage_A_isolate_W
19.4035	19.8255	19.8693	20.0422	19.5422	20.2919	21.6005	19.0792	19.5948	19.2337	19.6293	19.9928	19.8291	19.855	0.02595	1.01815	3	3	3	9.4	9.4	9.4	51.089	0	18.506	14582000	5	NaN	21.6005	NaN	GL50803_17190;orf95350	GL50803_17190;orf95350	GL50803_17190 | organism=Giardia_Assemblage_A_isolate_WB | product=Eukaryotic peptide chain release factor subunit 1 | location=GLCHR03:1060694-1062067(+) | length=457;orf95350 source=GLCHR03 coords=1060667..1062064 length=466 frame=2 desc=| organism=Giard
28.5473	28.5589	28.5735	28.9086	28.9322	29.0438	28.5895	28.5741	28.4973	29.1535	28.9245	28.9786	28.7607	28.7862	0.0255333	1.01786	15	15	15	59.1	59.1	59.1	26.723	0	323.31	5902600000	174	28.7411	28.757	0.0159645	GL50803_8118;orf273222	GL50803_8118;orf273222	GL50803_8118 | organism=Giardia_Assemblage_A_isolate_WB | product=Ribosomal protein S2 | location=GLCHR05:3165605-3166333(-) | length=242;orf273222 source=GLCHR05 coords=3166348..3165608 length=247 frame=6 desc=| organism=Giardia_Assemblage_A_isolate_WB |
25.5435	25.4115	25.6926	25.8265	25.3471	25.0968	25.4711	25.2632	25.3966	25.7288	25.6182	25.5878	25.4863	25.5109	0.0246167	1.01721	15	15	15	55.6	55.6	55.6	38.531	0	137.76	546010000	78	25.4775	25.5295	0.0519447	GL50803_10822;orf21938	GL50803_10822;orf21938	GL50803_10822 | organism=Giardia_Assemblage_A_isolate_WB | product=WD-40 repeat protein family | location=GLCHR01:1299082-1300110(-) | length=342;orf21938 source=GLCHR01 coords=1299923..1298889 length=345 frame=4 desc=| organism=Giardia_Assemblage_A_isolat
27.2059	27.2219	27.2371	27.4358	27.7096	27.5656	27.2201	27.2035	27.33	27.5431	27.5637	27.6591	27.396	27.4199	0.0239333	1.01673	17	17	17	68.3	68.3	68.3	24.997	0	211.04	2090100000	134	27.3364	27.4365	0.100101	GL50803_1345;orf265220	GL50803_1345;orf265220	GL50803_1345 | organism=Giardia_Assemblage_A_isolate_WB | product=Ribosomal protein L10a | location=GLCHR05:3788386-3789051(-) | length=221;orf265220 source=GLCHR05 coords=3789142..3788441 length=234 frame=6 desc=| organism=Giardia_Assemblage_A_isolate_WB
28.8235	28.8429	28.7721	29.0739	29.0652	29.1119	28.9269	28.9182	28.8767	28.9716	29.0634	29.0556	28.9482	28.9687	0.0204833	1.0143	59	59	59	53.6	53.6	53.6	138.93	0	323.31	6538600000	420	28.9541	28.9493	-0.00478745	GL50803_114609;orf54704	GL50803_114609;orf54704	GL50803_114609 | organism=Giardia_Assemblage_A_isolate_WB | product=Pyruvate-flavodoxin oxidoreductase | location=GLCHR02:1109298-1113059(+) | length=1253;orf54704 source=GLCHR02 coords=1109682..1113443 length=1254 frame=3 desc=| organism=Giardia_Assemblag
25.8877	25.8418	25.9378	25.7809	26.0326	26.0335	25.8561	26.0941	25.9257	25.8893	26.0247	25.847	25.919	25.9395	0.0204333	1.01426	15	15	15	25.5	25.5	25.5	95.448	0	159.77	863780000	106	25.9128	25.9075	-0.00524902	GL50803_12207;orf179082	GL50803_12207;orf179082	GL50803_12207 | organism=Giardia_Assemblage_A_isolate_WB | product=hypothetical protein | location=GLCHR04:2113758-2116376(-) | length=872;orf179082 source=GLCHR04 coords=2116450..2113763 length=896 frame=6 desc=| organism=Giardia_Assemblage_A_isolate_WB |
23.4525	23.523	23.3801	23.3048	23.1969	23.1613	23.4055	23.1862	23.3884	23.2778	23.258	23.6251	23.3364	23.3568	0.0204	1.01424	7	7	7	37.5	37.5	37.5	31.698	0	45.61	129160000	34	23.3424	23.3331	-0.00934219	GL50803_15410;orf40359	GL50803_15410;orf40359	GL50803_15410 | organism=Giardia_Assemblage_A_isolate_WB | product=Ser/Thr protein kinase | location=GLCHR02:125385-126242(+) | length=285;orf40359 source=GLCHR02 coords=125657..126526 length=290 frame=2 desc=| organism=Giardia_Assemblage_A_isolate_WB | ve
22.294	22.1612	21.7943	19.6987	20.837	19.8008	22.3837	22.6138	22.1607	19.5155	20.9809	19.0464	21.0977	21.1168	0.0191667	1.01337	5	5	5	7.3	7.3	7.3	97.129	0	30.886	44670000	16	22.1612	22.3837	0.222528	orf86731;GL50803_16287	orf86731;GL50803_16287	orf86731 source=GLCHR03 coords=454839..457430 length=864 frame=3 desc=| organism=Giardia_Assemblage_A_isolate_WB | version=2013-02-08 | length=1958359 | SO=chromosome;GL50803_16287 | organism=Giardia_Assemblage_A_isolate_WB | product=Hypothetical protein |
20.1475	19.8274	19.8704	20.4906	20.8102	19.1053	20.8663	20.0885	19.5047	20.1222	19.8827	19.8898	20.0419	20.059	0.0171333	1.01195	2	2	2	7.3	7.3	7.3	42.229	0.001056	12.922	12624000	6	NaN	20.8663	NaN	GL50803_14404;orf78802	GL50803_14404;orf78802	GL50803_14404 | organism=Giardia_Assemblage_A_isolate_WB | product=Phosphatase | location=GLCHR02:159399-160556(-) | length=385;orf78802 source=GLCHR02 coords=160864..159689 length=392 frame=6 desc=| organism=Giardia_Assemblage_A_isolate_WB | version=2013-
25.4894	25.6223	25.7994	25.2077	24.8825	24.9193	25.6462	25.4378	25.6078	25.2469	25.1601	24.9243	25.3201	25.3372	0.0170833	1.01191	16	16	16	39.3	39.3	39.3	79.632	0	143.09	538230000	75	25.3486	25.3423	-0.00620651	GL50803_13914;orf136359	GL50803_13914;orf136359	GL50803_13914 | organism=Giardia_Assemblage_A_isolate_WB | product=Hypothetical protein | location=GLCHR04:169021-171219(+) | length=732;orf136359 source=GLCHR04 coords=168919..171216 length=766 frame=1 desc=| organism=Giardia_Assemblage_A_isolate_WB | ver
27.4988	27.5213	27.4619	27.1844	26.868	27.0978	27.5064	27.4384	27.4179	27.1484	27.0906	27.1327	27.272	27.2891	0.0170333	1.01188	29	29	29	43.9	43.9	43.9	104.85	0	323.31	2226800000	237	27.3232	27.2831	-0.0400333	GL50803_6226;orf239142	GL50803_6226;orf239142	GL50803_6226 | organism=Giardia_Assemblage_A_isolate_WB | product=Glycogen phosphorylase | location=GLCHR05:3185783-3188557(+) | length=924;orf239142 source=GLCHR05 coords=3185750..3188554 length=935 frame=2 desc=| organism=Giardia_Assemblage_A_isolate_WB
26.2371	26.3315	26.3965	25.4687	25.493	25.7073	26.5028	26.5182	26.3799	25.4492	25.4276	25.4581	25.939	25.956	0.01695	1.01182	31	31	31	30.8	30.8	30.8	163.21	0	256.91	969750000	139	25.9722	25.919	-0.0531788	GL50803_137753;orf130011	GL50803_137753;orf130011	GL50803_137753 | organism=Giardia_Assemblage_A_isolate_WB | product=Hypothetical protein | location=GLCHR03:290899-295260(-) | length=1453;orf130011 source=GLCHR03 coords=295281..290902 length=1460 frame=5 desc=| organism=Giardia_Assemblage_A_isolate_WB |
19.3536	19.3355	19.7571	20.2575	20.0764	20.9193	18.596	22.1303	19.1575	19.7824	20.5474	19.5802	19.9499	19.9656	0.0157333	1.01097	3	3	3	6.1	6.1	6.1	69.88	0.0011806	17.027	35467000	5	NaN	22.1303	NaN	GL50803_9011;orf88111	GL50803_9011;orf88111	GL50803_9011 | organism=Giardia_Assemblage_A_isolate_WB | product=Glycyl-tRNA synthetase | location=GLCHR03:556911-558776(+) | length=621;orf88111 source=GLCHR03 coords=556908..558773 length=622 frame=3 desc=| organism=Giardia_Assemblage_A_isolate_WB | ver
28.0119	27.9979	27.8508	27.8246	27.8329	27.8706	27.9191	27.9669	27.8976	27.9384	27.8355	27.918	27.8981	27.9126	0.0144667	1.01008	27	27	27	78.7	78.7	78.7	48.219	0	264.66	3551700000	254	27.8607	27.9185	0.0578442	orf223196;GL50803_11118	orf223196;GL50803_11118	orf223196 source=GLCHR05 coords=2034587..2035921 length=445 frame=2 desc=| organism=Giardia_Assemblage_A_isolate_WB | version=2013-02-08 | length=4471437 | SO=chromosome;GL50803_11118 | organism=Giardia_Assemblage_A_isolate_WB | product=Enolase | location=
19.5064	20.0992	19.7734	21.1624	20.9847	19.6727	20.4371	22.0062	19.9281	20.431	18.9697	19.4993	20.1998	20.2119	0.0121	1.00842	2	2	2	2.7	2.7	2.7	161.83	0.0019608	11.783	15805000	4	NaN	22.0062	NaN	GL50803_17084;orf57327	GL50803_17084;orf57327	GL50803_17084 | organism=Giardia_Assemblage_A_isolate_WB | product=Kinase, NEK | location=GLCHR02:1287623-1292011(+) | length=1462;orf57327 source=GLCHR02 coords=1287959..1292395 length=1479 frame=2 desc=| organism=Giardia_Assemblage_A_isolate_WB | version
26.3026	26.7326	26.5216	25.0914	26.2506	26.2793	26.342	26.5097	26.4384	26.0256	25.9665	25.9681	26.1963	26.2084	0.0120333	1.00838	10	10	10	58.4	58.4	58.4	16.637	0	82.671	1122500000	49	26.291	26.1838	-0.10717	GL50803_14614;orf208560	GL50803_14614;orf208560	GL50803_14614 | organism=Giardia_Assemblage_A_isolate_WB | product=Eukaryotic translation initiation factor 5A | location=GLCHR05:829656-830105(+) | length=149;orf208560 source=GLCHR05 coords=829611..830102 length=164 frame=3 desc=| organism=Giardia_Assemb
22.505	22.3967	22.3506	22.3608	22.6622	22.6781	22.5915	22.5253	22.7046	22.29	22.4087	22.5014	22.4922	22.5036	0.01135	1.0079	4	4	4	8.3	8.3	8.3	91.495	0	27.034	71705000	16	22.4509	22.5133	0.0624657	GL50803_15823;orf36407	GL50803_15823;orf36407	GL50803_15823 | organism=Giardia_Assemblage_A_isolate_WB | product=1,4-alpha-glucan branching enzyme | location=GLCHR01:192169-194520(-) | length=783;orf36407 source=GLCHR01 coords=194565..192172 length=798 frame=6 desc=| organism=Giardia_Assemblage_A_isol
25.4564	25.3043	25.2568	24.8457	24.8866	24.9178	25.4718	25.2213	25.2575	24.865	24.9509	24.969	25.1113	25.1226	0.0113167	1.00787	11	10	7	30.6	28.6	22.7	44.942	0	85.721	519490000	80	25.0873	25.0952	0.00783539	GL50803_5375;orf152467	GL50803_5375;orf152467	GL50803_5375 | organism=Giardia_Assemblage_A_isolate_WB | product=Kinase, NEK | location=GLCHR04:1300517-1301734(+) | length=405;orf152467 source=GLCHR04 coords=1300493..1301731 length=413 frame=2 desc=| organism=Giardia_Assemblage_A_isolate_WB | version=2
19.822	19.6319	19.7423	21.2098	19.7595	20.2642	19.5907	20.4789	20.3996	20.2953	20.3059	19.4244	20.0716	20.0825	0.01085	1.00755	1	1	1	4.2	4.2	4.2	37.292	0.0046296	7.7826	4776100	1	NaN	20.3059	NaN	GL50803_16823;orf134036	GL50803_16823;orf134036	GL50803_16823 | organism=Giardia_Assemblage_A_isolate_WB | product=Non ATPase subunit MPR1 of 26S proteasome | location=GLCHR04:8406-9410(+) | length=334;orf134036 source=GLCHR04 coords=8187..9407 length=407 frame=3 desc=| organism=Giardia_Assemblage_A_iso
20.1942	19.8561	19.896	19.5546	21.4389	19.4864	20.4791	18.8557	21.7518	20.4027	19.5089	19.4894	20.071	20.0813	0.0102333	1.00712	1	1	1	10.2	10.2	10.2	17.711	0.0045872	7.4956	45091000	7	NaN	21.7518	NaN	orf312387;GL50803_114469;orf319187;orf312393;orf128717;orf128713	orf312387;GL50803_114469;orf319187;orf312393;orf128717;orf128713	orf312387 source=AACB02000125 coords=3..503 length=167 frame=3 desc=| organism=Giardia_Assemblage_A_isolate_WB | version=2010-03-10 | length=1732 | SO=contig;GL50803_114469 | organism=Giardia_Assemblage_A_isolate_WB | product=Hypothetical protein | locatio
28.3023	28.3177	28.3023	27.7856	27.7222	27.7304	28.4629	28.4557	28.4928	27.604	27.5466	27.659	28.0267	28.0368	0.0100833	1.00701	45	45	45	46.6	46.6	46.6	145.86	0	323.31	4029100000	338	28.0439	28.0574	0.0134335	GL50803_102722;orf99218	GL50803_102722;orf99218	GL50803_102722 | organism=Giardia_Assemblage_A_isolate_WB | product=Ribosome biogenesis protein BMS1 | location=GLCHR03:1319716-1323597(+) | length=1293;orf99218 source=GLCHR03 coords=1319686..1323594 length=1303 frame=1 desc=| organism=Giardia_Assemblage_
25.5373	25.5711	25.1532	24.2795	23.8687	23.6008	25.4532	25.1742	25.5216	24.2435	24.1528	23.5255	24.6684	24.6785	0.0100333	1.00698	11	11	11	51.5	51.5	51.5	30.876	0	148.76	481560000	50	24.7164	24.7089	-0.00750732	GL50803_4812;orf162172	GL50803_4812;orf162172	GL50803_4812 | organism=Giardia_Assemblage_A_isolate_WB | product=Beta-giardin | location=GLCHR04:2015776-2016594(+) | length=272;orf162172 source=GLCHR04 coords=2015766..2016593 length=276 frame=3 desc=| organism=Giardia_Assemblage_A_isolate_WB | version=
28.2876	28.3068	28.3179	28.0593	28.0584	27.9788	28.3551	28.2303	28.1814	28.1099	28.0755	28.1118	28.1681	28.1773	0.0092	1.0064	13	13	13	66.4	66.4	66.4	25.421	0	249.24	4055800000	126	28.1734	28.1466	-0.0268307	GL50803_15869;orf213084	GL50803_15869;orf213084	GL50803_15869 | organism=Giardia_Assemblage_A_isolate_WB | product=GTP-binding nuclear protein RAN/TC4 | location=GLCHR05:1308332-1309012(+) | length=226;orf213084 source=GLCHR05 coords=1308305..1309009 length=235 frame=2 desc=| organism=Giardia_Assemblage
19.9857	19.662	19.778	19.6293	20.2496	20.0025	20.1214	20.8308	19.0993	19.9675	19.7917	19.5487	19.8845	19.8932	0.00871667	1.00606	1	1	1	8.7	8.7	8.7	43.352	0.0046382	8.1298	2980800	1	NaN	20.8308	NaN	orf100554;GL50803_7950	orf100554;GL50803_7950	orf100554 source=GLCHR03 coords=1408736..1409905 length=390 frame=2 desc=| organism=Giardia_Assemblage_A_isolate_WB | version=2013-02-08 | length=1958359 | SO=chromosome;GL50803_7950 | organism=Giardia_Assemblage_A_isolate_WB | product=26S protease regulat
24.0062	24.1448	24.3582	23.9638	23.9023	24.079	24.1936	24.2389	24.1142	23.9983	23.9959	23.9578	24.0757	24.0831	0.0074	1.00514	7	7	7	30.7	30.7	30.7	36.902	0	46.466	200900000	24	24.0426	24.0562	0.0136223	GL50803_101918;orf78140	GL50803_101918;orf78140	GL50803_101918 | organism=Giardia_Assemblage_A_isolate_WB | product=Hypothetical protein | location=GLCHR02:208489-209448(-) | length=319;orf78140 source=GLCHR02 coords=209750..208779 length=324 frame=5 desc=| organism=Giardia_Assemblage_A_isolate_WB | ver
20.5341	20.8103	20.7321	20.2365	20.8624	19.7015	20.9184	20.904	20.7392	20.9892	19.4233	19.9451	20.4795	20.4865	0.00705	1.0049	2	2	2	3.7	3.7	3.7	72.597	0.0011249	14.212	14096000	6	20.7712	20.904	0.132727	GL50803_16456;orf76012;GL50803_17333;orf8457	GL50803_16456;orf76012;GL50803_17333;orf8457	GL50803_16456 | organism=Giardia_Assemblage_A_isolate_WB | product=Kinesin-2 | location=GLCHR02:362065-363993(-) | length=642;orf76012 source=GLCHR02 coords=364286..362355 length=644 frame=5 desc=| organism=Giardia_Assemblage_A_isolate_WB | version=2013-02
19.807	19.9135	19.8695	20.1135	20.3771	19.9881	19.3745	19.4941	20.9158	21.152	19.8821	19.2913	20.0114	20.0183	0.00685	1.00476	1	1	1	4.5	4.5	4.5	59.21	0.0020222	12.209	5119300	1	NaN	20.9158	NaN	GL50803_15035;orf134051	GL50803_15035;orf134051	GL50803_15035 | organism=Giardia_Assemblage_A_isolate_WB | product=Kinase, NEK-like | location=GLCHR04:9385-10986(+) | length=533;orf134051 source=GLCHR04 coords=9373..10983 length=537 frame=1 desc=| organism=Giardia_Assemblage_A_isolate_WB | version=2013-
27.9643	27.8713	27.882	27.185	27.1642	27.1025	27.8514	27.8193	27.9097	27.2296	27.2625	27.136	27.5282	27.5347	0.00653333	1.00454	18	18	18	69.9	69.9	69.9	43.601	0	158.81	2897400000	122	27.5281	27.5409	0.0127544	GL50803_90872;orf78708	GL50803_90872;orf78708	GL50803_90872 | organism=Giardia_Assemblage_A_isolate_WB | product=Phosphoglycerate kinase | location=GLCHR02:165792-167021(-) | length=409;orf78708 source=GLCHR02 coords=167314..166082 length=411 frame=6 desc=| organism=Giardia_Assemblage_A_isolate_WB | v
24.7402	24.8417	24.9276	25.0641	24.9806	25.1882	25.176	25.2111	25.2874	24.654	24.66	24.7876	24.9571	24.9627	0.00561667	1.0039	9	9	9	36.2	36.2	36.2	29.401	0	69.776	487290000	49	24.9541	24.9818	0.0277138	orf51446;GL50803_6330	orf51446;GL50803_6330	orf51446 source=GLCHR02 coords=890942..891754 length=271 frame=2 desc=| organism=Giardia_Assemblage_A_isolate_WB | version=2013-02-08 | length=1519671 | SO=chromosome;GL50803_6330 | organism=Giardia_Assemblage_A_isolate_WB | product=Hypothetical protein |
25.4539	25.5334	25.2307	22.1713	20.6442	19.6918	26.1833	26.0976	25.1065	20.0207	21.9034	19.4382	23.1209	23.125	0.00406667	1.00282	17	17	17	27	27	27	114.85	0	121.51	455000000	68	25.3423	25.602	0.259689	GL50803_10911;orf279470	GL50803_10911;orf279470	GL50803_10911 | organism=Giardia_Assemblage_A_isolate_WB | product=Protein 21.1 | location=GLCHR05:2686379-2689537(-) | length=1052;orf279470 source=GLCHR05 coords=2689540..2686382 length=1053 frame=6 desc=| organism=Giardia_Assemblage_A_isolate_WB | versi
18.9481	19.788	19.2831	20.0749	20.2633	20.6091	19.8248	20.0994	19.6863	21.0774	19.4063	18.8922	19.8277	19.8311	0.00331667	1.0023	3	1	1	22	10.6	10.6	15.126	0.0053239	7.0208	3000800	1	NaN	21.0774	NaN	GL50803_2013061474	GL50803_2013061474	GL50803_2013061474 | organism=crap | product=crap_HBA_HUMAN|
22.8578	23.5499	23.1495	23.1376	22.8692	23.4618	23.7291	23.3487	23.1711	22.8147	22.9701	23.0061	23.171	23.1733	0.00233333	1.00162	8	8	8	29.2	29.2	29.2	49.229	0	51.845	134440000	33	23.1436	23.0886	-0.0549774	GL50803_16034;orf131322	GL50803_16034;orf131322	GL50803_16034 | organism=Giardia_Assemblage_A_isolate_WB | product=Kinase, CAMK CAMKL | location=GLCHR03:195626-196924(-) | length=432;orf131322 source=GLCHR03 coords=196939..195629 length=437 frame=4 desc=| organism=Giardia_Assemblage_A_isolate_WB | versi
23.3647	23.2331	23.1465	23.0576	22.8123	23.0208	23.0683	23.1022	23.236	23.0594	23.1376	23.0384	23.1058	23.107	0.00115	1.0008	3	3	3	37.9	37.9	37.9	18.687	0	39	136140000	30	23.102	23.0853	-0.0167618	GL50803_6744;orf246693	GL50803_6744;orf246693	GL50803_6744 | organism=Giardia_Assemblage_A_isolate_WB | product=Centrin | location=GLCHR05:3785353-3785838(+) | length=161;orf246693 source=GLCHR05 coords=3785351..3785887 length=179 frame=2 desc=| organism=Giardia_Assemblage_A_isolate_WB | version=2013-
21.2625	21.863	21.5767	20.4936	20.4033	20.5335	21.7215	21.569	22.2365	21.014	19.4533	20.1413	21.0221	21.0226	0.0005	1.00035	3	3	3	5.1	5.1	5.1	113.11	0	23.033	27686000	12	21.5767	21.7215	0.144747	GL50803_17169;orf32340	GL50803_17169;orf32340	GL50803_17169 | organism=Giardia_Assemblage_A_isolate_WB | product=hypothetical protein | location=GLCHR01:538290-541361(-) | length=1023;orf32340 source=GLCHR01 coords=541385..538293 length=1031 frame=4 desc=| organism=Giardia_Assemblage_A_isolate_WB | ve
29.5459	29.5462	29.5951	29.7108	29.7091	29.6788	29.699	29.6175	29.6608	29.575	29.6142	29.6217	29.631	29.6314	0.000383333	1.00027	63	63	63	69.9	69.9	69.9	123.45	0	323.31	10650000000	586	29.6369	29.6196	-0.0173416	GL50803_94322;orf26084	GL50803_94322;orf26084	GL50803_94322 | organism=Giardia_Assemblage_A_isolate_WB | product=Spastin | location=GLCHR01:1010468-1013824(-) | length=1118;orf26084 source=GLCHR01 coords=1013848..1010471 length=1126 frame=5 desc=| organism=Giardia_Assemblage_A_isolate_WB | version=201
28.7884	28.7867	28.8241	28.4303	28.6103	28.4202	28.8893	28.8783	28.7752	28.509	28.4174	28.3916	28.6433	28.6435	0.000133333	1.00009	24	24	24	86.8	86.8	86.8	34.283	0	294.76	5502100000	159	28.6985	28.6421	-0.0564308	GL50803_9779;orf134216	GL50803_9779;orf134216	GL50803_9779 | organism=Giardia_Assemblage_A_isolate_WB | product=UPL-1 | location=GLCHR04:22438-23370(+) | length=310;orf134216 source=GLCHR04 coords=22417..23367 length=317 frame=1 desc=| organism=Giardia_Assemblage_A_isolate_WB | version=2013-02-08 | le
23.719	24.085	24.0892	24.3242	24.5166	24.086	24.1914	24.0585	24.04	24.1811	24.17	24.1692	24.1367	24.135	-0.00163333	0.998869	6	6	6	27.6	27.6	27.6	32.334	0	72.149	215880000	46	24.0876	24.1696	0.0819893	orf11710;GL50803_8377	orf11710;GL50803_8377	orf11710 source=GLCHR01 coords=926370..927260 length=297 frame=3 desc=| organism=Giardia_Assemblage_A_isolate_WB | version=2013-02-08 | length=1491578 | SO=chromosome;GL50803_8377 | organism=Giardia_Assemblage_A_isolate_WB | product=Hypothetical protein |
23.4395	23.6778	23.544	22.6305	20.6111	20.3671	23.3704	23.4035	23.3588	19.4995	22.4229	22.1909	22.3783	22.3743	-0.004	0.997231	7	7	7	8.7	8.7	8.7	110.56	0	44.532	109840000	28	23.4918	23.3588	-0.132992	GL50803_16312;orf302624	GL50803_16312;orf302624	GL50803_16312 | organism=Giardia_Assemblage_A_isolate_WB | product=Hypothetical protein | location=GLCHR05:830122-833073(-) | length=983;orf302624 source=GLCHR05 coords=833088..830125 length=988 frame=4 desc=| organism=Giardia_Assemblage_A_isolate_WB | ver
25.406	25.3425	25.5968	25.5559	25.204	25.1609	25.4671	25.5194	25.4662	25.2013	25.3211	25.2654	25.3777	25.3734	-0.00426667	0.997047	17	17	17	31.8	31.8	31.8	62.437	0	126.42	576190000	78	25.3743	25.3936	0.0193806	GL50803_14375;orf90732	GL50803_14375;orf90732	GL50803_14375 | organism=Giardia_Assemblage_A_isolate_WB | product=Asparaginyl-tRNA synthetase | location=GLCHR03:736922-738568(+) | length=548;orf90732 source=GLCHR03 coords=736868..738565 length=566 frame=2 desc=| organism=Giardia_Assemblage_A_isolate_WB
27.3033	27.3541	27.308	27.662	27.6831	27.7054	27.4109	27.3489	27.3139	27.6398	27.7193	27.5536	27.5026	27.4977	-0.00491667	0.996598	14	14	14	63	63	63	27.058	0	232.8	2186900000	113	27.5081	27.4822	-0.0258293	GL50803_19436;orf168209	GL50803_19436;orf168209	GL50803_19436 | organism=Giardia_Assemblage_A_isolate_WB | product=Ribosomal protein L7 | location=GLCHR04:2481439-2482146(+) | length=235;orf168209 source=GLCHR04 coords=2481417..2482145 length=243 frame=3 desc=| organism=Giardia_Assemblage_A_isolate_WB |
25.0693	25.2334	25.2124	24.7519	24.6398	24.5132	25.032	25.0728	24.8728	24.8267	24.8105	24.7727	24.9033	24.8979	-0.00541667	0.996252	11	11	11	39.1	39.1	39.1	43.272	0	104.88	423520000	77	24.9106	24.8497	-0.0608425	GL50803_10255;orf21397	GL50803_10255;orf21397	GL50803_10255 | organism=Giardia_Assemblage_A_isolate_WB | product=Translation initiation factor eIF-4A, putative | location=GLCHR01:1336531-1337706(-) | length=391;orf21397 source=GLCHR01 coords=1337528..1336338 length=397 frame=4 desc=| organism=Giardia_
26.1497	25.9458	26.0247	26.2055	26.1	26.086	26.1066	25.9791	26.0958	26.1434	26.1197	26.0336	26.0853	26.0797	-0.00558333	0.996137	27	27	27	42.8	42.8	42.8	99.629	0	304.11	938650000	129	26.093	26.1012	0.00821686	GL50803_5648;orf212046	GL50803_5648;orf212046	GL50803_5648 | organism=Giardia_Assemblage_A_isolate_WB | product=Hypothetical protein | location=GLCHR05:1210189-1212855(+) | length=888;orf212046 source=GLCHR05 coords=1210147..1212852 length=902 frame=1 desc=| organism=Giardia_Assemblage_A_isolate_WB |
20.8515	20.3888	19.9382	21.3759	20.1649	20.8459	19.9454	19.1349	18.9396	23.1876	22.3892	19.9338	20.5942	20.5884	-0.00578333	0.995999	2	2	2	2.6	2.6	2.6	73.714	0.0010718	13.349	47046000	8	NaN	22.7884	NaN	GL50803_8444;orf209091	GL50803_8444;orf209091	GL50803_8444 | organism=Giardia_Assemblage_A_isolate_WB | product=MDR-type permease | location=GLCHR05:895915-897915(+) | length=666;orf209091 source=GLCHR05 coords=895912..897912 length=667 frame=1 desc=| organism=Giardia_Assemblage_A_isolate_WB | version
28.9057	28.7568	28.625	28.6077	28.4455	28.4594	28.454	28.3462	28.4556	28.8879	28.7897	28.8319	28.6333	28.6275	-0.0058	0.995988	15	15	15	76.3	76.3	76.3	21.936	0	172.35	5391100000	156	28.6164	28.6227	0.0063076	GL50803_13747;orf175809	GL50803_13747;orf175809	GL50803_13747 | organism=Giardia_Assemblage_A_isolate_WB | product=C4 group specific protein | location=GLCHR04:2371205-2371801(-) | length=198;orf175809 source=GLCHR04 coords=2371833..2371210 length=208 frame=4 desc=| organism=Giardia_Assemblage_A_isolate
26.6242	26.7568	26.8443	27.6374	27.4576	27.4019	26.695	27.0535	26.888	27.4301	27.3201	27.2976	27.1204	27.114	-0.00631667	0.995631	8	8	8	49.7	49.7	49.7	19.911	0	141.83	1639400000	84	27.1231	27.1756	0.0524712	GL50803_16044;orf251900	GL50803_16044;orf251900	GL50803_16044 | organism=Giardia_Assemblage_A_isolate_WB | product=Hypothetical protein | location=GLCHR05:4154698-4155213(+) | length=171;orf251900 source=GLCHR05 coords=4154624..4155262 length=213 frame=2 desc=| organism=Giardia_Assemblage_A_isolate_WB |
20.0434	19.3964	20.895	20.2327	20.7071	19.9526	21.5418	20.1587	21.746	19.6324	19.4861	18.6046	20.2045	20.1949	-0.0096	0.993368	4	4	4	33.5	33.5	33.5	21.841	0	26.378	27602000	6	NaN	21.6439	NaN	GL50803_9349;orf262694	GL50803_9349;orf262694	GL50803_9349 | organism=Giardia_Assemblage_A_isolate_WB | product=Hypothetical protein, similar to AMMECR1 | location=GLCHR05:3956710-3957303(-) | length=197;orf262694 source=GLCHR05 coords=3957367..3956765 length=201 frame=6 desc=| organism=Giardia_Assemb
22.7011	22.385	22.0797	20.0341	19.3324	19.8143	22.3709	22.0786	22.2037	19.7358	20.0183	19.8764	21.0578	21.0473	-0.0104833	0.99276	2	2	2	3.7	3.7	3.7	74.578	0.0011723	16.587	39894000	10	22.385	22.2037	-0.181326	GL50803_17046;orf306929	GL50803_17046;orf306929	GL50803_17046 | organism=Giardia_Assemblage_A_isolate_WB | product=Protein 21.1 | location=CH991769:657126-659168(-) | length=680;orf306929 source=AACB02000071 coords=10922..8880 length=681 frame=4 desc=| organism=Giardia_Assemblage_A_isolate_WB | version=
25.3418	25.3882	25.2593	25.6481	25.7233	25.6508	25.2871	25.3268	25.3553	25.6548	25.5647	25.7541	25.5019	25.4905	-0.01145	0.992095	11	11	11	65.9	65.9	65.9	23.748	0	92.711	657630000	88	25.5182	25.46	-0.0581436	GL50803_15567;orf206825	GL50803_15567;orf206825	GL50803_15567 | organism=Giardia_Assemblage_A_isolate_WB | product=Rab2a | location=GLCHR04:106850-107494(-) | length=214;orf206825 source=GLCHR04 coords=107497..106853 length=215 frame=6 desc=| organism=Giardia_Assemblage_A_isolate_WB | version=2013-02-08
19.845	20.4468	20.1192	19.3154	20.0333	19.8617	19.9446	19.1395	18.359	19.6398	20.4055	22.0612	19.9369	19.9249	-0.0119667	0.99174	2	2	2	13.4	13.4	13.4	19.921	0.0047893	11.261	30123000	4	NaN	22.0612	NaN	GL50803_13478;orf228506	GL50803_13478;orf228506	GL50803_13478 | organism=Giardia_Assemblage_A_isolate_WB | product=ARL1 | location=GLCHR05:2395386-2395925(+) | length=179;orf228506 source=GLCHR05 coords=2395377..2395922 length=182 frame=3 desc=| organism=Giardia_Assemblage_A_isolate_WB | version=2013-02
25.4162	25.6621	25.5231	24.6445	24.4275	24.2218	25.3094	25.1848	25.2582	24.6918	24.7406	24.636	24.9825	24.9701	-0.0124	0.991442	10	10	10	44.6	44.6	44.6	37.713	0	78.759	454060000	55	25.0304	24.9627	-0.067646	GL50803_8826;orf216282	GL50803_8826;orf216282	GL50803_8826 | organism=Giardia_Assemblage_A_isolate_WB | product=Glucokinase | location=GLCHR05:1550601-1551632(+) | length=343;orf216282 source=GLCHR05 coords=1550583..1551629 length=349 frame=3 desc=| organism=Giardia_Assemblage_A_isolate_WB | version=2
19.4142	20.2626	20.3265	20.233	19.9424	19.4865	19.8637	19.3	19.3356	20.2006	19.7253	21.1644	19.9442	19.9316	-0.0126	0.991304	1	1	1	8.3	8.3	8.3	20.914	0.0053381	7.0521	9117800	6	NaN	21.1644	NaN	GL50803_13109;orf296162	GL50803_13109;orf296162	GL50803_13109 | organism=Giardia_Assemblage_A_isolate_WB | product=RabA | location=GLCHR05:1464829-1465407(-) | length=192;orf296162 source=GLCHR05 coords=1465446..1464832 length=205 frame=4 desc=| organism=Giardia_Assemblage_A_isolate_WB | version=2013-02
25.6659	25.5124	25.5906	25.6842	25.8371	25.7494	25.5314	25.7621	25.8612	25.5966	25.5251	25.6873	25.6733	25.6606	-0.01265	0.99127	14	14	14	36.1	36.1	36.1	73.844	0	104.19	724910000	94	25.6751	25.642	-0.0330753	GL50803_10623;orf122520	GL50803_10623;orf122520	GL50803_10623 | organism=Giardia_Assemblage_A_isolate_WB | product=Phosphoenolpyruvate carboxykinase | location=GLCHR03:850721-852685(-) | length=654;orf122520 source=GLCHR03 coords=852766..850724 length=681 frame=4 desc=| organism=Giardia_Assemblage_A_iso
28.0634	27.9786	27.9692	29.1912	29.1701	29.214	28.1897	28.1065	28.1169	29.0117	29.0473	29.0294	28.5978	28.5836	-0.0141667	0.990228	54	54	54	61.8	61.8	61.8	112.85	0	323.31	4666000000	406	28.6168	28.6007	-0.0160904	GL50803_9720;orf286347	GL50803_9720;orf286347	GL50803_9720 | organism=Giardia_Assemblage_A_isolate_WB | product=Protein 21.1 | location=GLCHR05:2176256-2179330(-) | length=1024;orf286347 source=GLCHR05 coords=2179333..2176259 length=1025 frame=6 desc=| organism=Giardia_Assemblage_A_isolate_WB | versio
30.0636	30.0107	30.1765	29.5526	29.5462	29.6697	30.0013	29.9589	30.2817	29.4929	29.6555	29.5405	29.8366	29.8218	-0.01475	0.989828	24	24	23	68.5	68.5	68.5	50.552	0	323.31	14342000000	273	29.8402	29.8072	-0.0329781	GL50803_112079;GL50803_103676;orf109007;orf271397;GL50803_20140716381YEAST	GL50803_112079;GL50803_103676;orf109007;orf271397	GL50803_112079 | organism=Giardia_Assemblage_A_isolate_WB | product=Alpha-tubulin | location=GLCHR03:1813742-1815106(-) | length=454;GL50803_103676 | organism=Giardia_Assemblage_A_isolate_WB | product=Alpha-tubulin | location=GLCHR05:3287152-3288516(-) | l
26.722	26.7586	26.6403	27.1164	27.031	27.194	26.9408	26.8388	26.9048	27.0323	26.8506	26.8056	26.9104	26.8955	-0.0149	0.989725	21	21	21	31	31	31	95.566	0	184.97	1578500000	148	26.8948	26.8777	-0.0171051	GL50803_17005;orf190248	GL50803_17005;orf190248	GL50803_17005 | organism=Giardia_Assemblage_A_isolate_WB | product=Protein 21.6 | location=GLCHR04:1286694-1289258(-) | length=854;orf190248 source=GLCHR04 coords=1289297..1286697 length=867 frame=5 desc=| organism=Giardia_Assemblage_A_isolate_WB | version
24.2496	24.2826	24.1333	24.9021	25.1263	25.2765	24.2693	24.6144	24.8645	24.7078	24.819	24.5989	24.6617	24.6456	-0.0160833	0.988914	4	4	4	11.1	11.1	11.1	61.75	0	36.516	293450000	29	24.5924	24.6611	0.0687332	GL50803_7909;orf117068	GL50803_7909;orf117068	GL50803_7909 | organism=Giardia_Assemblage_A_isolate_WB | product=Amino acid transporter family | location=GLCHR03:1237961-1239634(-) | length=557;orf117068 source=GLCHR03 coords=1239646..1237964 length=561 frame=4 desc=| organism=Giardia_Assemblage_A_isol
30.8875	30.9175	30.9261	28.68	28.8243	28.7525	30.8682	30.7979	30.8642	28.7497	28.7291	28.8746	29.8313	29.8139	-0.0173667	0.988035	49	49	49	55	55	55	134.69	0	323.31	18786000000	496	29.8559	29.8363	-0.0196342	GL50803_16503;orf140768	GL50803_16503;orf140768	GL50803_16503 | organism=Giardia_Assemblage_A_isolate_WB | product=Hypothetical protein | location=GLCHR04:467449-471141(+) | length=1230;orf140768 source=GLCHR04 coords=467446..471138 length=1231 frame=1 desc=| organism=Giardia_Assemblage_A_isolate_WB | v
19.9499	22.7454	22.5572	22.2612	22.1106	19.7518	22.7037	23.0103	22.8762	19.5609	21.9768	19.143	21.5627	21.5451	-0.0175333	0.98792	6	6	6	15	15	15	69.012	0	38.877	67865000	12	22.4092	22.79	0.380768	GL50803_4343;orf122893	GL50803_4343;orf122893	GL50803_4343 | organism=Giardia_Assemblage_A_isolate_WB | product=Zinc finger domain | location=GLCHR03:824827-826665(-) | length=612;orf122893 source=GLCHR03 coords=826677..824830 length=616 frame=5 desc=| organism=Giardia_Assemblage_A_isolate_WB | versio
24.3091	23.9552	24.1575	24.0652	24.1506	24.3498	24.2404	24.3881	24.234	24.2194	24.0298	23.7702	24.1646	24.147	-0.0175833	0.987886	12	12	12	31.7	31.7	31.7	65.534	0	99.332	261630000	53	24.1541	24.2267	0.0726242	GL50803_16760;orf13710	GL50803_16760;orf13710	GL50803_16760 | organism=Giardia_Assemblage_A_isolate_WB | product=Phenylalanyl-tRNA synthetase beta chain | location=GLCHR01:1064365-1066134(+) | length=589;orf13710 source=GLCHR01 coords=1064024..1065844 length=607 frame=2 desc=| organism=Giardia_Assembl
25.2462	25.3687	25.427	24.5673	24.3477	24.7993	25.1126	25.186	25.1737	24.6295	24.7126	24.8325	24.9594	24.9411	-0.0182167	0.987453	11	11	11	49	49	49	35.321	0	88.683	433660000	75	25.0228	24.9725	-0.0502319	GL50803_15215;orf22885	GL50803_15215;orf22885	GL50803_15215 | organism=Giardia_Assemblage_A_isolate_WB | product=Phosphatase | location=GLCHR01:1234177-1235109(-) | length=310;orf22885 source=GLCHR01 coords=1235057..1233984 length=358 frame=4 desc=| organism=Giardia_Assemblage_A_isolate_WB | version=2
23.5023	23.5623	23.341	24.8091	24.2463	24.4366	23.304	23.3867	23.4659	23.839	24.712	25.0805	23.9829	23.9647	-0.01825	0.98743	3	3	3	16.8	16.8	16.8	15.471	0	18.317	181080000	11	23.9043	23.6525	-0.251835	GL50803_39483;orf235159	GL50803_39483;orf235159	GL50803_39483 | organism=Giardia_Assemblage_A_isolate_WB | product=Ribosomal protein S29A | location=GLCHR05:2867879-2868292(+) | length=137;orf235159 source=GLCHR05 coords=2867717..2868289 length=191 frame=2 desc=| organism=Giardia_Assemblage_A_isolate_WB
27.321	27.4393	27.3931	26.1938	26.0795	26.1388	27.2986	27.2703	27.3787	26.0899	26.173	26.2364	26.7609	26.7412	-0.0197667	0.986392	38	38	38	39.7	39.7	39.7	159.88	0	323.31	1803500000	226	26.7574	26.7533	-0.00411606	GL50803_10976;orf76652	GL50803_10976;orf76652	GL50803_10976 | organism=Giardia_Assemblage_A_isolate_WB | product=Nuclear ATP/GTP-binding protein | location=GLCHR02:315994-320262(-) | length=1422;orf76652 source=GLCHR02 coords=320570..316284 length=1429 frame=5 desc=| organism=Giardia_Assemblage_A_isol
19.7912	20.7126	20.8712	20.4766	19.063	18.8465	20.1811	19.3265	21.8393	20.423	19.0512	18.8144	19.9602	19.9393	-0.0209333	0.985595	2	2	2	3.2	3.2	3.2	91.921	0.002907	11.554	22457000	4	NaN	21.8393	NaN	GL50803_10161;orf112492	GL50803_10161;orf112492	GL50803_10161 | organism=Giardia_Assemblage_A_isolate_WB | product=Hypothetical protein | location=GLCHR03:1557181-1559742(-) | length=853;orf112492 source=GLCHR03 coords=1559745..1557184 length=854 frame=5 desc=| organism=Giardia_Assemblage_A_isolate_WB |
25.2158	25.2599	25.3529	25.0672	24.8327	24.947	25.4724	25.2671	25.3476	24.7486	24.8227	24.8902	25.1126	25.0914	-0.02115	0.985447	15	15	15	56	56	56	39.175	0	132.14	467940000	65	25.1415	25.0787	-0.0628433	orf292883;GL50803_9803	orf292883;GL50803_9803	orf292883 source=GLCHR05 coords=1705718..1704675 length=348 frame=5 desc=| organism=Giardia_Assemblage_A_isolate_WB | version=2013-02-08 | length=4471437 | SO=chromosome;GL50803_9803 | organism=Giardia_Assemblage_A_isolate_WB | product=La ribonucleoprotein
23.1661	23.3851	23.4422	24.6319	24.5113	24.5982	23.5106	23.6461	23.4343	24.1873	24.346	24.4819	23.9558	23.9344	-0.0214333	0.985253	12	12	12	29.7	29.7	29.7	62.654	0	75.08	171550000	31	23.9767	23.9167	-0.0600014	GL50803_10460;orf15796	GL50803_10460;orf15796	GL50803_10460 | organism=Giardia_Assemblage_A_isolate_WB | product=Hypothetical protein | location=GLCHR01:1217511-1219220(+) | length=569;orf15796 source=GLCHR01 coords=1217276..1219021 length=582 frame=2 desc=| organism=Giardia_Assemblage_A_isolate_WB |
25.2199	24.6902	24.5626	23.7086	23.8024	23.7514	24.9745	24.9371	24.6968	23.356	23.6616	23.9702	24.2892	24.266	-0.02315	0.984082	6	6	6	65.7	65.7	65.7	12.4	0	43.751	313730000	21	24.1825	24.3335	0.150961	GL50803_11713;orf50290	GL50803_11713;orf50290	GL50803_11713 | organism=Giardia_Assemblage_A_isolate_WB | product=Prefoldin subunit 2 | location=GLCHR02:813948-814274(+) | length=108;orf50290 source=GLCHR02 coords=814214..814558 length=115 frame=2 desc=| organism=Giardia_Assemblage_A_isolate_WB | versi
26.8916	26.841	27.0737	24.1329	24.3858	23.7364	26.2823	26.3299	27.2002	24.3124	24.5795	24.2053	25.5102	25.4849	-0.0253	0.982616	31	31	31	31.4	31.4	31.4	150.34	0	323.31	1008000000	112	25.6134	25.4309	-0.182507	GL50803_9515;orf59081	GL50803_9515;orf59081	GL50803_9515 | organism=Giardia_Assemblage_A_isolate_WB | product=Coiled-coil protein | location=GLCHR02:1413847-1417971(+) | length=1374;orf59081 source=GLCHR02 coords=1414231..1418355 length=1375 frame=1 desc=| organism=Giardia_Assemblage_A_isolate_WB |
23.0536	23.1755	22.8597	20.4751	20.6274	20.0987	22.9865	23.5107	23.8167	19.8991	20.6033	19.3175	21.715	21.689	-0.0260333	0.982117	7	7	7	29.1	29.1	29.1	39.656	0	49.187	88301000	22	23.0536	23.5107	0.457186	GL50803_9751;orf246213	GL50803_9751;orf246213	GL50803_9751 | organism=Giardia_Assemblage_A_isolate_WB | product=Chaperone protein dnaJ | location=GLCHR05:3754535-3755578(+) | length=347;orf246213 source=GLCHR05 coords=3754581..3755627 length=349 frame=3 desc=| organism=Giardia_Assemblage_A_isolate_WB
26.3915	26.3065	26.4759	26.2915	26.3475	26.482	26.3123	26.4006	26.3092	26.3615	26.3617	26.3914	26.3825	26.3561	-0.0263667	0.98189	17	17	17	49.2	49.2	49.2	56.68	0	146.08	1117200000	104	26.3695	26.3616	-0.00788116	GL50803_15832;orf245222	GL50803_15832;orf245222	GL50803_15832 | organism=Giardia_Assemblage_A_isolate_WB | product=Aminoacyl-histidine dipeptidase | location=GLCHR05:3627220-3628794(+) | length=524;orf245222 source=GLCHR05 coords=3627175..3628791 length=539 frame=1 desc=| organism=Giardia_Assemblage_A_i
27.517	27.7003	27.7925	27.8361	27.7272	27.759	27.7535	27.6568	27.6789	27.6733	27.6798	27.7295	27.722	27.6953	-0.0267167	0.981652	43	43	43	56.2	56.2	56.2	97.658	0	323.31	2917500000	273	27.7431	27.6794	-0.0637207	GL50803_9909;orf186013	GL50803_9909;orf186013	GL50803_9909 | organism=Giardia_Assemblage_A_isolate_WB | product=Pyruvate, phosphate dikinase | location=GLCHR04:1607101-1609755(-) | length=884;orf186013 source=GLCHR04 coords=1609794..1607104 length=897 frame=4 desc=| organism=Giardia_Assemblage_A_isola
26.3806	26.3596	26.457	25.5879	25.5011	25.7969	26.1177	26.106	26.0794	25.8208	25.9333	25.8654	26.0139	25.9871	-0.02675	0.981629	16	16	16	43.3	43.3	43.3	49.083	0	157.14	841580000	86	26.0782	26.0064	-0.0718727	orf47420;GL50803_23017	orf47420;GL50803_23017	orf47420 source=GLCHR02 coords=612343..613659 length=439 frame=1 desc=| organism=Giardia_Assemblage_A_isolate_WB | version=2013-02-08 | length=1519671 | SO=chromosome;GL50803_23017 | organism=Giardia_Assemblage_A_isolate_WB | product=Hypothetical protein |
29.4763	29.463	29.2924	29.5535	29.5009	29.4656	28.9588	28.8404	28.8477	30.0465	29.9606	29.9368	29.4586	29.4318	-0.0268167	0.981584	12	12	12	46.6	46.6	46.6	24.294	0	120.37	8452700000	111	29.4709	29.4478	-0.0231342	GL50803_8001;orf54354	GL50803_8001;orf54354	GL50803_8001 | organism=Giardia_Assemblage_A_isolate_WB | product=Ribosomal protein L15 | location=GLCHR02:1087216-1087830(+) | length=204;orf54354 source=GLCHR02 coords=1087576..1088214 length=213 frame=1 desc=| organism=Giardia_Assemblage_A_isolate_WB |
26.2055	26.344	26.4288	27.9212	27.9951	27.9469	26.5774	26.4763	26.0723	27.9373	27.6514	27.9616	27.1402	27.1127	-0.0275333	0.981096	4	4	4	21.7	21.7	21.7	17.454	0	68.273	1570600000	41	27.175	27.1144	-0.0605602	GL50803_6133;orf261004	GL50803_6133;orf261004	GL50803_6133 | organism=Giardia_Assemblage_A_isolate_WB | product=Ribosomal protein L35 | location=GLCHR05:4085972-4086430(-) | length=152;orf261004 source=GLCHR05 coords=4086542..4086027 length=172 frame=5 desc=| organism=Giardia_Assemblage_A_isolate_WB |
21.6252	19.5968	19.3928	19.5163	20.351	20.3077	19.366	21.8075	19.5905	20.2214	20.1803	19.4565	20.1316	20.1037	-0.0279333	0.980824	2	2	2	6.8	6.8	6.8	59.864	0.0020492	12.398	25188000	9	21.6252	21.8075	0.18231	orf24222;GL50803_16728	orf24222;GL50803_16728	orf24222 source=GLCHR01 coords=1144250..1142655 length=532 frame=4 desc=| organism=Giardia_Assemblage_A_isolate_WB | version=2013-02-08 | length=1491578 | SO=chromosome;GL50803_16728 | organism=Giardia_Assemblage_A_isolate_WB | product=Phosphatidylinositol
26.0537	25.8363	25.8237	25.162	25.1318	25.5571	25.6762	25.7723	25.6903	25.4747	25.3381	25.4391	25.5941	25.5651	-0.0289833	0.980111	25	25	25	26.2	26.2	26.2	179.37	0	238.95	676850000	138	25.6904	25.5754	-0.114979	GL50803_17332;orf30522	GL50803_17332;orf30522	GL50803_17332 | organism=Giardia_Assemblage_A_isolate_WB | product=Hypothetical protein | location=GLCHR01:702956-707926(-) | length=1656;orf30522 source=GLCHR01 coords=708100..702959 length=1714 frame=5 desc=| organism=Giardia_Assemblage_A_isolate_WB | ve
26.4494	26.1868	26.1535	25.5228	25.924	25.948	26.3383	26.4832	26.1819	25.6212	25.6465	25.7341	26.0308	26.0009	-0.0298833	0.9795	8	8	8	28.8	28.8	28.8	41.282	0	132.53	841080000	46	26.0507	25.958	-0.0927277	orf218714;GL50803_13864	orf218714;GL50803_13864	orf218714 source=GLCHR05 coords=1731140..1732222 length=361 frame=2 desc=| organism=Giardia_Assemblage_A_isolate_WB | version=2013-02-08 | length=4471437 | SO=chromosome;GL50803_13864 | organism=Giardia_Assemblage_A_isolate_WB | product=Heat shock protein
24.3056	24.3254	24.0357	19.6534	20.4522	20.8768	24.1975	24.1738	24.2129	20.4467	20.6048	19.8332	22.2749	22.2448	-0.0300333	0.979398	7	7	7	15.3	15.3	15.3	86.473	0	99.326	154080000	35	24.3056	24.1975	-0.108034	GL50803_24194;orf292321	GL50803_24194;orf292321	GL50803_24194 | organism=Giardia_Assemblage_A_isolate_WB | product=Protein 21.1 | location=GLCHR05:1745143-1747503(-) | length=786;orf292321 source=GLCHR05 coords=1747509..1745146 length=788 frame=4 desc=| organism=Giardia_Assemblage_A_isolate_WB | version
20.0559	20.2373	20.5545	20.9655	20.6097	20.6669	19.3251	21.757	22.0918	19.9766	19.8367	19.9222	20.515	20.4849	-0.0300667	0.979375	2	2	2	6.8	6.8	6.8	53.586	0.0010449	12.767	23887000	6	NaN	21.9244	NaN	GL50803_7520;orf28139	GL50803_7520;orf28139	GL50803_7520 | organism=Giardia_Assemblage_A_isolate_WB | product=Hypothetical protein | location=GLCHR01:868184-869632(-) | length=482;orf28139 source=GLCHR01 coords=869644..868187 length=486 frame=5 desc=| organism=Giardia_Assemblage_A_isolate_WB | versi
25.8889	25.7368	25.8441	24.8399	24.4596	24.189	25.9743	25.9929	25.9152	23.9989	24.4382	24.4569	25.1597	25.1294	-0.0303167	0.979205	20	20	20	40.1	40.1	40.1	82.341	0	172.14	669500000	106	25.2883	25.1861	-0.10227	GL50803_11165;orf232081	GL50803_11165;orf232081	GL50803_11165 | organism=Giardia_Assemblage_A_isolate_WB | product=Protein 21.1 | location=GLCHR05:2658864-2661110(+) | length=748;orf232081 source=GLCHR05 coords=2658813..2661107 length=765 frame=3 desc=| organism=Giardia_Assemblage_A_isolate_WB | version
24.137	24.2853	23.6613	23.9546	23.969	24.0621	24.0787	24.1287	24.1272	23.8282	23.5522	24.1712	24.0115	23.981	-0.0305167	0.97907	11	11	11	22.5	22.5	22.5	65.834	0	70.228	204010000	38	24.0156	24.103	0.0874081	GL50803_16313;orf302768	GL50803_16313;orf302768	GL50803_16313 | organism=Giardia_Assemblage_A_isolate_WB | product=Hypothetical protein | location=GLCHR05:818758-820503(-) | length=581;orf302768 source=GLCHR05 coords=820569..818761 length=603 frame=4 desc=| organism=Giardia_Assemblage_A_isolate_WB | ver
20.0788	20.2113	20.5275	19.6755	19.3193	20.1663	19.5828	18.7554	20.929	20.328	19.7851	20.4138	19.9964	19.9657	-0.0307667	0.9789	1	1	1	9.6	9.6	9.6	13.892	0.0010799	13.497	19033000	8	NaN	20.929	NaN	GL50803_11342	GL50803_11342	GL50803_11342 | organism=Giardia_Assemblage_A_isolate_WB | product=Hypothetical protein | location=GLCHR02:1207993-1208370(-) | length=125
23.0543	22.8286	23.1941	21.1701	20.3914	19.8903	22.9868	23.1064	23.2724	20.6701	19.6436	20.66	21.7548	21.7232	-0.0315833	0.978346	4	4	4	16	16	16	38.785	0	27.057	77133000	10	23.0543	23.1064	0.0520821	GL50803_4653;orf30550	GL50803_4653;orf30550	GL50803_4653 | organism=Giardia_Assemblage_A_isolate_WB | product=Serpin 1 | location=GLCHR01:701142-702197(-) | length=351;orf30550 source=GLCHR01 coords=702203..701145 length=353 frame=4 desc=| organism=Giardia_Assemblage_A_isolate_WB | version=2013-02-0
24.9685	24.6919	25.0062	24.6661	24.4375	24.7758	24.9502	24.9854	25.1042	24.4352	24.3709	24.504	24.7577	24.725	-0.0326833	0.9776	12	12	10	38.8	38.8	34.3	42.362	0	132.65	348500000	61	24.7338	24.7271	-0.00672913	GL50803_95593;orf98553	GL50803_95593;orf98553	GL50803_95593 | organism=Giardia_Assemblage_A_isolate_WB | product=Kinase, NEK | location=GLCHR03:1279611-1280741(+) | length=376;orf98553 source=GLCHR03 coords=1279539..1280738 length=400 frame=3 desc=| organism=Giardia_Assemblage_A_isolate_WB | version=2
26.8127	26.7374	26.6277	27.8081	27.9109	27.9063	26.84	26.6855	26.7019	27.7343	27.6857	27.9586	27.3005	27.2677	-0.03285	0.977487	18	18	18	73.2	73.2	73.2	21.025	0	219.28	1989900000	142	27.3104	27.2629	-0.047575	GL50803_12981;orf306234	GL50803_12981;orf306234	GL50803_12981 | organism=Giardia_Assemblage_A_isolate_WB | product=Ribosomal protein S5 | location=CH991769:654358-654930(+) | length=190;orf306234 source=AACB02000071 coords=6043..6678 length=212 frame=1 desc=| organism=Giardia_Assemblage_A_isolate_WB | v
20.4319	21.254	20.526	20.7718	20.7134	19.9999	21.3664	21.291	21.4421	19.5215	21.2301	18.6395	20.6162	20.5818	-0.0344	0.976438	8	2	2	11.7	2.2	2.2	120.52	0.0010953	13.746	22579000	5	21.254	21.3664	0.112432	GL50803_112846;orf193994	GL50803_112846;orf193994	GL50803_112846 | organism=Giardia_Assemblage_A_isolate_WB | product=Kinesin-3 | location=GLCHR04:1028107-1031394(-) | length=1095;orf193994 source=GLCHR04 coords=1031433..1028110 length=1108 frame=4 desc=| organism=Giardia_Assemblage_A_isolate_WB | version
25.773	25.9298	25.8152	25.3276	25.3228	25.1792	25.9882	26.0544	26.0631	24.9696	25.032	25.0306	25.5579	25.523	-0.03495	0.976066	5	5	5	52.7	52.7	52.7	14.5	0	36.595	843110000	43	25.5503	25.5101	-0.0401917	GL50803_5810;orf185431	GL50803_5810;orf185431	GL50803_5810 | organism=Giardia_Assemblage_A_isolate_WB | product=Hypothetical protein | location=GLCHR04:1646820-1647215(-) | length=131;orf185431 source=GLCHR04 coords=1647278..1646823 length=152 frame=5 desc=| organism=Giardia_Assemblage_A_isolate_WB |
23.574	23.4944	23.646	23.2942	23.5112	23.1797	23.9056	23.49	23.8256	23.1645	22.9758	23.1252	23.4499	23.4145	-0.0354667	0.975716	8	8	8	22.6	22.6	22.6	47.127	0	56.674	122200000	26	23.5028	23.3272	-0.175587	GL50803_16311;orf208643	GL50803_16311;orf208643	GL50803_16311 | organism=Giardia_Assemblage_A_isolate_WB | product=Centromere/microtubule binding protein CBF5 | location=GLCHR05:834235-835500(+) | length=421;orf208643 source=GLCHR05 coords=834232..835497 length=422 frame=1 desc=| organism=Giardia_Assemb
27.9394	28.0217	28.0524	28.1703	28.1489	28.2164	28.0478	28.0509	28.0995	28.0778	28.0919	27.966	28.0915	28.0556	-0.0358667	0.975446	13	13	13	64.8	64.8	64.8	18.593	0	132.33	3225400000	112	28.1007	28.0643	-0.0363216	orf283895;GL50803_7204	orf283895;GL50803_7204	orf283895 source=GLCHR05 coords=2361416..2360940 length=159 frame=5 desc=| organism=Giardia_Assemblage_A_isolate_WB | version=2013-02-08 | length=4471437 | SO=chromosome;GL50803_7204 | organism=Giardia_Assemblage_A_isolate_WB | product=Hypothetical protein
29.597	29.6538	29.6472	29.5519	29.5155	29.5181	29.6749	29.6053	29.6571	29.4103	29.4749	29.4385	29.5806	29.5435	-0.0370833	0.974623	31	31	31	72.9	72.9	72.9	50.049	0	323.31	13076000000	397	29.5745	29.5401	-0.0344048	GL50803_136021;GL50803_136020;GL50803_101291;orf266719;orf245252;orf266998;CON__ENSEMBL:ENSBTAP00000025008	GL50803_136021;GL50803_136020;GL50803_101291;orf266719;orf245252;orf266998	GL50803_136021 | organism=Giardia_Assemblage_A_isolate_WB | product=Beta tubulin | location=GLCHR05:3630334-3631677(+) | length=447;GL50803_136020 | organism=Giardia_Assemblage_A_isolate_WB | product=Beta tubulin | location=GLCHR05:3625697-3627040(-) | len
23.2984	23.3572	23.3848	20.8403	19.3984	19.4787	23.2445	23.433	23.2447	19.3895	19.8791	20.3426	21.6263	21.5889	-0.0374	0.974409	7	7	7	2.5	2.5	2.5	523.06	0	45.093	84225000	17	23.3572	23.2447	-0.112434	GL50803_93736;orf60394	GL50803_93736;orf60394	GL50803_93736 | organism=Giardia_Assemblage_A_isolate_WB | product=Dynein heavy chain | location=GLCHR02:1458451-1472772(-) | length=4773;orf60394 source=GLCHR02 coords=1473222..1458841 length=4794 frame=4 desc=| organism=Giardia_Assemblage_A_isolate_WB |
27.5493	27.6406	27.6354	27.6075	27.5424	27.4946	27.4679	27.5962	27.5346	27.6321	27.5114	27.5003	27.5783	27.5404	-0.0378833	0.974083	16	16	16	47.5	47.5	47.5	49.672	0	185.18	2671700000	179	27.5784	27.523	-0.0553665	GL50803_17327;orf8900	GL50803_17327;orf8900	GL50803_17327 | organism=Giardia_Assemblage_A_isolate_WB | product=Xaa-Pro dipeptidase | location=GLCHR01:731223-732557(+) | length=444;orf8900 source=GLCHR01 coords=731202..732554 length=451 frame=3 desc=| organism=Giardia_Assemblage_A_isolate_WB | versio
26.409	26.3912	26.7086	26.7502	26.5363	26.7415	26.6806	25.959	26.8367	26.5075	26.6109	26.7102	26.5895	26.5508	-0.03865	0.973566	12	12	12	54.8	54.8	54.8	33.868	0	155.45	1157800000	86	26.6225	26.6457	0.0232792	orf71516;GL50803_9827	orf71516;GL50803_9827	orf71516 source=GLCHR02 coords=679487..678546 length=314 frame=5 desc=| organism=Giardia_Assemblage_A_isolate_WB | version=2013-02-08 | length=1519671 | SO=chromosome;GL50803_9827 | organism=Giardia_Assemblage_A_isolate_WB | product=Thioredoxin reductase |
25.3424	25.3313	25.3449	25.5368	25.5922	25.6529	25.4224	25.2403	25.3148	25.4258	25.4585	25.7063	25.4667	25.428	-0.0387333	0.973509	12	12	12	41.7	41.7	41.7	35.036	0	118.28	517770000	65	25.4408	25.4241	-0.0167503	orf210679;GL50803_17054	orf210679;GL50803_17054	orf210679 source=GLCHR05 coords=1006646..1007623 length=326 frame=2 desc=| organism=Giardia_Assemblage_A_isolate_WB | version=2013-02-08 | length=4471437 | SO=chromosome;GL50803_17054 | organism=Giardia_Assemblage_A_isolate_WB | product=Acidic ribosomal pr
28.988	29.0585	28.9594	29.3134	29.2564	29.2826	29.1276	28.9775	28.9795	29.1995	29.1592	29.1819	29.143	29.1042	-0.03885	0.973431	32	30	30	70.2	67.1	67.1	42.378	0	323.31	7159100000	264	29.1574	29.1434	-0.0140743	GL50803_21628;orf130474	GL50803_21628;orf130474	GL50803_21628 | organism=Giardia_Assemblage_A_isolate_WB | product=Hypothetical protein | location=GLCHR03:260572-261723(-) | length=383;orf130474 source=GLCHR03 coords=261735..260575 length=387 frame=5 desc=| organism=Giardia_Assemblage_A_isolate_WB | ver
20.1829	20.4757	19.8253	20.9472	20.5356	19.9274	19.6863	19.5581	22.3991	19.8465	20.4729	19.6968	20.3157	20.2766	-0.0390667	0.973284	2	2	2	4.7	4.7	4.7	64.236	0.0046904	10.589	30715000	1	NaN	22.3991	NaN	GL50803_2796;orf16199	GL50803_2796;orf16199	GL50803_2796 | organism=Giardia_Assemblage_A_isolate_WB | product=Kinase, STE STE20 | location=GLCHR01:1247600-1249312(+) | length=570;orf16199 source=GLCHR01 coords=1247386..1249113 length=576 frame=1 desc=| organism=Giardia_Assemblage_A_isolate_WB | vers
23.0836	23.0562	22.7081	19.961	19.7529	19.809	23.2357	23.1225	23.0461	19.5112	19.7502	19.4594	21.3951	21.3542	-0.04095	0.972015	3	3	3	12.2	12.2	12.2	41.012	0	24.209	69196000	14	23.0562	23.1225	0.06637	GL50803_17550;orf178584	GL50803_17550;orf178584	GL50803_17550 | organism=Giardia_Assemblage_A_isolate_WB | product=Transducin/WD-40 repeat protein family | location=GLCHR04:2149084-2150220(-) | length=378;orf178584 source=GLCHR04 coords=2150228..2149089 length=380 frame=5 desc=| organism=Giardia_Assembl
24.4396	24.7119	24.6342	23.9229	23.7601	23.8811	24.5578	24.5843	24.6434	23.7205	23.7776	23.8086	24.225	24.182	-0.0429333	0.970679	6	6	6	23.6	23.6	23.6	46.097	0	42.839	257650000	27	24.1812	24.1832	0.00200844	GL50803_16235;orf250858	GL50803_16235;orf250858	GL50803_16235 | organism=Giardia_Assemblage_A_isolate_WB | product=Kinase, CAMK CAMKL | location=GLCHR05:4081287-4082498(+) | length=403;orf250858 source=GLCHR05 coords=4081231..4082547 length=439 frame=1 desc=| organism=Giardia_Assemblage_A_isolate_WB | v
24.6328	24.6197	24.4061	24.7954	24.6449	24.9368	24.9322	24.9327	24.5621	24.3807	24.5588	24.4113	24.6726	24.6296	-0.0429833	0.970646	18	18	18	34.8	34.8	34.8	78.443	0	123.35	330270000	72	24.6389	24.5605	-0.0784016	GL50803_13651;orf26975;orf318551	GL50803_13651;orf26975;orf318551	GL50803_13651 | organism=Giardia_Assemblage_A_isolate_WB | product=Hypothetical protein | location=GLCHR01:947822-949909(-) | length=695;orf26975 source=GLCHR01 coords=949939..947825 length=705 frame=5 desc=| organism=Giardia_Assemblage_A_isolate_WB | vers
29.7203	29.6393	29.6196	30.4285	30.3676	30.3611	29.6311	29.7236	29.6191	30.379	30.2506	30.2661	30.0227	29.9782	-0.0444833	0.969637	13	13	13	50.3	50.3	50.3	21.653	0	224.8	13939000000	159	30.0407	29.9871	-0.0535812	GL50803_4547;orf26949;orf318534	GL50803_4547;orf26949	GL50803_4547 | organism=Giardia_Assemblage_A_isolate_WB | product=Ribosomal protein S9 | location=GLCHR01:949940-950509(-) | length=189;orf26949 source=GLCHR01 coords=950548..949943 length=202 frame=5 desc=| organism=Giardia_Assemblage_A_isolate_WB | versi
26.6701	26.8066	26.992	26.602	26.737	26.8219	26.7277	26.8836	26.8809	26.6553	26.6333	26.5815	26.7716	26.7271	-0.04455	0.969592	27	27	27	38.8	38.8	38.8	104.03	0	291.42	1424100000	172	26.7718	26.6915	-0.0803337	GL50803_12108;orf207569	GL50803_12108;orf207569	GL50803_12108 | organism=Giardia_Assemblage_A_isolate_WB | product=Threonine dehydratase lateral transfer candidate | location=GLCHR04:52029-54842(-) | length=937;orf207569 source=GLCHR04 coords=54896..52032 length=955 frame=5 desc=| organism=Giardia_Assem
20.0202	19.5814	20.1452	20.0172	19.9776	20.8927	21.017	21.396	19.1065	20.2275	19.6598	18.9396	20.1057	20.0577	-0.0479833	0.967288	2	2	2	6.5	6.5	6.5	56.804	0.0010406	12.694	13156000	7	NaN	21.2065	NaN	GL50803_16926;orf27137	GL50803_16926;orf27137	GL50803_16926 | organism=Giardia_Assemblage_A_isolate_WB | product=Hypothetical protein | location=GLCHR01:937303-938817(-) | length=504;orf27137 source=GLCHR01 coords=938865..937306 length=520 frame=6 desc=| organism=Giardia_Assemblage_A_isolate_WB | vers
23.9529	23.5211	23.7084	19.9432	18.9196	19.1617	23.459	23.7926	23.2845	19.5408	19.9351	18.8996	21.5345	21.4853	-0.0492167	0.966461	12	12	12	8	8	8	302.12	0	75.619	101770000	30	23.7084	23.459	-0.249395	GL50803_17265;orf29137	GL50803_17265;orf29137	GL50803_17265 | organism=Giardia_Assemblage_A_isolate_WB | product=Dynein heavy chain | location=GLCHR01:800488-808515(-) | length=2675;orf29137 source=GLCHR01 coords=808623..800491 length=2711 frame=6 desc=| organism=Giardia_Assemblage_A_isolate_WB | vers
24.8	24.9378	24.7884	23.1697	23.7569	23.6234	24.849	24.4629	24.5831	23.5277	23.7925	23.5598	24.1794	24.1292	-0.0502	0.965802	17	17	17	13.5	13.5	13.5	204.17	0	108.85	284980000	47	24.2727	24.1277	-0.144966	GL50803_14702;orf297929	GL50803_14702;orf297929	GL50803_14702 | organism=Giardia_Assemblage_A_isolate_WB | product=RRNA biogenesis protein RRP5 | location=GLCHR05:1325800-1331328(-) | length=1842;orf297929 source=GLCHR05 coords=1331382..1325803 length=1860 frame=4 desc=| organism=Giardia_Assemblage_A_is
33.1437	33.0976	33.1117	33.8553	33.8234	33.9255	33.3223	33.3208	33.3539	33.5563	33.519	33.5734	33.4929	33.441	-0.0519167	0.964654	46	46	44	77.1	77.1	76.1	42.712	0	323.31	140480000000	723	33.4836	33.4364	-0.0471039	GL50803_9861;orf29225;orf34018	GL50803_9861;orf29225	GL50803_9861 | organism=Giardia_Assemblage_A_isolate_WB | product=Hypothetical protein | location=GLCHR01:793818-794975(-) | length=385;orf29225 source=GLCHR01 coords=795011..793821 length=397 frame=4 desc=| organism=Giardia_Assemblage_A_isolate_WB | versi
25.2275	25.2698	25.2635	25.4879	25.7155	25.6605	25.4244	25.1397	25.4434	25.4043	25.4715	25.4249	25.4374	25.3847	-0.05275	0.964097	14	14	14	23.9	23.9	23.9	74.923	0	119.14	502720000	83	25.3788	25.4247	0.0458107	GL50803_24122;orf182369	GL50803_24122;orf182369	GL50803_24122 | organism=Giardia_Assemblage_A_isolate_WB | product=Spindle pole protein, putative | location=GLCHR04:1876707-1878578(-) | length=623;orf182369 source=GLCHR04 coords=1878605..1876710 length=632 frame=5 desc=| organism=Giardia_Assemblage_A_is
25.2979	25.023	25.1308	24.8792	24.5979	24.5353	25.2048	25.3278	25.1944	24.531	24.5437	24.3436	24.9107	24.8576	-0.0531333	0.963841	12	12	12	27.3	27.3	27.3	75.063	0	105.02	431430000	65	24.9511	24.8691	-0.0820217	orf51221;GL50803_7662	orf51221;GL50803_7662	orf51221 source=GLCHR02 coords=873753..875774 length=674 frame=3 desc=| organism=Giardia_Assemblage_A_isolate_WB | version=2013-02-08 | length=1519671 | SO=chromosome;GL50803_7662 | organism=Giardia_Assemblage_A_isolate_WB | product=RNase L inhibitor | loc
25.2724	25.4288	25.3308	24.5333	24.7651	24.7075	25.306	25.4891	25.3176	24.619	24.3622	24.6244	25.0063	24.9531	-0.0532667	0.963752	16	16	16	30	30	30	98.32	0	115.47	464980000	74	25.0187	24.9652	-0.0535126	GL50803_7195;orf261951	GL50803_7195;orf261951	GL50803_7195 | organism=Giardia_Assemblage_A_isolate_WB | product=Glutamate synthase | location=GLCHR05:4017659-4020391(-) | length=910;orf261951 source=GLCHR05 coords=4020461..4017714 length=916 frame=5 desc=| organism=Giardia_Assemblage_A_isolate_WB | ve
22.1907	22.0958	22.3342	20.5007	22.4636	20.6043	22.6634	22.7595	22.4849	19.7947	20.3607	21.8059	21.6982	21.6449	-0.0533667	0.963685	3	3	3	14.5	14.5	14.5	38.363	0	20.935	59092000	11	22.2624	22.5742	0.311718	GL50803_10341;orf94496	GL50803_10341;orf94496	GL50803_10341 | organism=Giardia_Assemblage_A_isolate_WB | product=Hypothetical protein | location=GLCHR03:1000286-1001302(+) | length=338;orf94496 source=GLCHR03 coords=1000274..1001299 length=342 frame=2 desc=| organism=Giardia_Assemblage_A_isolate_WB |
25.2199	25.1491	25.4161	25.4574	25.3377	25.2513	25.2364	25.3314	25.4526	25.167	25.1346	25.1887	25.3053	25.2518	-0.0534667	0.963618	17	17	17	33.2	33.2	33.2	70.294	0	130.78	527300000	109	25.2945	25.2126	-0.0819244	orf258191;GL50803_10521	orf258191;GL50803_10521	orf258191 source=GLCHR05 coords=4287716..4285854 length=621 frame=5 desc=| organism=Giardia_Assemblage_A_isolate_WB | version=2013-02-08 | length=4471437 | SO=chromosome;GL50803_10521 | organism=Giardia_Assemblage_A_isolate_WB | product=Arginyl-tRNA synthe
23.645	23.615	24.3619	23.014	19.8799	19.9407	24.1313	23.8903	24.0428	19.5433	23.1023	19.4161	22.4094	22.3544	-0.0550667	0.96255	5	5	5	26.6	26.6	26.6	40.859	0	37.558	163610000	26	23.63	23.9665	0.336498	GL50803_10858;orf23681	GL50803_10858;orf23681	GL50803_10858 | organism=Giardia_Assemblage_A_isolate_WB | product=MYG1 protein | location=GLCHR01:1183931-1185016(-) | length=361;orf23681 source=GLCHR01 coords=1184823..1183738 length=362 frame=6 desc=| organism=Giardia_Assemblage_A_isolate_WB | version=
24.7809	24.8058	24.4583	23.5896	23.4758	23.4496	24.6064	24.4916	24.5048	23.444	23.5374	23.6424	24.0933	24.0378	-0.0555667	0.962216	8	8	8	55.3	55.3	55.3	27.903	0	62.181	367220000	38	24.0239	24.067	0.0430698	GL50803_93938;orf240993	GL50803_93938;orf240993	GL50803_93938 | organism=Giardia_Assemblage_A_isolate_WB | product=Triosephosphate isomerase, cytosolic | location=GLCHR05:3318794-3319567(+) | length=257;orf240993 source=GLCHR05 coords=3318791..3319564 length=258 frame=2 desc=| organism=Giardia_Assemblag
23.2708	22.8055	22.9334	20.3795	21.6182	19.8844	22.6896	22.3782	22.6889	20.024	21.512	21.2627	21.8153	21.7592	-0.0560667	0.961883	2	2	2	11.5	11.5	11.5	29.233	0	19.033	64286000	13	22.8694	22.3782	-0.491188	GL50803_15546;orf25421	GL50803_15546;orf25421	GL50803_15546 | organism=Giardia_Assemblage_A_isolate_WB | product=Hypothetical protein | location=GLCHR01:1057491-1058276(-) | length=261;orf25421 source=GLCHR01 coords=1058010..1057207 length=268 frame=6 desc=| organism=Giardia_Assemblage_A_isolate_WB |
26.9038	26.97	27.0586	26.4568	26.4997	26.6089	26.9755	27.1	27.1285	26.3072	26.2741	26.3743	26.7496	26.6933	-0.0563667	0.961683	21	21	21	31.8	31.8	31.8	92.575	0	188.72	1474300000	140	26.7564	26.6749	-0.0814667	GL50803_5294;orf165331	GL50803_5294;orf165331	GL50803_5294 | organism=Giardia_Assemblage_A_isolate_WB | product=Protein F10G7.1 | location=GLCHR04:2240683-2243163(+) | length=826;orf165331 source=GLCHR04 coords=2240679..2243162 length=828 frame=3 desc=| organism=Giardia_Assemblage_A_isolate_WB | versi
24.7852	24.7859	24.8177	24.4376	24.6412	24.3272	24.9792	24.761	25.1065	24.146	24.222	24.2418	24.6325	24.5761	-0.0563833	0.961672	7	7	7	30.8	30.8	30.8	31.5	0	46.133	326400000	32	24.7132	24.5014	-0.211752	GL50803_11186;orf234411	GL50803_11186;orf234411	GL50803_11186 | organism=Giardia_Assemblage_A_isolate_WB | product=RNA binding protein, putative | location=GLCHR05:2818404-2819225(+) | length=273;orf234411 source=GLCHR05 coords=2818377..2819222 length=282 frame=3 desc=| organism=Giardia_Assemblage_A_iso
19.2362	19.3043	20.705	20.3124	21.948	20.0975	20.9628	19.6335	18.9978	19.0603	21.2474	21.3623	20.2672	20.2107	-0.05655	0.961561	3	3	3	4.4	4.4	4.4	119.04	0	18.691	16414000	9	21.948	21.3048	-0.643204	orf300614;GL50803_17058	orf300614	orf300614 source=GLCHR05 coords=1002927..999769 length=1053 frame=4 desc=| organism=Giardia_Assemblage_A_isolate_WB | version=2013-02-08 | length=4471437 | SO=chromosome
27.3063	27.3335	27.1565	27.877	28.0727	27.704	27.4138	27.5006	28.0527	27.4528	27.064	27.6258	27.575	27.5183	-0.0567167	0.96145	11	11	11	54.6	54.6	54.6	25.986	0	117.83	2256700000	80	27.5187	27.4767	-0.0420437	GL50803_1894;orf182849	GL50803_1894;orf182849	GL50803_1894 | organism=Giardia_Assemblage_A_isolate_WB | product=U3 small nucleolar RNA-associated protein 11, putative | location=GLCHR04:1839951-1840634(-) | length=227;orf182849 source=GLCHR04 coords=1840646..1839954 length=231 frame=5 desc=| organism=
22.4527	22.6036	22.5893	20.625	19.9645	20.1311	22.5413	22.4515	22.7915	20.2171	20.2653	19.7585	21.3944	21.3375	-0.0568333	0.961372	2	2	2	2.3	2.3	2.3	174.59	0.0011038	13.921	49866000	9	22.5893	22.5413	-0.0480461	GL50803_7350;orf66330	GL50803_7350;orf66330	GL50803_7350 | organism=Giardia_Assemblage_A_isolate_WB | product=Hypothetical protein | location=GLCHR02:1049033-1053652(-) | length=1539;orf66330 source=GLCHR02 coords=1054069..1049423 length=1549 frame=6 desc=| organism=Giardia_Assemblage_A_isolate_WB |
23.2613	23.4176	23.4593	23.0035	22.8726	23.032	23.2631	23.6784	23.547	22.7762	22.7739	22.6539	23.1744	23.1154	-0.0589667	0.959951	5	5	5	15.4	15.4	15.4	42.651	0	38.148	128340000	24	23.1466	23.0196	-0.12697	GL50803_15062;orf10159	GL50803_15062;orf10159	GL50803_15062 | organism=Giardia_Assemblage_A_isolate_WB | product=Hypothetical protein | location=GLCHR01:818555-819670(+) | length=371;orf10159 source=GLCHR01 coords=818534..819667 length=378 frame=2 desc=| organism=Giardia_Assemblage_A_isolate_WB | vers
27.1496	27.2103	27.2447	27.5157	27.6569	27.6154	27.2986	27.0356	27.2649	27.3629	27.531	27.5434	27.3988	27.3394	-0.0593667	0.959685	12	12	12	47.7	47.7	47.7	35.494	0	138.11	2185000000	113	27.3802	27.3308	-0.0494499	GL50803_3331;orf49677	GL50803_3331;orf49677	GL50803_3331 | organism=Giardia_Assemblage_A_isolate_WB | product=Malate dehydrogenase | location=GLCHR02:769888-770883(+) | length=331;orf49677 source=GLCHR02 coords=770142..771167 length=342 frame=3 desc=| organism=Giardia_Assemblage_A_isolate_WB | versi
25.1171	25.3683	25.5408	19.674	20.919	20.4199	24.7625	25.114	24.9856	19.6444	23.1061	19.0698	22.8398	22.7804	-0.05945	0.95963	19	19	19	30.6	30.6	30.6	103.42	0	157.53	313870000	53	25.3683	24.8741	-0.494268	GL50803_113603;orf12000	GL50803_113603;orf12000	GL50803_113603 | organism=Giardia_Assemblage_A_isolate_WB | product=ELKS | location=GLCHR01:945014-947788(+) | length=924;orf12000 source=GLCHR01 coords=944978..947785 length=936 frame=2 desc=| organism=Giardia_Assemblage_A_isolate_WB | version=2013-02-08
24.9817	25.3184	24.9384	27.3206	27.245	27.186	25.5035	24.9708	25.3524	26.9564	26.8284	27.018	26.165	26.1049	-0.0601	0.959198	9	9	9	74.6	74.6	74.6	14.748	0	71.769	866100000	68	26.2522	26.166	-0.0862255	GL50803_15228;orf178348	GL50803_15228;orf178348	GL50803_15228 | organism=Giardia_Assemblage_A_isolate_WB | product=Ribosomal protein S15A | location=GLCHR04:2164751-2165143(-) | length=130;orf178348 source=GLCHR04 coords=2165208..2164756 length=151 frame=4 desc=| organism=Giardia_Assemblage_A_isolate_WB
29.0737	28.6543	28.8417	28.1956	28.8561	29.3432	26.8695	29.4124	28.6762	28.9503	29.4891	29.2063	28.8274	28.7673	-0.0601333	0.959175	3	3	3	33	33	33	12.762	0	38.594	5447000000	16	28.8489	29.0783	0.229401	GL50803_17364;orf179887	GL50803_17364;orf179887	GL50803_17364 | organism=Giardia_Assemblage_A_isolate_WB | product=Ribosomal protein S26 | location=GLCHR04:2055996-2056325(-) | length=109;orf179887 source=GLCHR04 coords=2056363..2056001 length=121 frame=6 desc=| organism=Giardia_Assemblage_A_isolate_WB
30.8064	30.8424	30.8457	29.6458	29.634	29.6548	30.658	30.7507	30.617	29.643	29.6898	29.7081	30.2382	30.1778	-0.0604167	0.958987	52	52	52	65.5	65.5	65.5	85.304	0	323.31	20093000000	543	30.2306	30.1625	-0.0680656	GL50803_17075;orf149140	GL50803_17075;orf149140	GL50803_17075 | organism=Giardia_Assemblage_A_isolate_WB | product=Spindle pole protein, putative | location=GLCHR04:1062992-1065334(+) | length=780;orf149140 source=GLCHR04 coords=1062956..1065331 length=792 frame=2 desc=| organism=Giardia_Assemblage_A_is
22.4126	22.2316	22.1321	22.4862	22.3431	22.437	22.4687	22.2342	22.3675	22.2742	22.0181	22.3081	22.3404	22.2785	-0.0619667	0.957957	6	6	6	11.6	11.6	11.6	97.474	0	40.485	54313000	18	22.3779	22.2911	-0.0867252	GL50803_6422;orf215749	GL50803_6422;orf215749	GL50803_6422 | organism=Giardia_Assemblage_A_isolate_WB | product=Hypothetical protein | location=GLCHR05:1514819-1517413(+) | length=864;orf215749 source=GLCHR05 coords=1514807..1517410 length=868 frame=2 desc=| organism=Giardia_Assemblage_A_isolate_WB |
23.8641	23.8427	23.7717	23.4591	23.3592	23.5243	23.764	23.703	23.9231	23.3541	23.3192	23.384	23.6368	23.5746	-0.0622833	0.957747	6	6	6	33.2	33.2	33.2	28.62	0	41.67	162260000	25	23.648	23.5435	-0.104496	GL50803_16717;orf265903;GL50803_12770;orf165662	GL50803_16717;orf265903;GL50803_12770;orf165662	GL50803_16717 | organism=Giardia_Assemblage_A_isolate_WB | product=Hypothetical protein | location=GLCHR05:3737483-3738271(-) | length=262;orf265903 source=GLCHR05 coords=3738335..3737538 length=266 frame=5 desc=| organism=Giardia_Assemblage_A_isolate_WB |
26.4502	26.542	26.3045	26.7792	26.8472	26.9237	26.4767	26.3627	26.6046	26.4489	26.7975	26.7823	26.6411	26.5788	-0.06235	0.957703	11	11	11	43.8	43.8	43.8	33.043	0	85.063	1210400000	51	26.6606	26.5406	-0.119959	GL50803_13103;orf290566	GL50803_13103;orf290566	GL50803_13103 | organism=Giardia_Assemblage_A_isolate_WB | product=Hypothetical protein | location=GLCHR05:1869412-1870278(-) | length=288;orf290566 source=GLCHR05 coords=1870284..1869415 length=290 frame=4 desc=| organism=Giardia_Assemblage_A_isolate_WB |
29.7469	29.7002	29.6884	29.6167	29.5147	29.7783	29.8493	29.7031	29.7508	29.5385	29.3459	29.4821	29.6742	29.6116	-0.0625833	0.957548	16	16	16	60.7	60.7	60.7	31.47	0	216.77	10944000000	148	29.6943	29.6208	-0.0735035	orf90569;GL50803_6367	orf90569;GL50803_6367	orf90569 source=GLCHR03 coords=725577..726401 length=275 frame=3 desc=| organism=Giardia_Assemblage_A_isolate_WB | version=2013-02-08 | length=1958359 | SO=chromosome;GL50803_6367 | organism=Giardia_Assemblage_A_isolate_WB | product=Hypothetical protein |
23.7359	23.8396	23.8391	23.5778	23.759	23.5326	23.7013	23.6436	23.7383	23.5395	23.6368	23.6452	23.714	23.6508	-0.0632167	0.957128	7	7	7	50.6	50.6	50.6	24.723	0	48.483	155760000	34	23.7475	23.6444	-0.103071	GL50803_4606;orf202695	GL50803_4606;orf202695	GL50803_4606 | organism=Giardia_Assemblage_A_isolate_WB | product=Methionyl-tRNA synthetase | location=GLCHR04:411294-412001(-) | length=235;orf202695 source=GLCHR04 coords=412019..411297 length=241 frame=5 desc=| organism=Giardia_Assemblage_A_isolate_WB |
22.1909	21.8426	21.9471	20.6167	19.4318	20.0274	21.6015	21.5153	21.4608	20.4097	21.2745	19.4039	21.0094	20.9443	-0.0651333	0.955857	5	5	5	12.5	12.5	12.5	60.361	0	33.135	30162000	13	21.9471	21.5153	-0.431774	GL50803_14004;orf14002	GL50803_14004;orf14002	GL50803_14004 | organism=Giardia_Assemblage_A_isolate_WB | product=Long-flagella protein, kinase, CMGC RCK | location=GLCHR01:1089108-1090745(+) | length=545;orf14002 source=GLCHR01 coords=1088768..1090546 length=593 frame=2 desc=| organism=Giardia_Assembl
23.768	23.9369	23.5224	23.6538	24.0465	24.251	23.8159	23.7735	23.8171	23.8249	23.9881	23.5672	23.8631	23.7978	-0.0653167	0.955736	6	6	6	14.4	14.4	14.4	66.906	0	48.308	182730000	44	23.8524	23.8165	-0.0359287	GL50803_16596;orf98294	GL50803_16596;orf98294	GL50803_16596 | organism=Giardia_Assemblage_A_isolate_WB | product=Hypothetical protein | location=GLCHR03:1261045-1262844(+) | length=599;orf98294 source=GLCHR03 coords=1261039..1262841 length=601 frame=1 desc=| organism=Giardia_Assemblage_A_isolate_WB |
23.324	23.5083	23.5798	19.6171	20.3093	19.9359	23.7139	23.031	23.4247	19.576	20.0884	20.0464	21.7124	21.6467	-0.0656667	0.955504	5	5	5	11	11	11	86.176	0	33.631	93068000	9	23.5083	23.4247	-0.0836296	GL50803_14098;orf267189	GL50803_14098;orf267189	GL50803_14098 | organism=Giardia_Assemblage_A_isolate_WB | product=ATP-dependent RNA helicase | location=GLCHR05:3587380-3589695(-) | length=771;orf267189 source=GLCHR05 coords=3589884..3587383 length=834 frame=4 desc=| organism=Giardia_Assemblage_A_isolat
29.9939	29.9255	29.8852	29.5356	29.4145	29.587	30.0354	29.9506	29.9672	29.3522	29.3391	29.2962	29.7236	29.6568	-0.0668333	0.954731	67	67	67	67.3	67.3	67.3	116.4	0	323.31	11786000000	555	29.7361	29.6514	-0.0846863	GL50803_17571;orf172391	GL50803_17571;orf172391	GL50803_17571 | organism=Giardia_Assemblage_A_isolate_WB | product=Trichohyalin | location=GLCHR04:2665055-2668135(-) | length=1026;orf172391 source=GLCHR04 coords=2668179..2665060 length=1040 frame=4 desc=| organism=Giardia_Assemblage_A_isolate_WB | versi
24.7491	24.8846	24.3826	25.7269	25.2475	25.602	24.7721	24.4943	24.764	25.448	25.5138	25.1963	25.0988	25.0314	-0.0673667	0.954378	7	7	7	38	38	38	27.387	0	47.233	396520000	38	25.0661	24.9842	-0.0818653	GL50803_8002;orf65794	GL50803_8002;orf65794	GL50803_8002 | organism=Giardia_Assemblage_A_isolate_WB | product=Hypothetical protein | location=GLCHR02:1086416-1087129(-) | length=237;orf65794 source=GLCHR02 coords=1087564..1086806 length=253 frame=6 desc=| organism=Giardia_Assemblage_A_isolate_WB | v
20.5747	20.4098	19.9068	20.5551	20.0925	19.9463	21.0145	18.9116	20.9967	20.0788	20.4654	19.6136	20.2475	20.1801	-0.0674333	0.954334	2	2	2	1.3	1.3	1.3	259.66	0.0010549	12.847	8637900	6	NaN	21.0056	NaN	GL50803_40831;orf11232	GL50803_40831;orf11232	GL50803_40831 | organism=Giardia_Assemblage_A_isolate_WB | product=Coiled-coil protein | location=GLCHR01:888116-895147(+) | length=2343;orf11232 source=GLCHR01 coords=887876..895144 length=2423 frame=2 desc=| organism=Giardia_Assemblage_A_isolate_WB | ver
24.7326	24.7074	24.542	23.4659	23.8807	23.8221	24.8668	24.4969	24.7507	23.5424	23.3317	23.7557	24.1918	24.124	-0.06775	0.954125	10	10	7	20.4	20.4	15.8	90.659	0	82.54	290080000	37	24.2114	24.1263	-0.0850582	orf309502;GL50803_112681	orf309502;GL50803_112681	orf309502 source=AACB02000077 coords=4257..6746 length=830 frame=3 desc=| organism=Giardia_Assemblage_A_isolate_WB | version=2010-03-10 | length=9468 | SO=contig;GL50803_112681 | organism=Giardia_Assemblage_A_isolate_WB | product=NSF | location=CH991763:19
30.335	30.3757	30.2673	31.0594	31.0272	31.1282	30.3197	30.2593	30.335	30.8924	31.0434	30.9356	30.6988	30.6309	-0.0679	0.954026	26	26	26	70.9	70.9	70.9	30.411	0	323.31	22244000000	342	30.7014	30.6137	-0.0877552	GL50803_11359;orf205614	GL50803_11359;orf205614	GL50803_11359 | organism=Giardia_Assemblage_A_isolate_WB | product=Ribosomal protein S4 | location=GLCHR04:195899-196705(-) | length=268;orf205614 source=GLCHR04 coords=196711..195902 length=270 frame=6 desc=| organism=Giardia_Assemblage_A_isolate_WB | ver
27.8815	27.7773	27.9009	28.8748	28.7902	28.8261	27.7429	27.7894	27.8449	28.8764	28.6975	28.6869	28.3418	28.273	-0.0688	0.953431	11	11	11	51.6	51.6	51.6	18.257	0	86.835	3622200000	118	28.3456	28.2659	-0.0796375	GL50803_15520;orf95931	GL50803_15520;orf95931	GL50803_15520 | organism=Giardia_Assemblage_A_isolate_WB | product=Ribosomal protein L21 | location=GLCHR03:1101248-1101727(+) | length=159;orf95931 source=GLCHR03 coords=1101209..1101724 length=172 frame=2 desc=| organism=Giardia_Assemblage_A_isolate_WB |
28.5067	28.4223	28.5019	30.0715	30.1701	30.1804	28.0295	28.2355	28.1463	30.3269	30.273	30.4279	29.3088	29.2399	-0.0689667	0.953321	14	14	14	53.9	53.9	53.9	11.976	0	168.34	7811400000	137	29.2891	29.2543	-0.0348625	GL50803_19003;orf250863	GL50803_19003;orf250863	GL50803_19003 | organism=Giardia_Assemblage_A_isolate_WB | product=Ribosomal protein L24A | location=GLCHR05:4082559-4082867(+) | length=102;orf250863 source=GLCHR05 coords=4082590..4082916 length=109 frame=1 desc=| organism=Giardia_Assemblage_A_isolate_WB
24.1924	24.1422	23.7758	19.6312	20.5435	19.6783	24.1011	23.9513	23.8471	19.9066	20.1998	19.535	21.9939	21.9235	-0.0704167	0.952363	6	6	6	12.5	12.5	12.5	103.32	0	52.377	153150000	37	24.1422	23.9513	-0.19092	GL50803_8805;orf72586	GL50803_8805;orf72586	GL50803_8805 | organism=Giardia_Assemblage_A_isolate_WB | product=Kinase, SCY1 | location=GLCHR02:607433-610243(-) | length=936;orf72586 source=GLCHR02 coords=610548..607723 length=942 frame=4 desc=| organism=Giardia_Assemblage_A_isolate_WB | version=2013-
20.2408	19.061	20.3132	19.6115	20.0993	20.8122	19.5439	20.698	20.7133	19.4978	20.2021	19.0401	20.023	19.9492	-0.0738	0.950132	2	2	2	6	6	6	64.537	0.0010384	12.608	5987300	2	NaN	20.7056	NaN	GL50803_17404;orf55999	GL50803_17404;orf55999	GL50803_17404 | organism=Giardia_Assemblage_A_isolate_WB | product=Hypothetical protein | location=GLCHR02:1201950-1203746(+) | length=598;orf55999 source=GLCHR02 coords=1202289..1204130 length=614 frame=3 desc=| organism=Giardia_Assemblage_A_isolate_WB |
26.2616	26.2222	26.2608	25.7122	25.7307	25.6959	26.2113	26.3112	26.2884	25.4789	25.5455	25.6042	25.9806	25.9066	-0.0739833	0.950011	18	18	18	43.9	43.9	43.9	65.59	0	151.12	849310000	113	25.9765	25.9078	-0.0687027	GL50803_7891;orf237470	GL50803_7891;orf237470	GL50803_7891 | organism=Giardia_Assemblage_A_isolate_WB | product=Hypothetical protein | location=GLCHR05:3071638-3073458(+) | length=606;orf237470 source=GLCHR05 coords=3071584..3073455 length=624 frame=1 desc=| organism=Giardia_Assemblage_A_isolate_WB |
31.7762	31.7579	31.839	32.6527	32.6617	32.6825	31.8216	31.7664	31.8077	32.5275	32.5005	32.4945	32.2283	32.153	-0.0753	0.949145	16	16	16	57.8	57.8	57.8	15.584	0	234.62	53954000000	221	32.2458	32.1581	-0.0877914	GL50803_15046;orf134258	GL50803_15046;orf134258	GL50803_15046 | organism=Giardia_Assemblage_A_isolate_WB | product=Ribosomal protein L26 | location=GLCHR04:25780-26187(+) | length=135;orf134258 source=GLCHR04 coords=25726..26184 length=153 frame=1 desc=| organism=Giardia_Assemblage_A_isolate_WB | versio
24.9344	24.9439	25.0525	24.6458	24.4847	24.704	24.8039	24.8021	24.9289	24.6426	24.6005	24.5344	24.7942	24.7187	-0.0754833	0.949024	8	8	8	47	47	47	30.098	0	64.47	363560000	57	24.8192	24.7224	-0.0968456	GL50803_11354;orf205718	GL50803_11354;orf205718	GL50803_11354 | organism=Giardia_Assemblage_A_isolate_WB | product=Hypothetical protein | location=GLCHR04:189989-190834(-) | length=281;orf205718 source=GLCHR04 coords=190843..189992 length=284 frame=6 desc=| organism=Giardia_Assemblage_A_isolate_WB | ver
20.3519	19.4982	19.5823	19.8203	20.61	19.7299	19.7465	20.0618	19.025	20.257	19.6525	20.3957	19.9321	19.8564	-0.0756833	0.948893	1	1	1	5.9	5.9	5.9	26.142	0.004562	7.3345	13486000	6	NaN	20.3957	NaN	GL50803_9489;orf148879	GL50803_9489;orf148879	GL50803_9489 | organism=Giardia_Assemblage_A_isolate_WB | product=V-SNARE | location=GLCHR04:1045726-1046442(+) | length=238;orf148879 source=GLCHR04 coords=1045687..1046439 length=251 frame=1 desc=| organism=Giardia_Assemblage_A_isolate_WB | version=2013-
24.6937	24.5112	24.6529	23.5098	24.4142	23.4444	24.7936	24.9479	24.6688	23.6271	23.4462	23.2822	24.2044	24.1276	-0.0767333	0.948202	7	7	7	23.3	23.3	23.3	52.118	0	56.902	299790000	40	24.4627	24.148	-0.314756	GL50803_11380;orf79109	GL50803_11380;orf79109	GL50803_11380 | organism=Giardia_Assemblage_A_isolate_WB | product=Hypothetical protein | location=GLCHR02:139251-140732(-) | length=493;orf79109 source=GLCHR02 coords=141022..139541 length=494 frame=6 desc=| organism=Giardia_Assemblage_A_isolate_WB | vers
19.7913	19.9413	18.7065	22.4994	22.7584	22.4451	19.9891	19.0456	19.8206	22.1636	22.2327	22.4268	21.0237	20.9464	-0.0772667	0.947852	3	3	3	21.7	21.7	21.7	22.378	0	26.703	69064000	20	22.4994	22.2327	-0.266724	orf154109;GL50803_11305	orf154109;GL50803_11305	orf154109 source=GLCHR04 coords=1420642..1421250 length=203 frame=1 desc=| organism=Giardia_Assemblage_A_isolate_WB | version=2013-02-08 | length=2762469 | SO=chromosome;GL50803_11305 | organism=Giardia_Assemblage_A_isolate_WB | product=Hypothetical protei
22.6	22.3496	22.4197	21.6178	20.2402	20.0892	23.273	22.6623	22.8291	19.828	20.0791	20.1814	21.5528	21.4755	-0.0772667	0.947852	3	3	3	12.8	12.8	12.8	32.803	0	21.901	74458000	18	22.4197	22.8291	0.409382	GL50803_137733;orf52587	GL50803_137733;orf52587	GL50803_137733 | organism=Giardia_Assemblage_A_isolate_WB | product=Kinase, NEK | location=GLCHR02:969854-970747(+) | length=297;orf52587 source=GLCHR02 coords=970214..971131 length=306 frame=2 desc=| organism=Giardia_Assemblage_A_isolate_WB | version=2013
23.3182	23.4619	19.7409	20.4576	19.5929	20.2791	23.0012	19.1646	22.9	19.785	19.7289	21.8037	21.1418	21.0639	-0.0778667	0.947458	2	2	2	6.8	6.8	6.8	52.374	0.0011655	15.928	61938000	12	23.3901	22.9	-0.490017	GL50803_22291;orf140318	GL50803_22291;orf140318	GL50803_22291 | organism=Giardia_Assemblage_A_isolate_WB | product=Hypothetical protein | location=GLCHR04:435707-437125(+) | length=472;orf140318 source=GLCHR04 coords=435629..437122 length=498 frame=2 desc=| organism=Giardia_Assemblage_A_isolate_WB | ver
23.4699	19.7116	20.671	21.249	19.2525	20.3236	23.0147	23.2297	18.9388	19.5865	19.9035	19.5347	20.7796	20.7013	-0.0782833	0.947184	3	3	3	26.5	26.5	26.5	17.668	0.0011765	16.681	99642000	3	23.4699	23.1222	-0.347647	orf24127;GL50803_2012	orf24127;GL50803_2012	orf24127 source=GLCHR01 coords=1150442..1149978 length=155 frame=4 desc=| organism=Giardia_Assemblage_A_isolate_WB | version=2013-02-08 | length=1491578 | SO=chromosome;GL50803_2012 | organism=Giardia_Assemblage_A_isolate_WB | product=Hypothetical protein
22.7371	22.8351	22.7582	20.1572	20.052	20.5901	22.6927	22.6941	22.6337	20.7656	20.042	19.8312	21.5216	21.4432	-0.0784	0.947107	5	5	5	24.4	24.4	24.4	35.667	0	33.055	71244000	13	22.7582	22.6927	-0.0654831	GL50803_2107;orf25883	GL50803_2107;orf25883	GL50803_2107 | organism=Giardia_Assemblage_A_isolate_WB | product=Hypothetical protein | location=GLCHR01:1025165-1026151(-) | length=328;orf25883 source=GLCHR01 coords=1026211..1025168 length=348 frame=5 desc=| organism=Giardia_Assemblage_A_isolate_WB | v
28.478	28.3519	28.484	28.7374	28.6647	28.6585	28.5252	28.5	28.6159	28.395	28.4511	28.4023	28.5624	28.4816	-0.0808333	0.945511	17	17	17	55.4	55.4	55.4	35.242	0	135.38	4716000000	170	28.5712	28.4756	-0.0956821	orf258490;GL50803_97219	orf258490;GL50803_97219	orf258490 source=GLCHR05 coords=4263900..4262920 length=327 frame=4 desc=| organism=Giardia_Assemblage_A_isolate_WB | version=2013-02-08 | length=4471437 | SO=chromosome;GL50803_97219 | organism=Giardia_Assemblage_A_isolate_WB | product=Fibrillarin-like pr
25.2082	25.2095	25.376	25.1549	25.0898	25.0586	25.3986	25.3506	25.4069	24.9469	24.6733	24.8309	25.1828	25.1012	-0.0816333	0.944987	16	16	16	34.1	34.1	34.1	78.005	0	106.84	538050000	73	25.1815	25.1488	-0.0327568	GL50803_15411;orf40350	GL50803_15411;orf40350	GL50803_15411 | organism=Giardia_Assemblage_A_isolate_WB | product=Kinase, NEK-frag | location=GLCHR02:123292-125412(+) | length=706;orf40350 source=GLCHR02 coords=123396..125696 length=767 frame=3 desc=| organism=Giardia_Assemblage_A_isolate_WB | version=
28.8926	28.9483	28.9458	29.3811	29.475	29.4063	29.0033	29.0036	29.0131	29.1373	29.1615	29.2362	29.1749	29.0925	-0.08235	0.944518	31	31	31	52.8	52.8	52.8	54.717	0	323.31	6803200000	284	29.1647	29.0752	-0.0895195	GL50803_92760;orf224097	GL50803_92760;orf224097	GL50803_92760 | organism=Giardia_Assemblage_A_isolate_WB | product=Hypothetical protein | location=GLCHR05:2095138-2096601(+) | length=487;orf224097 source=GLCHR05 coords=2095135..2096598 length=488 frame=1 desc=| organism=Giardia_Assemblage_A_isolate_WB |
20.1678	20.1853	21.079	20.0701	20.3657	19.5861	21.3388	21.3723	19.343	19.2409	19.8272	19.8257	20.2423	20.158	-0.08435	0.943209	2	2	2	6.8	6.8	6.8	43.103	0.002006	12.121	17894000	11	21.079	21.3556	0.276554	GL50803_16240;orf26565	GL50803_16240;orf26565	GL50803_16240 | organism=Giardia_Assemblage_A_isolate_WB | product=hypothetical protein | location=GLCHR01:979229-980383(-) | length=384;orf26565 source=GLCHR01 coords=980392..979232 length=387 frame=5 desc=| organism=Giardia_Assemblage_A_isolate_WB | vers
25.4639	25.283	25.5108	25.7904	25.6055	25.5512	25.2597	25.6349	25.1663	25.5245	25.5463	25.5644	25.5341	25.4493	-0.0847833	0.942926	13	13	13	31.5	31.5	31.5	80.665	0	136.83	574640000	92	25.531	25.5354	0.00439262	GL50803_7723;orf98321	GL50803_7723;orf98321	GL50803_7723 | organism=Giardia_Assemblage_A_isolate_WB | product=Hypothetical protein | location=GLCHR03:1262924-1265032(+) | length=702;orf98321 source=GLCHR03 coords=1262903..1265029 length=709 frame=2 desc=| organism=Giardia_Assemblage_A_isolate_WB | v
25.185	25.1577	25.006	24.1984	23.8636	24.124	25.074	25.0158	25.0844	24.0755	23.8628	23.9132	24.5891	24.5043	-0.0848333	0.942893	11	11	11	12.1	12.1	12.1	174.11	0	81.985	361650000	51	24.6022	24.5457	-0.0565414	GL50803_16037;orf117768	GL50803_16037;orf117768	GL50803_16037 | organism=Giardia_Assemblage_A_isolate_WB | product=hypothetical protein | location=GLCHR03:1186336-1191042(-) | length=1568;orf117768 source=GLCHR03 coords=1191120..1186339 length=1594 frame=5 desc=| organism=Giardia_Assemblage_A_isolate_WB
31.9506	31.9527	31.8592	32.5649	32.5933	32.514	31.8803	31.8925	31.8072	32.4408	32.4158	32.4889	32.2391	32.1542	-0.0848667	0.942872	26	26	24	71.9	71.9	66.2	24.233	0	296.37	56758000000	297	32.2334	32.1541	-0.0792427	GL50803_10428;orf189180	GL50803_10428;orf189180	GL50803_10428 | organism=Giardia_Assemblage_A_isolate_WB | product=Ribosomal protein L10 | location=GLCHR04:1363733-1364365(-) | length=210;orf189180 source=GLCHR04 coords=1364377..1363736 length=214 frame=6 desc=| organism=Giardia_Assemblage_A_isolate_WB
25.0547	25.1787	24.9981	25.376	24.9616	25.096	24.4237	24.2534	24.2961	25.6952	25.8275	25.6518	25.1109	25.0246	-0.0862333	0.941979	8	7	7	44.6	39.9	39.9	32.761	0	57.164	377730000	47	25.0753	25.0377	-0.0376225	orf168953;GL50803_16779	orf168953;GL50803_16779	orf168953 source=GLCHR04 coords=2538164..2539057 length=298 frame=2 desc=| organism=Giardia_Assemblage_A_isolate_WB | version=2013-02-08 | length=2762469 | SO=chromosome;GL50803_16779 | organism=Giardia_Assemblage_A_isolate_WB | product=Cathepsin B precurs
26.7909	26.7796	26.9016	27.7641	27.5782	27.5732	27.0819	27.1138	27.1521	27.2711	27.1059	27.1409	27.2313	27.1443	-0.0869833	0.941489	10	10	10	58.5	58.5	58.5	20.391	0	79.734	1973900000	95	27.2374	27.1273	-0.110058	GL50803_8794;orf47105	GL50803_8794;orf47105	GL50803_8794 | organism=Giardia_Assemblage_A_isolate_WB | product=Nucleolar GAR1-like protein, putative | location=GLCHR02:591354-591905(+) | length=183;orf47105 source=GLCHR02 coords=591605..592189 length=195 frame=2 desc=| organism=Giardia_Assemblage_A_i
27.1867	27.0944	27.0494	27.21	27.0201	27.1071	27.2697	27.0804	27.1259	26.9044	26.8603	26.9022	27.1113	27.0238	-0.0874667	0.941174	35	35	35	47.2	47.2	47.2	110.06	0	300.59	1719400000	214	27.1007	26.9924	-0.108337	GL50803_16050;orf224079	GL50803_16050;orf224079	GL50803_16050 | organism=Giardia_Assemblage_A_isolate_WB | product=Hypothetical protein | location=GLCHR05:2092097-2095063(+) | length=988;orf224079 source=GLCHR05 coords=2092094..2095060 length=989 frame=2 desc=| organism=Giardia_Assemblage_A_isolate_WB |
28.3211	28.4094	28.3365	28.0177	27.7521	27.9468	28.1954	28.3139	28.2658	27.7396	27.8452	27.896	28.1306	28.0426	-0.08795	0.940859	23	23	23	69.7	69.7	69.7	57.009	0	297.71	4862500000	252	28.1694	28.0457	-0.123682	GL50803_15409;orf40376	GL50803_15409;orf40376	GL50803_15409 | organism=Giardia_Assemblage_A_isolate_WB | product=Kinase, NEK | location=GLCHR02:126363-127910(+) | length=515;orf40376 source=GLCHR02 coords=126569..128194 length=542 frame=2 desc=| organism=Giardia_Assemblage_A_isolate_WB | version=2013-
25.6168	25.6152	25.5508	25.0042	25.2594	25.1111	25.472	25.4597	25.41	25.1035	25.0375	25.1312	25.3596	25.269	-0.0906	0.939132	11	11	11	22.6	22.6	22.6	68.995	0	86.358	558040000	68	25.4051	25.2706	-0.134537	GL50803_11557;orf120852	GL50803_11557;orf120852	GL50803_11557 | organism=Giardia_Assemblage_A_isolate_WB | product=Hypothetical protein | location=GLCHR03:970659-972491(-) | length=610;orf120852 source=GLCHR03 coords=972497..970662 length=612 frame=6 desc=| organism=Giardia_Assemblage_A_isolate_WB | ver
19.8649	19.8049	19.6087	21.1033	20.4583	19.9305	19.3848	21.4178	19.7316	19.6341	20.1596	19.8987	20.1284	20.0378	-0.0906667	0.939089	2	2	2	4.5	4.5	4.5	77.172	0.0019685	11.81	11817000	2	NaN	21.4178	NaN	orf289472;GL50803_91712	orf289472;GL50803_91712	orf289472 source=GLCHR05 coords=1949353..1947233 length=707 frame=6 desc=| organism=Giardia_Assemblage_A_isolate_WB | version=2013-02-08 | length=4471437 | SO=chromosome;GL50803_91712 | organism=Giardia_Assemblage_A_isolate_WB | product=Amino acid transpor
22.4118	22.5905	22.5393	19.6876	20.3467	19.5943	22.2759	22.462	22.4909	20.3226	19.2365	19.8348	21.195	21.1038	-0.09125	0.938709	5	5	5	18.8	18.8	18.8	42.622	0	30.354	45573000	7	22.5393	22.462	-0.0772991	GL50803_12885;orf171873	GL50803_12885;orf171873	GL50803_12885 | organism=Giardia_Assemblage_A_isolate_WB | product=Hypothetical protein | location=GLCHR04:2705620-2706816(-) | length=398;orf171873 source=GLCHR04 coords=2706842..2705625 length=406 frame=5 desc=| organism=Giardia_Assemblage_A_isolate_WB |
28.503	28.4692	28.5189	26.8709	26.9729	26.8324	28.4832	28.4701	28.4285	26.7505	26.7334	26.7453	27.6946	27.6018	-0.0927167	0.937755	22	22	22	66.1	66.1	66.1	42.738	0	274.95	4104500000	241	27.721	27.5895	-0.13155	GL50803_7261;orf40773	GL50803_7261;orf40773	GL50803_7261 | organism=Giardia_Assemblage_A_isolate_WB | product=Phosphatidylinositol-4-phosphate 5-kinase, putative | location=GLCHR02:156094-157230(+) | length=378;orf40773 source=GLCHR02 coords=156378..157514 length=379 frame=3 desc=| organism=Giardia_
23.2078	23.4251	23.5766	20.1264	20.6565	19.5842	23.5335	23.7634	23.7867	20.3134	19.2577	19.3604	21.7628	21.6692	-0.0935833	0.937192	8	8	8	26.1	26.1	26.1	55.666	0	63.675	121650000	30	23.4251	23.7634	0.338358	GL50803_87058;orf44225	GL50803_87058;orf44225	GL50803_87058 | organism=Giardia_Assemblage_A_isolate_WB | product=Vacuolar ATP synthase subunit C | location=GLCHR02:393222-394706(+) | length=494;orf44225 source=GLCHR02 coords=393500..394990 length=497 frame=2 desc=| organism=Giardia_Assemblage_A_isolat
22.6312	22.7853	20.4008	21.1413	20.243	20.7449	22.6601	23.1062	22.304	19.7709	20.7881	18.7518	21.3244	21.2302	-0.0942333	0.93677	3	3	3	4.3	4.3	4.3	124.27	0	20.132	55571000	12	22.7083	22.6601	-0.0481796	GL50803_91220;orf184841	GL50803_91220;orf184841	GL50803_91220 | organism=Giardia_Assemblage_A_isolate_WB | product=Kinase, NEK | location=GLCHR04:1687192-1690626(-) | length=1144;orf184841 source=GLCHR04 coords=1690650..1687195 length=1152 frame=4 desc=| organism=Giardia_Assemblage_A_isolate_WB | versio
25.0426	24.9356	25.3606	25.2082	25.0497	25.1262	25.1934	25.1096	25.1039	24.9313	24.8903	24.9236	25.1205	25.0253	-0.0951333	0.936186	8	8	8	41.8	41.8	41.8	24.518	0	62.037	400850000	66	25.0879	25.0176	-0.0703678	GL50803_9611;orf73449	GL50803_9611;orf73449	GL50803_9611 | organism=Giardia_Assemblage_A_isolate_WB | product=Hypothetical protein | location=GLCHR02:546717-547358(-) | length=213;orf73449 source=GLCHR02 coords=547681..547007 length=225 frame=6 desc=| organism=Giardia_Assemblage_A_isolate_WB | versi
23.7024	23.7528	23.9637	23.5048	23.7791	23.8162	23.6703	23.7654	24.0041	23.5361	23.3785	23.5931	23.7532	23.6579	-0.09525	0.93611	8	8	8	15.4	15.4	15.4	54.962	0	50.86	166750000	35	23.7659	23.6317	-0.134203	GL50803_40067;orf202367	GL50803_40067;orf202367	GL50803_40067 | organism=Giardia_Assemblage_A_isolate_WB | product=Hypothetical protein | location=GLCHR04:434086-435549(-) | length=487;orf202367 source=GLCHR04 coords=435564..434089 length=492 frame=4 desc=| organism=Giardia_Assemblage_A_isolate_WB | ver
28.725	28.7878	28.6916	28.1331	27.9984	28.1024	28.8119	28.5877	28.6147	27.8617	28.0182	27.968	28.4064	28.3104	-0.0960167	0.935613	11	11	11	56.9	56.9	56.9	14.59	0	227.52	5031300000	126	28.4123	28.303	-0.10936	GL50803_121046;GL50803_121045;orf242192;orf242116	GL50803_121046;GL50803_121045;orf242192;orf242116	GL50803_121046 | organism=Giardia_Assemblage_A_isolate_WB | product=Histone H2B | location=GLCHR05:3399928-3400320(+) | length=130;GL50803_121045 | organism=Giardia_Assemblage_A_isolate_WB | product=Histone H2B | location=GLCHR05:3406202-3406594(+) | lengt
31.3977	31.3425	31.4873	31.5426	31.5168	31.5854	31.3269	31.2435	31.2969	31.4297	31.4673	31.5302	31.4787	31.3824	-0.0963	0.935429	15	15	15	80.3	80.3	80.3	14.843	0	173.22	37627000000	175	31.502	31.3783	-0.12373	GL50803_10367;orf150065	GL50803_10367;orf150065	GL50803_10367 | organism=Giardia_Assemblage_A_isolate_WB | product=Ribosomal protein S24 | location=GLCHR04:1129929-1130327(+) | length=132;orf150065 source=GLCHR04 coords=1129770..1130324 length=185 frame=3 desc=| organism=Giardia_Assemblage_A_isolate_WB
28.8564	28.8537	28.8502	28.4823	28.5847	28.5403	28.8786	29.0164	28.9409	28.1977	28.2593	28.2946	28.6946	28.5979	-0.0966833	0.93518	35	35	35	64.5	64.5	64.5	62.599	0	323.31	6133800000	288	28.7174	28.5866	-0.130852	GL50803_10870;orf109068	GL50803_10870;orf109068	GL50803_10870 | organism=Giardia_Assemblage_A_isolate_WB | product=Aspartyl-tRNA synthetase | location=GLCHR03:1808321-1809988(-) | length=555;orf109068 source=GLCHR03 coords=1810018..1808324 length=565 frame=4 desc=| organism=Giardia_Assemblage_A_isolate_
25.7115	25.4865	25.6304	25.5117	25.4715	25.5906	25.4699	25.3839	25.4262	25.6816	25.4343	25.4261	25.567	25.4703	-0.0967	0.93517	23	23	23	32.4	32.4	32.4	116.39	0	176.39	616260000	105	25.5511	25.4302	-0.120903	orf172042;GL50803_92031	orf172042;GL50803_92031	orf172042 source=GLCHR04 coords=2695604..2692530 length=1025 frame=5 desc=| organism=Giardia_Assemblage_A_isolate_WB | version=2013-02-08 | length=2762469 | SO=chromosome;GL50803_92031 | organism=Giardia_Assemblage_A_isolate_WB | product=RNA binding protei
25.9423	25.886	25.9332	25.3243	25.4071	25.4354	25.6332	25.7867	25.7459	25.3599	25.3322	25.4895	25.6547	25.5579	-0.0968167	0.935094	8	8	8	54.9	54.9	54.9	19.571	0	57.819	680210000	55	25.6607	25.5613	-0.0993652	GL50803_14938;orf56808	GL50803_14938;orf56808	GL50803_14938 | organism=Giardia_Assemblage_A_isolate_WB | product=Ribosomal protein L12 | location=GLCHR02:1255610-1256158(+) | length=182;orf56808 source=GLCHR02 coords=1255964..1256542 length=193 frame=2 desc=| organism=Giardia_Assemblage_A_isolate_WB |
27.559	27.7348	27.6274	26.8405	27.1258	27.2163	27.4591	27.585	27.4734	27.0497	26.9431	27.0111	27.3506	27.2536	-0.0970667	0.934932	10	10	10	51.8	51.8	51.8	28.072	0	103.52	2206100000	103	27.3876	27.2544	-0.133238	GL50803_7766;orf245847	GL50803_7766;orf245847	GL50803_7766 | organism=Giardia_Assemblage_A_isolate_WB | product=Ribosomal protein SA | location=GLCHR05:3726722-3727459(+) | length=245;orf245847 source=GLCHR05 coords=3726705..3727508 length=268 frame=3 desc=| organism=Giardia_Assemblage_A_isolate_WB |
22.3044	22.376	22.5093	19.828	19.5457	19.6796	21.886	22.2825	22.3694	20.4697	19.8245	18.8273	21.0405	20.9432	-0.0972667	0.934802	3	3	3	6.6	6.6	6.6	79.063	0	20.299	40762000	13	22.376	22.2825	-0.0935078	GL50803_86761;orf216789	GL50803_86761;orf216789	GL50803_86761 | organism=Giardia_Assemblage_A_isolate_WB | product=LEK1 | location=GLCHR05:1584394-1586544(+) | length=716;orf216789 source=GLCHR05 coords=1584322..1586541 length=740 frame=1 desc=| organism=Giardia_Assemblage_A_isolate_WB | version=2013-02
19.722	19.6134	19.3435	20.7063	19.9038	20.2972	22.1654	19.3015	20.3824	19.0969	19.2741	18.7775	19.931	19.833	-0.0980667	0.934284	3	3	3	5.4	5.4	5.4	83.095	0	23.856	20467000	7	NaN	22.1654	NaN	GL50803_17405;orf64133	GL50803_17405;orf64133	GL50803_17405 | organism=Giardia_Assemblage_A_isolate_WB | product=hypothetical protein | location=GLCHR02:1199484-1201745(-) | length=753;orf64133 source=GLCHR02 coords=1202168..1199874 length=765 frame=5 desc=| organism=Giardia_Assemblage_A_isolate_WB |
20.0939	22.716	19.7816	19.7798	19.698	20.2653	19.4819	18.9283	23.7645	20.2262	20.1158	19.2289	20.3891	20.2909	-0.0981667	0.934219	4	4	4	12.2	12.2	12.2	55.061	0	24.353	57621000	9	22.716	23.7645	1.04843	GL50803_8587;orf44840	GL50803_8587;orf44840	GL50803_8587 | organism=Giardia_Assemblage_A_isolate_WB | product=Kinase, AGC NDR | location=GLCHR02:436811-438259(+) | length=482;orf44840 source=GLCHR02 coords=437068..438543 length=492 frame=1 desc=| organism=Giardia_Assemblage_A_isolate_WB | version=20
28.2231	28.1698	28.171	27.7204	27.7615	27.619	28.1588	28.0563	28.0893	27.5307	27.668	27.5725	27.9441	27.8459	-0.0982	0.934198	38	38	38	53.6	53.6	53.6	100.21	0	323.31	3462000000	291	27.9657	27.8621	-0.103539	GL50803_90950;orf218820	GL50803_90950;orf218820	GL50803_90950 | organism=Giardia_Assemblage_A_isolate_WB | product=ATP-dependent RNA helicase | location=GLCHR05:1736975-1739677(+) | length=900;orf218820 source=GLCHR05 coords=1736954..1739674 length=907 frame=2 desc=| organism=Giardia_Assemblage_A_isolat
19.7708	19.0419	19.9228	20.9775	21.2791	19.3328	19.3172	22.8237	18.6995	20.6422	19.395	18.8552	20.0541	19.9555	-0.0986833	0.933885	2	2	2	5.2	5.2	5.2	82.807	0.0011274	14.264	45260000	4	NaN	22.8237	NaN	GL50803_16070;orf26298	GL50803_16070;orf26298	GL50803_16070 | organism=Giardia_Assemblage_A_isolate_WB | product=Hypothetical protein | location=GLCHR01:995094-997307(-) | length=737;orf26298 source=GLCHR01 coords=997313..995097 length=739 frame=4 desc=| organism=Giardia_Assemblage_A_isolate_WB | vers
21.8336	21.5016	21.6549	21.4553	21.3525	21.1818	22.2018	22.3446	21.6077	21.2395	21.1543	19.8397	21.4966	21.3979	-0.0986833	0.933885	2	2	2	7.6	7.6	7.6	33.325	0.0011123	14.013	38901000	8	21.4785	21.9047	0.426264	GL50803_24321;orf276251	GL50803_24321;orf276251	GL50803_24321 | organism=Giardia_Assemblage_A_isolate_WB | product=Kinase, NEK | location=GLCHR05:2956107-2956973(-) | length=288;orf276251 source=GLCHR05 coords=2956976..2956110 length=289 frame=5 desc=| organism=Giardia_Assemblage_A_isolate_WB | version=
28.2221	28.1511	28.0642	27.0758	27.0361	27.1167	28.0989	28.0295	28.0946	26.9058	26.9492	26.9876	27.611	27.5109	-0.100067	0.93299	46	46	46	45.9	45.9	45.9	147.06	0	323.31	3125300000	264	27.5905	27.5086	-0.0819168	GL50803_13771;orf253278	GL50803_13771;orf253278	GL50803_13771 | organism=Giardia_Assemblage_A_isolate_WB | product=Hypothetical protein | location=GLCHR05:4245511-4249503(+) | length=1330;orf253278 source=GLCHR05 coords=4245437..4249552 length=1372 frame=2 desc=| organism=Giardia_Assemblage_A_isolate_WB
26.1426	25.993	26.1151	26.2514	26.1875	26.2879	26.1559	26.1875	26.2269	25.9144	25.8732	26.0188	26.1629	26.0628	-0.100133	0.932947	17	17	17	42	42	42	56.563	0	235	870330000	121	26.1651	26.0874	-0.0776825	GL50803_17501;orf22192	GL50803_17501;orf22192	GL50803_17501 | organism=Giardia_Assemblage_A_isolate_WB | product=Hypothetical protein | location=GLCHR01:1282149-1283678(-) | length=509;orf22192 source=GLCHR01 coords=1283488..1281956 length=511 frame=5 desc=| organism=Giardia_Assemblage_A_isolate_WB |
19.4253	20.8207	20.283	20.9241	20.7496	20.5788	21.93	21.5744	18.5773	19.6837	20.3849	20.0292	20.4636	20.3633	-0.100333	0.932817	2	2	2	14.7	14.7	14.7	21.331	0.001171	16.487	20534000	12	20.8207	21.7522	0.931519	GL50803_90402;orf22019	GL50803_90402;orf22019	GL50803_90402 | organism=Giardia_Assemblage_A_isolate_WB | product=Adenylate kinase | location=GLCHR01:1293692-1294264(-) | length=190;orf22019 source=GLCHR01 coords=1294119..1293499 length=207 frame=6 desc=| organism=Giardia_Assemblage_A_isolate_WB | vers
22.8758	23.0276	22.9021	20.2584	19.0747	20.0197	23.3335	22.8876	23.1189	19.6914	19.3845	19.1389	21.3597	21.2591	-0.100583	0.932656	4	4	4	18.6	18.6	18.6	33.116	0	25.216	79955000	14	22.9021	23.1189	0.216871	GL50803_10882;orf105919	GL50803_10882;orf105919	GL50803_10882 | organism=Giardia_Assemblage_A_isolate_WB | product=Hypothetical protein | location=GLCHR03:1793614-1794519(+) | length=301;orf105919 source=GLCHR03 coords=1793524..1794516 length=331 frame=1 desc=| organism=Giardia_Assemblage_A_isolate_WB |
24.1247	23.9927	23.7974	24.2329	24.4032	24.214	23.8293	23.9338	23.999	24.1648	24.126	24.1041	24.1275	24.0262	-0.101317	0.932182	9	9	9	31.3	31.3	31.3	53.297	0	66.95	185470000	39	24.1694	24.0515	-0.117815	GL50803_15871;orf63425	GL50803_15871;orf63425	GL50803_15871 | organism=Giardia_Assemblage_A_isolate_WB | product=Serine peptidase, putative | location=GLCHR02:1252003-1253412(-) | length=469;orf63425 source=GLCHR02 coords=1253811..1252393 length=473 frame=4 desc=| organism=Giardia_Assemblage_A_isolate
31.6396	31.9097	31.8771	32.2309	32.1191	32.1753	31.6991	31.6742	31.7925	32.1596	32.0137	31.9865	31.9919	31.8876	-0.10435	0.930224	13	13	13	66.1	66.1	66.1	19.413	0	323.31	48866000000	200	32.0144	31.8895	-0.124863	GL50803_5845;orf121677	GL50803_5845;orf121677	GL50803_5845 | organism=Giardia_Assemblage_A_isolate_WB | product=Ribosomal protein S8 | location=GLCHR03:910371-910895(-) | length=174;orf121677 source=GLCHR03 coords=910919..910374 length=182 frame=6 desc=| organism=Giardia_Assemblage_A_isolate_WB | vers
26.7648	27.0349	26.6175	26.1455	26.8811	26.9465	26.4245	26.563	26.4752	26.5393	26.5806	27.1803	26.7317	26.6271	-0.104567	0.930084	3	3	3	6.3	6.3	6.3	50.032	0.0011891	17.351	1220300000	16	26.823	26.5511	-0.271839	GL50803_20140716157YEAST	GL50803_20140716157YEAST	GL50803_20140716157YEAST | organism=crap | product=crap_P02994|EF1A_YEAST Elongation factor 1-alpha OS=Saccharomyces cerevisiae (strain ATCC 204508 / S288c) GN=TEF1 PE=1 SV=1
29.991	30.0174	29.9927	29.5814	29.5823	29.5907	29.8593	29.7907	29.883	29.5103	29.4976	29.5861	29.7926	29.6878	-0.10475	0.929966	43	43	43	67.8	67.8	67.8	70.823	0	323.31	11580000000	439	29.7909	29.6884	-0.102428	GL50803_13791;orf184207	GL50803_13791;orf184207	GL50803_13791 | organism=Giardia_Assemblage_A_isolate_WB | product=ATP-dependent RNA helicase | location=GLCHR04:1739901-1741778(-) | length=625;orf184207 source=GLCHR04 coords=1741787..1739904 length=628 frame=5 desc=| organism=Giardia_Assemblage_A_isolat
19.4269	22.2031	20.6206	20.3479	19.8369	19.6111	21.893	19.6522	21.8594	19.2567	19.4205	19.3346	20.3411	20.2361	-0.105017	0.929794	2	2	2	23.1	23.1	23.1	26.464	0.001087	13.584	38350000	7	22.2031	21.8762	-0.326927	GL50803_14947;orf182156	GL50803_14947;orf182156	GL50803_14947 | organism=Giardia_Assemblage_A_isolate_WB | product=Hypothetical protein | location=GLCHR04:1889856-1890545(-) | length=229;orf182156 source=GLCHR04 coords=1890647..1889859 length=263 frame=5 desc=| organism=Giardia_Assemblage_A_isolate_WB |
31.057	31.0839	31.184	31.9592	31.998	32.0076	31.0595	30.9061	31.0091	31.952	31.8118	31.9209	31.5483	31.4432	-0.10505	0.929773	13	13	13	62.9	62.9	62.9	27.037	0	141.57	45157000000	246	31.5716	31.4356	-0.135984	GL50803_16086;orf214755	GL50803_16086;orf214755	GL50803_16086 | organism=Giardia_Assemblage_A_isolate_WB | product=Ribosomal protein L2 | location=GLCHR05:1431827-1432582(+) | length=251;orf214755 source=GLCHR05 coords=1431779..1432579 length=267 frame=2 desc=| organism=Giardia_Assemblage_A_isolate_WB |
26.9307	27.0191	26.9258	25.3429	25.5589	25.2073	27.1286	27.0744	26.7786	25.4496	24.7539	25.1539	26.1641	26.0565	-0.107617	0.92812	25	25	25	44.5	44.5	44.5	76.284	0	226.77	1297300000	120	26.2424	26.1141	-0.128294	GL50803_14971;orf59138	GL50803_14971;orf59138	GL50803_14971 | organism=Giardia_Assemblage_A_isolate_WB | product=Hypothetical protein | location=GLCHR02:1420114-1422204(+) | length=696;orf59138 source=GLCHR02 coords=1420444..1422588 length=715 frame=1 desc=| organism=Giardia_Assemblage_A_isolate_WB |
24.4743	24.4629	24.4406	24.0002	24.0054	24.112	24.4893	24.4583	24.5003	23.8544	23.6996	23.8466	24.2492	24.1414	-0.107817	0.927991	12	12	6	20.4	20.4	10.2	114.61	0	94.066	269780000	54	24.2763	24.1563	-0.119951	GL50803_102101;orf148323	GL50803_102101;orf148323	GL50803_102101 | organism=Giardia_Assemblage_A_isolate_WB | product=Kinesin-3 | location=GLCHR04:998288-1001368(+) | length=1026;orf148323 source=GLCHR04 coords=998231..1001365 length=1045 frame=2 desc=| organism=Giardia_Assemblage_A_isolate_WB | version=2
28.385	28.372	28.4029	27.9491	28.0087	27.939	28.2693	28.1552	28.2925	27.8799	27.9037	27.9004	28.1761	28.0668	-0.109283	0.927048	34	34	34	52.6	52.6	52.6	99.625	0	286.26	4125300000	279	28.1903	28.0295	-0.160879	GL50803_17570;orf170621;GL50803_201407161462YEAST	GL50803_17570;orf170621	GL50803_17570 | organism=Giardia_Assemblage_A_isolate_WB | product=Elongation factor 2 | location=GLCHR04:2670898-2673594(+) | length=898;orf170621 source=GLCHR04 coords=2670867..2673593 length=909 frame=3 desc=| organism=Giardia_Assemblage_A_isolate_WB |
23.4493	20.1834	23.4574	20.2231	21.5352	21.2343	23.2726	23.5014	23.0079	21.5984	18.2609	19.7854	21.6805	21.5711	-0.10935	0.927006	5	5	5	11.6	11.6	11.6	83.863	0	33.466	97100000	10	23.4534	23.2726	-0.180809	GL50803_33218;orf50049	GL50803_33218;orf50049	GL50803_33218 | organism=Giardia_Assemblage_A_isolate_WB | product=Dynein intermediate chain | location=GLCHR02:797338-799611(+) | length=757;orf50049 source=GLCHR02 coords=797598..799895 length=766 frame=3 desc=| organism=Giardia_Assemblage_A_isolate_WB |
21.7683	21.7555	21.8071	22.0462	19.5151	20.128	21.9534	21.7545	21.6536	20.2823	19.1482	21.5552	21.17	21.0579	-0.112167	0.925198	3	3	3	4.7	4.7	4.7	99.647	0	20.918	36978000	14	21.7877	21.7041	-0.0836372	GL50803_16230;orf128580	GL50803_16230;orf128580	GL50803_16230 | organism=Giardia_Assemblage_A_isolate_WB | product=Hypothetical protein | location=GLCHR03:407055-409724(-) | length=889;orf128580 source=GLCHR03 coords=409766..407058 length=903 frame=6 desc=| organism=Giardia_Assemblage_A_isolate_WB | ver
26.0851	26.2282	26.0553	26.263	26.2301	26.3867	26.1553	26.1483	25.9988	26.1376	26.0354	26.0996	26.2081	26.0958	-0.112233	0.925155	13	13	13	82.2	82.2	82.2	21.765	0	89.73	1163800000	83	26.2292	26.1186	-0.110567	GL50803_7789;orf249531	GL50803_7789;orf249531	GL50803_7789 | organism=Giardia_Assemblage_A_isolate_WB | product=ADP-ribosylation factor | location=GLCHR05:3986169-3986744(+) | length=191;orf249531 source=GLCHR05 coords=3986188..3986793 length=202 frame=1 desc=| organism=Giardia_Assemblage_A_isolate_WB
25.9612	26.034	26.0694	24.8908	25.0703	24.8863	25.6065	25.8104	25.7296	25.0395	24.9071	25.135	25.4853	25.3714	-0.113983	0.924033	9	9	9	42.3	42.3	42.3	38.445	0	74.931	666270000	86	25.5157	25.3707	-0.145004	GL50803_15446;orf181413	GL50803_15446;orf181413	GL50803_15446 | organism=Giardia_Assemblage_A_isolate_WB | product=Hypothetical protein | location=GLCHR04:1943184-1944200(-) | length=338;orf181413 source=GLCHR04 coords=1944254..1943187 length=356 frame=5 desc=| organism=Giardia_Assemblage_A_isolate_WB |
23.4525	23.1439	23.5724	21.2655	19.791	20.9239	23.4089	23.4472	23.4056	21.554	19.7932	19.8523	22.0249	21.9102	-0.114667	0.923596	5	5	5	11.6	11.6	11.6	64.473	0	33.955	88705000	28	23.4525	23.4072	-0.0452576	GL50803_16543;orf82603	GL50803_16543;orf82603	GL50803_16543 | organism=Giardia_Assemblage_A_isolate_WB | product=Hypothetical protein | location=GLCHR03:137426-139159(+) | length=577;orf82603 source=GLCHR03 coords=137420..139156 length=579 frame=2 desc=| organism=Giardia_Assemblage_A_isolate_WB | vers
20.5496	19.0122	19.5276	20.3184	19.9986	20.5881	20.2512	19.2235	19.2533	21.0868	19.8003	19.6911	19.9991	19.8844	-0.114717	0.923564	1	1	1	9.9	9.9	9.9	24.417	0.0046253	7.7648	10814000	4	NaN	21.0868	NaN	GL50803_9916;orf186114	GL50803_9916;orf186114	GL50803_9916 | organism=Giardia_Assemblage_A_isolate_WB | product=Hypothetical protein | location=GLCHR04:1600146-1600787(-) | length=213;orf186114 source=GLCHR04 coords=1600796..1600149 length=216 frame=5 desc=| organism=Giardia_Assemblage_A_isolate_WB |
19.9037	19.5802	19.7905	20.3206	20.5855	20.0949	20.2715	22.0063	18.8729	19.3719	20.2555	18.8079	20.0459	19.931	-0.1149	0.923446	1	1	1	5.8	5.8	5.8	34.696	0.0094017	6.6449	19046000	1	NaN	22.0063	NaN	GL50803_14392	GL50803_14392	GL50803_14392 | organism=Giardia_Assemblage_A_isolate_WB | product=Metallo-beta-lactamase superfamily protein | location=GLCHR05:2365329-2366270(-) | length=313
27.7731	27.6263	27.6806	27.1461	27.1658	27.3585	27.8476	27.654	27.6641	26.8651	27.0197	27.0075	27.4584	27.343	-0.1154	0.923126	63	63	3	44.3	44.3	3.2	179.38	0	323.31	2574300000	338	27.4924	27.3369	-0.155556	orf285322;GL50803_137716	orf285322;GL50803_137716	orf285322 source=GLCHR05 coords=2255240..2250357 length=1628 frame=5 desc=| organism=Giardia_Assemblage_A_isolate_WB | version=2013-02-08 | length=4471437 | SO=chromosome;GL50803_137716 | organism=Giardia_Assemblage_A_isolate_WB | product=Axoneme-associate
20.0157	19.5952	19.6159	21.1931	20.7062	20.8988	20.001	19.7911	20.9899	19.6915	20.2119	20.623	20.3375	20.2181	-0.119417	0.92056	1	1	1	2.6	2.6	2.6	84.144	0.0045662	7.3449	8529200	3	NaN	20.9899	NaN	GL50803_91295;orf193774	GL50803_91295;orf193774	GL50803_91295 | organism=Giardia_Assemblage_A_isolate_WB | product=Hypothetical protein | location=GLCHR04:1043410-1045719(-) | length=769;orf193774 source=GLCHR04 coords=1045794..1043413 length=794 frame=4 desc=| organism=Giardia_Assemblage_A_isolate_WB |
26.6607	26.7539	26.7946	27.0131	27.0389	27.111	26.6211	26.709	26.6579	26.8923	26.8488	26.9244	26.8954	26.7756	-0.119783	0.920326	32	32	32	53.7	53.7	53.7	77.616	0	254.24	1525000000	191	26.9039	26.7789	-0.124983	GL50803_16371;orf187572	GL50803_16371;orf187572	GL50803_16371 | organism=Giardia_Assemblage_A_isolate_WB | product=Nucleolar GTP-binding protein 1, putative | location=GLCHR04:1478696-1480726(-) | length=676;orf187572 source=GLCHR04 coords=1480747..1478699 length=683 frame=6 desc=| organism=Giardia_Asse
25.1888	25.3497	25.3121	25.4215	25.3127	25.1751	25.4219	25.2366	25.1927	25.0115	24.9953	25.1819	25.2933	25.1733	-0.12	0.920188	15	15	15	55.1	55.1	55.1	48.413	0	127.28	508480000	71	25.3124	25.1873	-0.125113	GL50803_8917;orf228299	GL50803_8917;orf228299	GL50803_8917 | organism=Giardia_Assemblage_A_isolate_WB | product=Mu adaptin | location=GLCHR05:2380853-2382157(+) | length=434;orf228299 source=GLCHR05 coords=2380805..2382154 length=450 frame=2 desc=| organism=Giardia_Assemblage_A_isolate_WB | version=20
28.8862	28.8642	28.9404	30.4681	30.2723	30.3199	28.6563	28.7336	28.7254	30.2309	30.2515	30.4304	29.6252	29.5047	-0.1205	0.919869	13	13	13	53.2	53.2	53.2	17.591	0	83.768	9589600000	96	29.6064	29.4822	-0.124134	GL50803_16652;orf264893	GL50803_16652;orf264893	GL50803_16652 | organism=Giardia_Assemblage_A_isolate_WB | product=Ribosomal protein S13 | location=GLCHR05:3812245-3812709(-) | length=154;orf264893 source=GLCHR05 coords=3812779..3812300 length=160 frame=6 desc=| organism=Giardia_Assemblage_A_isolate_WB
30.4958	30.5375	30.4595	31.9153	31.9002	31.8625	30.331	30.4374	30.452	31.7261	31.6929	31.8062	31.1951	31.0743	-0.120867	0.919635	19	19	19	70.7	70.7	70.7	18.68	0	266.67	27352000000	214	31.2	31.0725	-0.127569	GL50803_98056;orf245995	GL50803_98056;orf245995	GL50803_98056 | organism=Giardia_Assemblage_A_isolate_WB | product=Ribosomal protein L17 | location=GLCHR05:3739089-3739583(+) | length=164;orf245995 source=GLCHR05 coords=3739129..3739632 length=168 frame=1 desc=| organism=Giardia_Assemblage_A_isolate_WB
23.1976	23.3152	23.3198	20.2113	20.218	19.7234	23.2594	23.23	23.5275	19.4296	20.3295	19.4811	21.6642	21.5429	-0.121367	0.919316	6	6	6	13.7	13.7	13.7	66.426	0	38.393	90695000	18	23.3152	23.2594	-0.0558052	GL50803_7517;orf10921	GL50803_7517;orf10921	GL50803_7517 | organism=Giardia_Assemblage_A_isolate_WB | product=hypothetical protein | location=GLCHR01:870320-872143(+) | length=607;orf10921 source=GLCHR01 coords=870317..872140 length=608 frame=2 desc=| organism=Giardia_Assemblage_A_isolate_WB | versi
21.6491	21.6168	21.3102	20.9485	20.04	20.8435	21.9633	21.8762	22.3045	20.0906	20.3529	19.0835	21.068	20.9452	-0.12285	0.918372	4	4	4	8.3	8.3	8.3	69.903	0	25.329	30677000	12	21.6168	21.9633	0.346445	GL50803_14364;orf216745	GL50803_14364;orf216745	GL50803_14364 | organism=Giardia_Assemblage_A_isolate_WB | product=Kinase, CAMK CAMKL | location=GLCHR05:1581122-1583011(+) | length=629;orf216745 source=GLCHR05 coords=1581053..1583008 length=652 frame=2 desc=| organism=Giardia_Assemblage_A_isolate_WB | v
19.5645	18.5493	18.6967	19.6377	19.7938	21.1529	19.219	19.4761	19.6346	19.93	19.2209	19.1707	19.5658	19.4419	-0.123933	0.917682	1	1	1	3.4	3.4	3.4	43.329	0.005425	7.1898	8441200	3	NaN	19.1707	NaN	GL50803_8172;orf292279	GL50803_8172;orf292279	GL50803_8172 | organism=Giardia_Assemblage_A_isolate_WB | product=Dynein heavy chain | location=GLCHR05:1748281-1749426(-) | length=381;orf292279 source=GLCHR05 coords=1749588..1748284 length=435 frame=4 desc=| organism=Giardia_Assemblage_A_isolate_WB | ve
28.7062	28.8241	28.8005	28.9789	28.9668	28.8576	28.6765	28.6923	28.7396	28.7499	28.8507	28.6801	28.8557	28.7315	-0.124167	0.917534	31	31	31	71.7	71.7	71.7	55.387	0	323.31	5719400000	282	28.8409	28.716	-0.124893	GL50803_10577;orf29961;GL50803_201407166222YEAST	GL50803_10577;orf29961	GL50803_10577 | organism=Giardia_Assemblage_A_isolate_WB | product=Nucleolar protein NOP5 | location=GLCHR01:745277-746773(-) | length=498;orf29961 source=GLCHR01 coords=746806..745280 length=509 frame=5 desc=| organism=Giardia_Assemblage_A_isolate_WB | ve
20.0071	20.53	19.5668	19.9796	20.1011	19.8098	19.2582	20.1107	20.2937	20.1388	19.2607	20.1846	19.9991	19.8744	-0.124617	0.917248	1	1	1	10.1	10.1	10.1	17.61	0.0054496	7.2292	15172000	10	NaN	20.1846	NaN	GL50803_3978;orf53330	GL50803_3978;orf53330	GL50803_3978 | organism=Giardia_Assemblage_A_isolate_WB | product=Ubiquitin-conjugating enzyme E2-17 kDa | location=GLCHR02:1023303-1023779(+) | length=158;orf53330 source=GLCHR02 coords=1023684..1024163 length=160 frame=3 desc=| organism=Giardia_Assemblag
19.7035	21.4622	19.8765	20.8452	20.8322	20.2618	21.7038	21.555	21.3289	19.3606	19.0068	19.2772	20.4969	20.3721	-0.12485	0.917099	3	3	3	10	10	10	47.293	0	18.726	20425000	5	21.4622	21.555	0.0927296	GL50803_4063;orf7402	GL50803_4063;orf7402	GL50803_4063 | organism=Giardia_Assemblage_A_isolate_WB | product=Nuclear LIM interactor-interacting factor 1 | location=GLCHR01:631952-633250(+) | length=432;orf7402 source=GLCHR01 coords=631904..633247 length=448 frame=2 desc=| organism=Giardia_Assemblag
31.4941	31.4392	31.485	32.0631	31.8879	31.8244	31.3647	31.2947	31.3709	31.8282	31.8277	31.7505	31.6989	31.5728	-0.126167	0.916263	36	36	36	80.5	80.5	80.5	42.642	0	323.31	41600000000	531	31.6592	31.5607	-0.0984955	GL50803_16525;orf168256	GL50803_16525;orf168256	GL50803_16525 | organism=Giardia_Assemblage_A_isolate_WB | product=Ribosomal protein L3 | location=GLCHR04:2485220-2486359(+) | length=379;orf168256 source=GLCHR04 coords=2485102..2486358 length=419 frame=1 desc=| organism=Giardia_Assemblage_A_isolate_WB |
24.8992	24.9452	24.9073	24.6826	24.8197	24.9894	24.8407	24.8035	25.0908	24.5772	24.5385	24.634	24.8739	24.7475	-0.12645	0.916083	14	14	14	42.8	42.8	42.8	41.141	0	112.38	399160000	101	24.9033	24.7188	-0.184509	orf296241;GL50803_7444	orf296241;GL50803_7444	orf296241 source=GLCHR05 coords=1460850..1459750 length=367 frame=4 desc=| organism=Giardia_Assemblage_A_isolate_WB | version=2013-02-08 | length=4471437 | SO=chromosome;GL50803_7444 | organism=Giardia_Assemblage_A_isolate_WB | product=Hypothetical protein
26.1276	26.152	26.0346	26.2664	26.2401	26.5189	26.1915	26.0722	26.1017	26.0657	26.0903	26.0553	26.2233	26.0961	-0.12715	0.915638	7	7	7	31.5	31.5	31.5	28.576	0	59.156	1065900000	85	26.196	26.0813	-0.114765	GL50803_6430;orf215873;GL50803_201407161387YEAST;GL50803_201407161864YEAST	GL50803_6430;orf215873	GL50803_6430 | organism=Giardia_Assemblage_A_isolate_WB | product=14-3-3 protein | location=GLCHR05:1524698-1525444(+) | length=248;orf215873 source=GLCHR05 coords=1524692..1525441 length=250 frame=2 desc=| organism=Giardia_Assemblage_A_isolate_WB | versio
23.7461	23.6995	23.4779	23.6969	23.5511	23.5607	23.4621	23.5133	23.7664	23.2525	23.3344	23.6398	23.622	23.4947	-0.127283	0.915554	7	7	7	44.3	44.3	44.3	30.772	0	52.305	186070000	39	23.6288	23.4877	-0.141083	GL50803_4590;orf261550	GL50803_4590;orf261550	GL50803_4590 | organism=Giardia_Assemblage_A_isolate_WB | product=Hypothetical protein | location=GLCHR05:4046528-4047322(-) | length=264;orf261550 source=GLCHR05 coords=4047386..4046583 length=268 frame=5 desc=| organism=Giardia_Assemblage_A_isolate_WB |
27.2523	27.1293	27.0975	29.0258	29.1492	29.2306	26.9918	27.0013	27.1516	28.9628	28.9852	29.022	28.1475	28.0191	-0.128333	0.914888	10	10	10	54.4	54.4	54.4	15.948	0	100.14	3595400000	92	28.1391	28.0572	-0.081852	GL50803_14049;orf153927	GL50803_14049;orf153927	GL50803_14049 | organism=Giardia_Assemblage_A_isolate_WB | product=Ribosomal protein L32 | location=GLCHR04:1407911-1408321(+) | length=136;orf153927 source=GLCHR04 coords=1407875..1408318 length=148 frame=2 desc=| organism=Giardia_Assemblage_A_isolate_WB
24.125	23.8828	23.7019	23.487	23.7678	23.6344	24.1143	23.9926	23.7803	23.173	23.285	23.4823	23.7665	23.6379	-0.128567	0.91474	7	7	7	17.2	17.2	17.2	70.019	0	54.375	179770000	42	23.7348	23.6313	-0.103527	GL50803_6939;orf248758	GL50803_6939;orf248758	GL50803_6939 | organism=Giardia_Assemblage_A_isolate_WB | product=Dynein intermediate chain | location=GLCHR05:3930173-3932056(+) | length=627;orf248758 source=GLCHR05 coords=3930207..3932105 length=633 frame=3 desc=| organism=Giardia_Assemblage_A_isolate_
32.4935	32.5386	32.5311	32.8483	32.7327	32.7393	32.4363	32.5629	32.505	32.5254	32.5224	32.557	32.6472	32.5182	-0.129083	0.914412	43	43	43	72.4	72.4	72.4	52.669	0	323.31	78653000000	560	32.6356	32.5239	-0.111729	GL50803_10370;orf150012	GL50803_10370;orf150012	GL50803_10370 | organism=Giardia_Assemblage_A_isolate_WB | product=ATP/GTP binding protein, putative | location=GLCHR04:1125269-1126630(+) | length=453;orf150012 source=GLCHR04 coords=1125263..1126627 length=455 frame=2 desc=| organism=Giardia_Assemblage_A
20.605	21.9225	18.6519	19.5595	20.094	20.3258	19.9039	19.5451	21.6812	20.0999	19.3792	19.7624	20.1931	20.0619	-0.131167	0.913093	2	2	2	7.5	7.5	7.5	45.036	0.0011001	13.836	25958000	2	21.9225	21.6812	-0.241219	GL50803_17106;orf295452	GL50803_17106;orf295452	GL50803_17106 | organism=Giardia_Assemblage_A_isolate_WB | product=26S protease regulatory subunit 8 | location=GLCHR05:1519442-1520647(-) | length=401;orf295452 source=GLCHR05 coords=1520674..1519445 length=410 frame=6 desc=| organism=Giardia_Assemblage_A
20.3596	19.3171	19.9692	20.1922	19.9331	20.4392	22.7117	19.3932	18.9369	19.7729	19.7664	18.8413	20.0351	19.9037	-0.131333	0.912987	4	4	4	6.4	6.4	6.4	87.503	0	24.931	28883000	7	NaN	22.7117	NaN	GL50803_23833;orf287409	GL50803_23833;orf287409	GL50803_23833 | organism=Giardia_Assemblage_A_isolate_WB | product=Vacuolar protein sorting 35 | location=GLCHR05:2097082-2099379(-) | length=765;orf287409 source=GLCHR05 coords=2099397..2097085 length=771 frame=4 desc=| organism=Giardia_Assemblage_A_isola
23.1713	23.2939	23.4127	19.7244	20.5266	22.163	23.1994	22.8463	22.9212	19.9636	23.1017	19.4695	22.0486	21.9169	-0.1317	0.912755	6	6	6	6.7	6.7	6.7	159.57	0	37.552	88320000	16	23.2326	23.0114	-0.221184	GL50803_90434;orf22321	GL50803_90434;orf22321	GL50803_90434 | organism=Giardia_Assemblage_A_isolate_WB | product=Hypothetical protein | location=GLCHR01:1273428-1277702(-) | length=1424;orf22321 source=GLCHR01 coords=1277509..1273235 length=1425 frame=5 desc=| organism=Giardia_Assemblage_A_isolate_WB
21.9435	21.8817	21.9343	20.1733	20.4691	20.2939	22.1629	22.2139	22.3485	19.9558	19.6746	19.5494	21.116	20.9842	-0.131783	0.912703	5	5	5	9.4	9.4	9.4	122.91	0	32.253	39571000	11	21.9343	22.2139	0.279612	GL50803_16985;orf308064	GL50803_16985;orf308064	GL50803_16985 | organism=Giardia_Assemblage_A_isolate_WB | product=Hypothetical protein | location=CH991767:448255-451542(+) | length=1095;orf308064 source=AACB02000073 coords=7737..11072 length=1112 frame=3 desc=| organism=Giardia_Assemblage_A_isolate_WB
25.3404	25.5501	25.6546	26.4543	26.4882	26.3332	25.3516	25.3249	25.3867	26.361	26.217	26.384	25.9701	25.8375	-0.1326	0.912186	6	6	6	64.8	64.8	64.8	20.123	0	71.305	846510000	65	25.9939	25.8018	-0.19211	GL50803_11984;orf13583	GL50803_11984;orf13583	GL50803_11984 | organism=Giardia_Assemblage_A_isolate_WB | product=Hypothetical protein | location=GLCHR01:1056830-1057360(+) | length=176;orf13583 source=GLCHR01 coords=1056525..1057070 length=182 frame=3 desc=| organism=Giardia_Assemblage_A_isolate_WB |
25.9236	25.757	25.9334	26.5221	26.4653	26.4436	25.7926	25.975	25.7575	26.2797	26.1571	26.2844	26.1742	26.0411	-0.133117	0.911859	21	21	21	54	54	54	65.09	0	149.79	995330000	119	26.1885	26.066	-0.122417	GL50803_8822;orf216255	GL50803_8822;orf216255	GL50803_8822 | organism=Giardia_Assemblage_A_isolate_WB | product=2,3-bisphosphoglycerate-independent phosphoglycerate mutase | location=GLCHR05:1547794-1549563(+) | length=589;orf216255 source=GLCHR05 coords=1547770..1549560 length=597 frame=1 desc=| orga
28.0478	27.9432	28.1956	29.886	29.9524	29.8107	28.1281	28.0827	28.0795	29.6041	29.6755	29.4588	28.9726	28.8381	-0.1345	0.910986	14	14	14	72.7	72.7	72.7	17.472	0	197.47	7176900000	178	29.0031	28.7935	-0.209679	GL50803_15551;orf25610	GL50803_15551;orf25610	GL50803_15551 | organism=Giardia_Assemblage_A_isolate_WB | product=Ribosomal protein S18 | location=GLCHR01:1044604-1045068(-) | length=154;orf25610 source=GLCHR01 coords=1044844..1044320 length=175 frame=5 desc=| organism=Giardia_Assemblage_A_isolate_WB |
19.036	20.3819	19.5047	20.3024	19.9544	20.1914	19.7341	19.5987	19.9445	20.3919	20.155	18.7316	19.8951	19.7593	-0.135833	0.910144	2	2	2	5	5	5	67.213	0.0010604	12.982	6844200	3	NaN	19.9445	NaN	GL50803_87149;orf10841	GL50803_87149;orf10841	GL50803_87149 | organism=Giardia_Assemblage_A_isolate_WB | product=Spindle pole protein, putative | location=GLCHR01:864455-866251(+) | length=598;orf10841 source=GLCHR01 coords=864446..866248 length=601 frame=2 desc=| organism=Giardia_Assemblage_A_isolate
28.6881	28.613	28.6612	28.7632	28.8024	28.6626	28.6309	28.5891	28.6181	28.4869	28.5859	28.4601	28.6984	28.5618	-0.136583	0.909671	37	37	37	65.4	65.4	65.4	60.209	0	323.31	4992800000	290	28.6753	28.5875	-0.0878448	GL50803_16498;orf141076	GL50803_16498;orf141076	GL50803_16498 | organism=Giardia_Assemblage_A_isolate_WB | product=Nucleolar GTPase | location=GLCHR04:491207-492832(+) | length=541;orf141076 source=GLCHR04 coords=491153..492829 length=559 frame=2 desc=| organism=Giardia_Assemblage_A_isolate_WB | version
27.4277	27.4561	27.472	27.169	27.1507	26.9583	27.2385	27.2631	27.3027	26.8624	27.0314	27.1044	27.2723	27.1337	-0.13855	0.908432	15	15	15	48.9	48.9	48.9	54.944	0	184.06	1922900000	124	27.2984	27.1715	-0.126911	GL50803_14868;orf234168	GL50803_14868;orf234168	GL50803_14868 | organism=Giardia_Assemblage_A_isolate_WB | product=Hypothetical protein | location=GLCHR05:2799375-2800898(+) | length=507;orf234168 source=GLCHR05 coords=2799327..2800895 length=523 frame=3 desc=| organism=Giardia_Assemblage_A_isolate_WB |
26.366	26.3955	26.4325	26.0257	26.0904	26.0157	26.0121	26.0053	26.2619	26.1474	25.8969	26.17	26.221	26.0823	-0.1387	0.908337	25	25	25	35.4	35.4	35.4	86.086	0	197.99	976690000	144	26.2282	26.0797	-0.148491	GL50803_16602;orf53301	GL50803_16602;orf53301	GL50803_16602 | organism=Giardia_Assemblage_A_isolate_WB | product=Hypothetical protein | location=GLCHR02:1019733-1022081(+) | length=782;orf53301 source=GLCHR02 coords=1020114..1022465 length=784 frame=3 desc=| organism=Giardia_Assemblage_A_isolate_WB |
22.3812	21.8959	22.0543	20.9105	22.2924	22.4207	22.092	21.9687	21.9408	21.8474	21.7185	21.5526	21.9925	21.8533	-0.139167	0.908044	5	5	5	12.1	12.1	12.1	55.854	0	29.997	51240000	19	22.2924	21.8941	-0.398291	GL50803_16406;orf185047	GL50803_16406;orf185047	GL50803_16406 | organism=Giardia_Assemblage_A_isolate_WB | product=Chaperone protein dnaJ | location=GLCHR04:1673145-1674605(-) | length=486;orf185047 source=GLCHR04 coords=1674617..1673148 length=490 frame=5 desc=| organism=Giardia_Assemblage_A_isolate_WB
24.4443	24.447	24.4536	23.8932	23.9987	23.9477	24.3925	24.4408	24.2653	23.5531	23.8873	23.8089	24.1974	24.058	-0.139433	0.907876	9	9	9	25.5	25.5	25.5	55.349	0	64.476	241820000	37	24.2215	24.0763	-0.145184	orf221801;GL50803_16948	orf221801;GL50803_16948	orf221801 source=GLCHR05 coords=1945701..1947206 length=502 frame=3 desc=| organism=Giardia_Assemblage_A_isolate_WB | version=2013-02-08 | length=4471437 | SO=chromosome;GL50803_16948 | organism=Giardia_Assemblage_A_isolate_WB | product=Nucleolar protein N
24.5284	24.47	24.47	24.6912	24.9218	25.0301	24.4126	24.4007	24.3071	24.9185	24.4499	24.7726	24.6852	24.5436	-0.141683	0.906461	9	9	9	25.2	25.2	25.2	57.332	0	58.122	275680000	46	24.6098	24.4313	-0.178535	GL50803_17149;orf299008	GL50803_17149;orf299008	GL50803_17149 | organism=Giardia_Assemblage_A_isolate_WB | product=GTP-binding protein | location=GLCHR05:1234471-1235994(-) | length=507;orf299008 source=GLCHR05 coords=1235997..1234474 length=508 frame=4 desc=| organism=Giardia_Assemblage_A_isolate_WB |
23.1979	23.1524	23.1661	20.9025	19.3902	20.0283	23.1237	23.175	23.0649	19.7534	20.5658	19.2918	21.6396	21.4958	-0.1438	0.905132	5	5	5	8	8	8	119.5	0	33.968	73525000	11	23.1661	23.1237	-0.0424328	GL50803_40014;orf154510	GL50803_40014;orf154510	GL50803_40014 | organism=Giardia_Assemblage_A_isolate_WB | product=Protein 21.1 | location=GLCHR04:1449306-1452533(+) | length=1075;orf154510 source=GLCHR04 coords=1447575..1452530 length=1652 frame=3 desc=| organism=Giardia_Assemblage_A_isolate_WB | versi
23.9684	24.2468	24.2495	20.4296	19.7124	19.3066	23.957	24.166	24.0404	19.4421	20.2691	19.166	21.9855	21.8401	-0.14545	0.904097	6	6	6	10.1	10.1	10.1	110.42	0	44.947	145630000	36	24.2468	24.0404	-0.206417	GL50803_4322;orf170036	GL50803_4322;orf170036	GL50803_4322 | organism=Giardia_Assemblage_A_isolate_WB | product=Kinase, NEK-like | location=GLCHR04:2628035-2631046(+) | length=1003;orf170036 source=GLCHR04 coords=2627977..2631045 length=1023 frame=1 desc=| organism=Giardia_Assemblage_A_isolate_WB | ve
24.0842	24.1524	24.0802	23.7813	23.434	23.6796	23.9649	24.2018	24.1142	23.3239	23.6027	23.1293	23.8686	23.7228	-0.145817	0.903868	3	3	3	21.9	21.9	21.9	17.368	0	41.749	206180000	32	23.9307	23.7838	-0.146896	GL50803_6242;orf229732	GL50803_6242;orf229732	GL50803_6242 | organism=Giardia_Assemblage_A_isolate_WB | product=Translationally controlled tumor protein-like protein | location=GLCHR05:2474789-2475244(+) | length=151;orf229732 source=GLCHR05 coords=2474642..2475241 length=200 frame=2 desc=| organism=G
26.9896	26.7927	26.9272	26.528	26.394	26.4783	26.8154	26.6893	26.8298	26.3022	26.2761	26.3109	26.685	26.5373	-0.147683	0.902699	22	22	22	34.9	34.9	34.9	90.575	0	201.07	1457600000	133	26.6603	26.5001	-0.160248	GL50803_16824;orf208195;GL50803_24412;orf230107	GL50803_16824;orf208195	GL50803_16824 | organism=Giardia_Assemblage_A_isolate_WB | product=Kinase, NEK | location=GLCHR04:11022-13493(-) | length=823;orf208195 source=GLCHR04 coords=13733..11025 length=903 frame=5 desc=| organism=Giardia_Assemblage_A_isolate_WB | version=2013-02-
19.5064	19.0494	20.0992	23.2584	23.0567	23.3512	19.4788	19.0265	19.4791	22.9889	23.2171	23.2401	21.3869	21.2384	-0.148467	0.902209	2	2	2	8.8	8.8	8.8	35.169	0	22.264	134380000	14	23.2584	23.2171	-0.0412903	GL50803_8044;orf208388	GL50803_8044;orf208388	GL50803_8044 | organism=Giardia_Assemblage_A_isolate_WB | product=Seven transmembrane protein 1 | location=GLCHR05:817783-818739(+) | length=318;orf208388 source=GLCHR05 coords=817768..818736 length=323 frame=1 desc=| organism=Giardia_Assemblage_A_isolate_
23.9477	23.9842	24.0887	23.7627	20.6665	23.6263	23.687	23.9038	24.311	23.9747	23.0127	20.2813	23.346	23.1951	-0.150933	0.900668	12	12	12	22.9	22.9	22.9	69.313	0	82.892	184760000	34	23.9477	23.9038	-0.0439072	GL50803_4018;orf267441	GL50803_4018;orf267441	GL50803_4018 | organism=Giardia_Assemblage_A_isolate_WB | product=Hypothetical protein | location=GLCHR05:3570448-3572286(-) | length=612;orf267441 source=GLCHR05 coords=3572361..3570451 length=637 frame=4 desc=| organism=Giardia_Assemblage_A_isolate_WB |
20.338	20.1244	20.3619	20.2878	19.4915	19.6594	19.722	18.9232	20.9259	20.6356	19.634	19.5163	20.0438	19.8928	-0.151	0.900626	1	1	1	8.6	8.6	8.6	16.901	0.0046512	8.9211	10397000	6	NaN	20.9259	NaN	GL50803_8560	GL50803_8560	GL50803_8560 | organism=Giardia_Assemblage_A_isolate_WB | product=Hypothetical protein | location=GLCHR05:4301671-4302126(+) | length=151
22.6875	22.8531	22.8568	19.8398	19.8405	20.83	23.0584	22.7063	22.7378	20.5085	19.5231	19.4614	21.4846	21.3326	-0.152033	0.899981	5	5	5	11.4	11.4	11.4	87.012	0	30.767	59976000	7	22.8531	22.7378	-0.115307	GL50803_16761;orf25347	GL50803_16761;orf25347	GL50803_16761 | organism=Giardia_Assemblage_A_isolate_WB | product=Hypothetical protein | location=GLCHR01:1062004-1064391(-) | length=795;orf25347 source=GLCHR01 coords=1064179..1061720 length=820 frame=5 desc=| organism=Giardia_Assemblage_A_isolate_WB |
32.2398	32.2085	32.1943	33.4787	33.3103	33.4899	32.0774	32.1575	32.1039	33.1757	33.246	33.2466	32.8203	32.6679	-0.1524	0.899752	27	27	27	64.5	64.5	64.5	28.028	0	323.31	95892000000	688	32.775	32.6666	-0.108414	orf19109;GL50803_14620	orf19109;GL50803_14620	orf19109 source=GLCHR01 coords=1441648..1442391 length=248 frame=1 desc=| organism=Giardia_Assemblage_A_isolate_WB | version=2013-02-08 | length=1491578 | SO=chromosome;GL50803_14620 | organism=Giardia_Assemblage_A_isolate_WB | product=Ribosomal protein S6
28.1478	28.0976	28.0601	29.1455	29.055	29.0265	28.0227	28.0966	28.0959	28.8095	28.8311	28.7589	28.5888	28.4358	-0.152967	0.899399	17	17	17	72.3	72.3	72.3	20.584	0	139.29	4749100000	160	28.5872	28.4278	-0.159407	GL50803_16387;orf262561	GL50803_16387;orf262561	GL50803_16387 | organism=Giardia_Assemblage_A_isolate_WB | product=Ribosomal protein L18a | location=GLCHR05:3966123-3966644(-) | length=173;orf262561 source=GLCHR05 coords=3966807..3966178 length=210 frame=4 desc=| organism=Giardia_Assemblage_A_isolate_WB
22.3956	22.4414	22.0643	20.3984	19.8805	19.9311	22.3699	22.621	22.4265	19.3915	19.5396	19.838	21.1852	21.0311	-0.154133	0.898672	3	3	3	4.6	4.6	4.6	85.451	0	22.148	50070000	15	22.3956	22.4265	0.0308876	GL50803_14104;orf115222	GL50803_14104;orf115222	GL50803_14104 | organism=Giardia_Assemblage_A_isolate_WB | product=Hypothetical protein | location=GLCHR03:1370664-1372967(-) | length=767;orf115222 source=GLCHR03 coords=1372976..1370667 length=770 frame=6 desc=| organism=Giardia_Assemblage_A_isolate_WB |
21.8009	21.9464	19.9601	21.2572	19.6904	20.1341	20	22.4819	22.2528	19.5861	20.3251	19.2181	20.7982	20.644	-0.154183	0.898641	2	2	2	20.5	20.5	20.5	21.416	0.0011111	14.004	29433000	9	21.8736	22.3673	0.49369	GL50803_8329;orf39895	GL50803_8329;orf39895	GL50803_8329 | organism=Giardia_Assemblage_A_isolate_WB | product=Hypothetical protein | location=GLCHR02:92516-93073(+) | length=185;orf39895 source=GLCHR02 coords=92788..93357 length=190 frame=1 desc=| organism=Giardia_Assemblage_A_isolate_WB | version=2
25.9994	25.9166	25.8806	25.7437	25.7934	25.6367	25.8286	25.9886	25.8087	25.3925	25.4374	25.5793	25.8284	25.6725	-0.155883	0.897583	20	20	20	38.7	38.7	38.7	87.601	0	137.45	708940000	104	25.837	25.694	-0.143013	GL50803_9348;orf262684	GL50803_9348;orf262684	GL50803_9348 | organism=Giardia_Assemblage_A_isolate_WB | product=Glutaminyl-tRNA synthetase | location=GLCHR05:3957321-3959612(-) | length=763;orf262684 source=GLCHR05 coords=3959682..3957376 length=769 frame=4 desc=| organism=Giardia_Assemblage_A_isolate
20.72	19.9213	20.2797	20.5884	20.0295	20.9043	19.7776	18.7372	18.8028	22.3887	19.6615	22.1374	20.4072	20.2509	-0.156333	0.897303	3	3	3	20.5	20.5	20.5	28.767	0	18.635	29085000	8	NaN	22.2631	NaN	GL50803_10829;orf17096;GL50803_8245;orf18616	GL50803_10829;orf17096;GL50803_8245;orf18616	GL50803_10829 | organism=Giardia_Assemblage_A_isolate_WB | product=Glucosamine-6-phosphate deaminase | location=GLCHR01:1310961-1311752(+) | length=263;orf17096 source=GLCHR01 coords=1310747..1311553 length=269 frame=2 desc=| organism=Giardia_Assemblage_A_
19.7509	19.9074	20.195	20.3697	20.7176	20.0744	19.9453	19.3866	18.2221	19.0779	20.5347	22.9025	20.1692	20.0115	-0.15765	0.896484	2	2	2	4.1	4.1	4.1	89.64	0.0047037	10.828	25903000	1	NaN	22.9025	NaN	GL50803_42442;orf160874	GL50803_42442;orf160874	GL50803_42442 | organism=Giardia_Assemblage_A_isolate_WB | product=Transitional endoplasmic reticulum ATPase | location=GLCHR04:1922867-1925293(+) | length=808;orf160874 source=GLCHR04 coords=1922804..1925290 length=829 frame=2 desc=| organism=Giardia_Asse
23.1487	23.3735	23.2187	19.8648	20.2516	20.7167	23.1646	23.3446	23.0643	21.325	19.5653	19.1617	21.7623	21.6042	-0.158083	0.896215	4	4	4	14.2	14.2	14.2	51.521	0	25.894	81337000	13	23.2187	23.1646	-0.0541344	GL50803_12225;orf179468	GL50803_12225;orf179468	GL50803_12225 | organism=Giardia_Assemblage_A_isolate_WB | product=Hypothetical protein | location=GLCHR04:2087487-2088842(-) | length=451;orf179468 source=GLCHR04 coords=2088868..2087492 length=459 frame=6 desc=| organism=Giardia_Assemblage_A_isolate_WB |
20.0171	19.6243	20.1671	21.5611	19.9385	20.3759	20.2899	20.0141	20.0868	19.7797	20.162	20.3987	20.2807	20.1219	-0.1588	0.89577	2	2	2	3.4	3.4	3.4	127.16	0.0047847	11.244	5314000	2	NaN	20.0141	NaN	GL50803_103205;orf8606	GL50803_103205;orf8606	GL50803_103205 | organism=Giardia_Assemblage_A_isolate_WB | product=hypothetical protein | location=GLCHR01:708928-712308(+) | length=1126;orf8606 source=GLCHR01 coords=708457..712305 length=1283 frame=1 desc=| organism=Giardia_Assemblage_A_isolate_WB | ve
21.8867	21.8493	22.1629	20.6753	20.9	19.4396	22.0493	21.9582	22.3682	20.2518	20.2989	19.0298	21.1523	20.9927	-0.1596	0.895273	6	6	6	12.6	12.6	12.6	75.561	0	41.282	40094000	12	21.8867	22.0493	0.162567	GL50803_15428;orf121201	GL50803_15428;orf121201	GL50803_15428 | organism=Giardia_Assemblage_A_isolate_WB | product=IFT complex B | location=GLCHR03:947370-949388(-) | length=672;orf121201 source=GLCHR03 coords=949415..947373 length=681 frame=6 desc=| organism=Giardia_Assemblage_A_isolate_WB | version=20
19.4593	18.8415	20.269	20.3623	20.9823	19.3799	22.0322	19.3378	19.0139	19.9714	19.4905	18.489	19.8824	19.7225	-0.159917	0.895077	2	2	2	7.5	7.5	7.5	29.544	0.0020597	12.52	18426000	8	NaN	22.0322	NaN	GL50803_104984;orf94195	GL50803_104984;orf94195	GL50803_104984 | organism=Giardia_Assemblage_A_isolate_WB | product=hypothetical protein | location=GLCHR03:980045-980848(+) | length=267;orf94195 source=GLCHR03 coords=980015..980845 length=277 frame=2 desc=| organism=Giardia_Assemblage_A_isolate_WB | ver
21.4689	19.6418	19.9519	19.5268	19.2743	19.8633	19.3321	21.5444	18.8222	20.0322	19.9576	19.0723	19.9545	19.7935	-0.161033	0.894384	2	2	2	10.3	10.3	10.3	35.812	0.0020202	12.193	21534000	2	21.4689	21.5444	0.0755749	GL50803_10893;orf232768	GL50803_10893;orf232768	GL50803_10893 | organism=Giardia_Assemblage_A_isolate_WB | product=Kinase, NEK | location=GLCHR05:2705895-2706860(+) | length=321;orf232768 source=GLCHR05 coords=2705892..2706857 length=322 frame=3 desc=| organism=Giardia_Assemblage_A_isolate_WB | version=
23.494	23.4362	23.4697	20.417	19.4238	21.0916	23.614	23.6016	23.6765	19.3417	20.199	19.9184	21.8887	21.7252	-0.163517	0.892846	4	4	4	7.7	7.7	7.7	84.837	0	27.83	104550000	21	23.4697	23.614	0.144295	GL50803_8035;orf208552	GL50803_8035;orf208552	GL50803_8035 | organism=Giardia_Assemblage_A_isolate_WB | product=Block of proliferation 1 | location=GLCHR05:827321-829588(+) | length=755;orf208552 source=GLCHR05 coords=827243..829585 length=781 frame=2 desc=| organism=Giardia_Assemblage_A_isolate_WB |
26.0297	26.2178	26.1625	26.0662	26.0956	26.1746	26.1137	25.9067	25.9531	25.8051	25.9418	26.0356	26.1244	25.9593	-0.165067	0.891887	3	3	3	18.5	18.5	18.5	14.096	0	78.077	803430000	30	26.129	25.9475	-0.181564	GL50803_10780;orf151646	GL50803_10780;orf151646	GL50803_10780 | organism=Giardia_Assemblage_A_isolate_WB | product=Ribosomal protein S27 | location=GLCHR04:1245273-1245647(+) | length=124;orf151646 source=GLCHR04 coords=1245180..1245644 length=155 frame=3 desc=| organism=Giardia_Assemblage_A_isolate_WB
19.252	20.0938	19.8841	19.5771	20.0431	19.7515	22.0234	19.3738	18.7247	19.0535	19.2576	19.1729	19.7669	19.601	-0.16595	0.891341	2	2	2	4.8	4.8	4.8	115.9	0.0011669	15.987	30030000	5	NaN	22.0234	NaN	GL50803_33685;orf187343	GL50803_33685;orf187343	GL50803_33685 | organism=Giardia_Assemblage_A_isolate_WB | product=Hypothetical protein | location=GLCHR04:1497144-1500371(-) | length=1075;orf187343 source=GLCHR04 coords=1500425..1497147 length=1093 frame=5 desc=| organism=Giardia_Assemblage_A_isolate_WB
24.2773	24.7126	24.3409	24.3894	24.2307	24.3683	24.6762	24.5492	24.727	23.8852	23.725	23.7528	24.3865	24.2192	-0.1673	0.890508	9	9	9	33	33	33	41.556	0	97.729	263570000	45	24.3546	24.2172	-0.137428	GL50803_6120;orf127530;GL50803_14494;orf162361	GL50803_6120;orf127530	GL50803_6120 | organism=Giardia_Assemblage_A_isolate_WB | product=Hypothetical protein | location=GLCHR03:490036-491157(-) | length=373;orf127530 source=GLCHR03 coords=491163..490039 length=375 frame=5 desc=| organism=Giardia_Assemblage_A_isolate_WB | vers
27.9043	27.8984	27.9436	28.7188	28.6545	28.9261	27.769	27.8792	28.0133	28.3333	28.569	28.4712	28.3409	28.1725	-0.16845	0.889798	6	6	6	29	29	29	13.875	0	59.895	3701200000	85	28.2991	28.1733	-0.125732	GL50803_27521;GL50803_14256;orf130830;orf107237	GL50803_27521;GL50803_14256;orf130830;orf107237	GL50803_27521 | organism=Giardia_Assemblage_A_isolate_WB | product=Histone H2A | location=GLCHR03:233537-233911(-) | length=124;GL50803_14256 | organism=Giardia_Assemblage_A_isolate_WB | product=Histone H2A | location=GLCHR03:1906818-1907192(+) | length=12
29.0073	28.9991	28.9441	29.6125	29.5032	29.3983	28.7895	28.7676	28.8658	29.4334	29.3366	29.2606	29.2441	29.0756	-0.1685	0.889767	11	11	11	71.8	71.8	71.8	15.422	0	114.88	7218500000	122	29.2028	29.0632	-0.139606	GL50803_10091;orf298511	GL50803_10091;orf298511	GL50803_10091 | organism=Giardia_Assemblage_A_isolate_WB | product=Ribosomal protein L23 | location=GLCHR05:1285238-1285666(-) | length=142;orf298511 source=GLCHR05 coords=1285678..1285241 length=146 frame=6 desc=| organism=Giardia_Assemblage_A_isolate_WB
23.6605	23.602	23.4078	22.4392	22.5476	22.9522	23.2716	23.5498	23.0119	22.3645	23.0351	22.3587	23.1015	22.9319	-0.169617	0.889079	6	6	6	8.6	8.6	8.6	127.3	0	44.16	121920000	22	23.18	23.0235	-0.156515	GL50803_16954;orf221121	GL50803_16954;orf221121	GL50803_16954 | organism=Giardia_Assemblage_A_isolate_WB | product=Hypothetical protein | location=GLCHR05:1897044-1900472(+) | length=1142;orf221121 source=GLCHR05 coords=1897017..1900469 length=1151 frame=3 desc=| organism=Giardia_Assemblage_A_isolate_WB
25.9626	26.0931	25.9404	20.5818	19.9594	20.3642	26.0749	25.9723	26.058	19.5326	20.3863	19.853	23.1502	22.9795	-0.170733	0.888391	21	21	21	12.4	12.4	12.4	334.14	0	168.3	536470000	79	25.9626	26.058	0.0954151	GL50803_16731;orf288945	GL50803_16731;orf288945	GL50803_16731 | organism=Giardia_Assemblage_A_isolate_WB | product=Hypothetical protein | location=GLCHR05:1986265-1995414(-) | length=3049;orf288945 source=GLCHR05 coords=1995429..1986268 length=3054 frame=4 desc=| organism=Giardia_Assemblage_A_isolate_WB
28.3979	28.3646	28.3794	27.8248	27.7578	27.8897	28.0906	28.0802	28.1118	27.775	27.7125	27.8167	28.1024	27.9311	-0.171233	0.888083	32	32	31	57.2	57.2	55.5	73.378	0	276.33	3580700000	249	28.1271	27.9485	-0.178679	GL50803_15048;orf218257;GL50803_20140716253YEAST;GL50803_201407161119YEAST	GL50803_15048;orf218257	GL50803_15048 | organism=Giardia_Assemblage_A_isolate_WB | product=ATP-dependent RNA helicase-like protein | location=GLCHR05:1698177-1700147(+) | length=656;orf218257 source=GLCHR05 coords=1698150..1700144 length=665 frame=3 desc=| organism=Giardia_Assemb
23.8313	24.4294	23.9507	23.6299	23.6196	23.5065	24.0024	23.8796	24.0403	23.3148	23.3214	23.3758	23.8279	23.6557	-0.172183	0.887499	6	6	6	21	21	21	39.58	0	43.217	181590000	32	23.7306	23.6277	-0.102886	orf135466;GL50803_15566	orf135466;GL50803_15566	orf135466 source=GLCHR04 coords=109861..110916 length=352 frame=1 desc=| organism=Giardia_Assemblage_A_isolate_WB | version=2013-02-08 | length=2762469 | SO=chromosome;GL50803_15566 | organism=Giardia_Assemblage_A_isolate_WB | product=Peter pan protein | l
23.2539	23.4681	23.5409	20.5945	19.6805	19.4864	23.3806	23.4021	23.442	20.12	19.9729	18.6706	21.6707	21.498	-0.172683	0.887191	5	5	5	7.5	7.5	7.5	113.87	0	36.095	95892000	20	23.4681	23.4021	-0.0660133	GL50803_113662;orf123882	GL50803_113662;orf123882	GL50803_113662 | organism=Giardia_Assemblage_A_isolate_WB | product=hypothetical protein | location=GLCHR03:751264-754329(-) | length=1021;orf123882 source=GLCHR03 coords=754344..751267 length=1026 frame=5 desc=| organism=Giardia_Assemblage_A_isolate_WB |
23.5349	23.6522	23.5009	23.6252	23.7259	23.486	23.6562	23.4471	23.3606	23.2245	23.3382	23.4584	23.5875	23.4142	-0.17335	0.886781	6	6	6	18.6	18.6	18.6	55.327	0	37.894	125530000	17	23.5801	23.4039	-0.17621	orf160817;GL50803_11621	orf160817;GL50803_11621	orf160817 source=GLCHR04 coords=1919557..1921041 length=495 frame=1 desc=| organism=Giardia_Assemblage_A_isolate_WB | version=2013-02-08 | length=2762469 | SO=chromosome;GL50803_11621 | organism=Giardia_Assemblage_A_isolate_WB | product=Hypothetical protei
26.1499	26.1369	26.1186	26.1566	26.1561	26.243	25.8249	26.045	25.946	26.0383	26.0309	26.0295	26.1602	25.9858	-0.174417	0.886126	29	29	29	20.1	20.1	20.1	206.95	0	212.3	936950000	135	26.153	26.0302	-0.122776	GL50803_102108;orf148638	GL50803_102108;orf148638	GL50803_102108 | organism=Giardia_Assemblage_A_isolate_WB | product=Clathrin heavy chain | location=GLCHR04:1021986-1027601(+) | length=1871;orf148638 source=GLCHR04 coords=1021980..1027598 length=1873 frame=3 desc=| organism=Giardia_Assemblage_A_isolate_W
30.9131	30.8721	30.9188	30.9979	30.9787	31.0417	30.7961	30.8141	30.844	30.8033	30.6528	30.7612	30.9537	30.7786	-0.175133	0.885686	42	42	42	71.3	71.3	71.3	69.051	0	323.31	26631000000	537	30.9487	30.7997	-0.148994	orf229928;GL50803_5359	orf229928;GL50803_5359	orf229928 source=GLCHR05 coords=2490068..2491906 length=613 frame=2 desc=| organism=Giardia_Assemblage_A_isolate_WB | version=2013-02-08 | length=4471437 | SO=chromosome;GL50803_5359 | organism=Giardia_Assemblage_A_isolate_WB | product=Nucleolar protein NO
19.28	19.749	20.1431	20.1365	20.0336	19.9615	20.7985	20.7258	18.3684	20.0496	19.4634	18.8466	19.8839	19.7087	-0.175233	0.885624	2	2	2	6.1	6.1	6.1	86.129	0.0038499	11.403	9437400	2	NaN	20.7621	NaN	GL50803_5567;orf73020	GL50803_5567;orf73020	GL50803_5567 | organism=Giardia_Assemblage_A_isolate_WB | product=hypothetical protein | location=GLCHR02:576858-579209(-) | length=783;orf73020 source=GLCHR02 coords=579538..577148 length=797 frame=6 desc=| organism=Giardia_Assemblage_A_isolate_WB | versi
30.362	30.4473	30.3713	31.0485	31.1051	31.123	30.2393	30.174	30.3305	30.8963	30.8861	30.8783	30.7429	30.5674	-0.17545	0.885491	20	20	20	73.4	73.4	73.4	28.364	0	277.96	19461000000	241	30.7479	30.6044	-0.143492	GL50803_16265;orf298005	GL50803_16265;orf298005	GL50803_16265 | organism=Giardia_Assemblage_A_isolate_WB | product=Ribosomal protein S3a | location=GLCHR05:1319790-1320536(-) | length=248;orf298005 source=GLCHR05 coords=1320584..1319793 length=264 frame=5 desc=| organism=Giardia_Assemblage_A_isolate_WB
23.4649	23.3198	23.7104	20.6115	20.7161	20.7609	22.9054	23.2574	23.4945	20.2141	22.8454	18.8101	22.0973	21.9212	-0.176117	0.885082	4	4	4	12.6	12.6	12.6	42.856	0	28.321	100180000	32	23.4649	23.0814	-0.383488	GL50803_15605;orf163034	GL50803_15605;orf163034	GL50803_15605 | organism=Giardia_Assemblage_A_isolate_WB | product=Hypothetical protein | location=GLCHR04:2076446-2077594(+) | length=382;orf163034 source=GLCHR04 coords=2076394..2077593 length=400 frame=1 desc=| organism=Giardia_Assemblage_A_isolate_WB |
27.3467	27.2172	27.3236	27.7777	27.6713	27.5506	27.2125	27.1101	27.2692	27.3704	27.4249	27.4308	27.4812	27.303	-0.1782	0.883805	31	31	31	37.2	37.2	37.2	96.24	0	323.31	2243500000	201	27.4487	27.3198	-0.128849	GL50803_27602;orf176787	GL50803_27602;orf176787	GL50803_27602 | organism=Giardia_Assemblage_A_isolate_WB | product=Hypothetical protein | location=GLCHR04:2282398-2284935(-) | length=845;orf176787 source=GLCHR04 coords=2285231..2282403 length=943 frame=5 desc=| organism=Giardia_Assemblage_A_isolate_WB |
22.9182	23.2423	23.093	23.7374	23.4997	23.4385	22.8993	22.7276	22.9547	23.3947	23.434	23.4413	23.3215	23.1419	-0.179583	0.882958	7	7	7	20.1	20.1	20.1	58.447	0	46.098	102330000	30	23.3404	23.1747	-0.165705	orf23984;GL50803_10843	orf23984;GL50803_10843	orf23984 source=GLCHR01 coords=1163509..1161944 length=522 frame=5 desc=| organism=Giardia_Assemblage_A_isolate_WB | version=2013-02-08 | length=1491578 | SO=chromosome;GL50803_10843 | organism=Giardia_Assemblage_A_isolate_WB | product=Thymus-specific seri
20.058	19.9566	20.6961	19.7426	20.4094	20.0253	19.7308	19.2497	21.4016	19.3956	20.3484	19.6816	20.148	19.9679	-0.18005	0.882672	2	2	2	6.5	6.5	6.5	46.787	0.002004	12.056	9462600	4	NaN	21.4016	NaN	GL50803_15042;orf208092	GL50803_15042;orf208092	GL50803_15042 | organism=Giardia_Assemblage_A_isolate_WB | product=Cleavage stimulation factor 50K chain | location=GLCHR04:18066-19367(-) | length=433;orf208092 source=GLCHR04 coords=19547..18069 length=493 frame=5 desc=| organism=Giardia_Assemblage_A_iso
19.7533	22.9247	22.6538	20.2606	20.8576	21.309	22.5478	22.518	22.7259	19.4827	20.3783	19.013	21.2932	21.1109	-0.182217	0.881348	2	2	2	28	28	28	14.185	0.0011074	13.95	52254000	6	22.7892	22.5478	-0.241476	GL50803_6812;orf159568	GL50803_6812;orf159568	GL50803_6812 | organism=Giardia_Assemblage_A_isolate_WB | product=Hypothetical protein | location=GLCHR04:1834261-1834638(+) | length=125;orf159568 source=GLCHR04 coords=1834207..1834635 length=143 frame=1 desc=| organism=Giardia_Assemblage_A_isolate_WB |
24.7141	24.8392	24.8405	24.6941	24.6026	24.6021	24.4849	24.5803	24.4946	24.6577	24.5524	24.4274	24.7154	24.5329	-0.18255	0.881144	13	13	13	18.6	18.6	18.6	122.83	0	101.25	358950000	82	24.7041	24.5235	-0.180582	GL50803_21423;orf259302	GL50803_21423;orf259302	GL50803_21423 | organism=Giardia_Assemblage_A_isolate_WB | product=Beta adaptin | location=GLCHR05:4202692-4206090(-) | length=1132;orf259302 source=GLCHR05 coords=4206190..4202747 length=1148 frame=6 desc=| organism=Giardia_Assemblage_A_isolate_WB | versi
19.9024	21.6805	21.6641	20.5671	20.3239	20.7156	21.652	21.536	21.282	20.2642	19.6428	19.358	20.8089	20.6225	-0.186433	0.878776	4	4	4	10.1	10.1	10.1	59.796	0	25.993	22198000	12	21.6723	21.536	-0.136307	GL50803_13133;orf7650	GL50803_13133;orf7650	GL50803_13133 | organism=Giardia_Assemblage_A_isolate_WB | product=Hypothetical protein | location=GLCHR01:648908-650488(+) | length=526;orf7650 source=GLCHR01 coords=648899..650485 length=529 frame=2 desc=| organism=Giardia_Assemblage_A_isolate_WB | versi
24.4917	24.5406	24.4875	24.6957	24.9588	24.6721	24.3565	24.3307	24.3406	24.5407	24.521	24.6382	24.6411	24.4546	-0.18645	0.878765	6	6	6	42.6	42.6	42.6	23.57	0	43.689	271220000	33	24.6063	24.4388	-0.167576	GL50803_1695;orf278886	GL50803_1695;orf278886	GL50803_1695 | organism=Giardia_Assemblage_A_isolate_WB | product=Rab11 | location=GLCHR05:2730259-2730909(-) | length=216;orf278886 source=GLCHR05 coords=2731074..2730262 length=271 frame=4 desc=| organism=Giardia_Assemblage_A_isolate_WB | version=2013-02
29.0723	29.2443	29.1135	30.2676	30.213	30.3704	28.8404	28.6331	28.5972	30.3338	30.3356	30.4152	29.7135	29.5259	-0.187633	0.878045	9	9	9	55.2	55.2	55.2	15.864	0	70.092	8783900000	78	29.7287	29.5871	-0.14155	GL50803_14699;orf297777	GL50803_14699;orf297777	GL50803_14699 | organism=Giardia_Assemblage_A_isolate_WB | product=Ribosomal protein S23 | location=GLCHR05:1338019-1338450(-) | length=143;orf297777 source=GLCHR05 coords=1338519..1338022 length=166 frame=4 desc=| organism=Giardia_Assemblage_A_isolate_WB
27.4051	27.3659	27.3916	29.0559	29.0638	29.0815	26.6623	26.4125	26.6294	29.4604	29.4966	29.573	28.2273	28.039	-0.188267	0.87766	8	8	8	52.8	52.8	52.8	10.301	0	203.65	3834700000	70	28.2305	28.0614	-0.169159	GL50803_14171;orf68528	GL50803_14171;orf68528	GL50803_14171 | organism=Giardia_Assemblage_A_isolate_WB | product=Ribosomal protein L37 | location=GLCHR02:895325-895594(-) | length=89;orf68528 source=GLCHR02 coords=895923..895615 length=103 frame=4 desc=| organism=Giardia_Assemblage_A_isolate_WB | vers
26.6234	26.6815	26.7335	27.2958	27.2231	27.3153	26.4665	26.5843	26.5186	27.1044	27.0619	27.0047	26.9788	26.7901	-0.1887	0.877396	9	9	9	75.6	75.6	75.6	13.889	0	78.561	1395600000	84	26.9783	26.7945	-0.183739	GL50803_5947;orf7439	GL50803_5947;orf7439	GL50803_5947 | organism=Giardia_Assemblage_A_isolate_WB | product=Ribosomal protein L35a | location=GLCHR01:635668-636039(+) | length=123;orf7439 source=GLCHR01 coords=635638..636036 length=133 frame=1 desc=| organism=Giardia_Assemblage_A_isolate_WB | vers
30.8506	30.8417	30.8295	31.3278	31.339	31.4144	30.9251	30.7414	30.849	30.9734	31.0377	30.9384	31.1005	30.9108	-0.189667	0.876808	14	14	14	64.2	64.2	64.2	15.725	0	270.82	29824000000	191	31.0892	30.9317	-0.157461	GL50803_6135;orf260989	GL50803_6135;orf260989	GL50803_6135 | organism=Giardia_Assemblage_A_isolate_WB | product=Ribosomal protein S17 | location=GLCHR05:4086927-4087340(-) | length=137;orf260989 source=GLCHR05 coords=4087410..4086982 length=143 frame=4 desc=| organism=Giardia_Assemblage_A_isolate_WB |
26.2548	26.2434	26.4305	20.2839	20.4027	20.4226	26.1688	26.3088	26.281	19.8221	21.0646	19.2465	23.3396	23.1486	-0.191017	0.875988	20	20	20	23.9	23.9	23.9	160.73	0	177.74	660990000	86	26.2548	26.281	0.0262642	GL50803_3903;orf202327	GL50803_3903;orf202327	GL50803_3903 | organism=Giardia_Assemblage_A_isolate_WB | product=Protein 21.1 | location=GLCHR04:437146-441582(-) | length=1478;orf202327 source=GLCHR04 coords=441600..437149 length=1484 frame=4 desc=| organism=Giardia_Assemblage_A_isolate_WB | version=20
23.6267	23.8866	23.8607	24.3095	25.0055	24.3703	23.6077	23.7418	23.7051	24.0346	24.4501	24.3725	24.1766	23.9853	-0.19125	0.875847	6	6	5	27.5	27.5	24.8	41.586	0	49.611	202680000	28	24.098	23.8882	-0.209846	GL50803_40817;orf62757	GL50803_40817;orf62757	GL50803_40817 | organism=Giardia_Assemblage_A_isolate_WB | product=ACTIN | location=GLCHR02:1296903-1298030(-) | length=375;orf62757 source=GLCHR02 coords=1298435..1297293 length=381 frame=5 desc=| organism=Giardia_Assemblage_A_isolate_WB | version=2013-02
23.3058	23.0092	23.3633	23.3512	23.7161	23.526	23.3396	23.3635	23.4324	23.1229	22.9763	22.8806	23.3786	23.1859	-0.192717	0.874957	8	8	8	45.8	45.8	45.8	23.107	0	53.838	119190000	39	23.3573	23.2312	-0.126038	GL50803_9558;orf155484	GL50803_9558;orf155484	GL50803_9558 | organism=Giardia_Assemblage_A_isolate_WB | product=Rab1a | location=GLCHR04:1522714-1523352(+) | length=212;orf155484 source=GLCHR04 coords=1522711..1523349 length=213 frame=1 desc=| organism=Giardia_Assemblage_A_isolate_WB | version=2013-02
24.6113	24.655	24.7798	24.2495	24.3962	24.6613	24.5051	24.4695	24.3197	24.0324	24.4512	24.4157	24.5589	24.3656	-0.19325	0.874633	13	13	13	30.7	30.7	30.7	81.17	0	90.971	269990000	54	24.6331	24.4334	-0.199677	GL50803_31309;orf185498	GL50803_31309;orf185498	GL50803_31309 | organism=Giardia_Assemblage_A_isolate_WB | product=Serine/threonine protein phosphatase 5 | location=GLCHR04:1641463-1643643(-) | length=726;orf185498 source=GLCHR04 coords=1643655..1641466 length=730 frame=4 desc=| organism=Giardia_Assembl
23.7376	24.0799	23.8664	20.5527	19.1392	20.5056	23.7682	23.7148	23.7297	19.1745	20.524	19.8091	21.9802	21.7867	-0.193517	0.874472	13	13	13	12.2	12.2	12.2	190.52	0	81.252	116480000	27	23.8664	23.7297	-0.136644	GL50803_17249;orf203759	GL50803_17249;orf203759	GL50803_17249 | organism=Giardia_Assemblage_A_isolate_WB | product=Coiled-coil protein | location=GLCHR04:330287-335314(-) | length=1675;orf203759 source=GLCHR04 coords=335344..330290 length=1685 frame=6 desc=| organism=Giardia_Assemblage_A_isolate_WB | ve
24.1199	23.685	23.6361	23.9631	23.2917	23.6711	23.8492	23.8629	23.6976	23.4809	23.1691	23.1361	23.7278	23.5326	-0.195183	0.873462	4	4	4	27.2	27.2	27.2	28.759	0	37.672	164170000	37	23.678	23.5893	-0.0887756	GL50803_17037;orf42219	GL50803_17037;orf42219	GL50803_17037 | organism=Giardia_Assemblage_A_isolate_WB | product=Hypothetical protein | location=GLCHR02:249807-250571(+) | length=254;orf42219 source=GLCHR02 coords=250088..250855 length=256 frame=2 desc=| organism=Giardia_Assemblage_A_isolate_WB | vers
23.9572	23.8984	23.8974	23.7955	23.8797	23.919	23.8651	24.1022	23.8655	23.5046	23.0875	23.7422	23.8912	23.6945	-0.196683	0.872554	10	10	10	44	44	44	36.989	0	153.98	199460000	40	23.8979	23.8037	-0.0942268	GL50803_102813;orf204021;GL50803_15587;orf254753	GL50803_102813;orf204021	GL50803_102813 | organism=Giardia_Assemblage_A_isolate_WB | product=Protein 21.1 | location=GLCHR04:312948-313979(-) | length=343;orf204021 source=GLCHR04 coords=313982..312951 length=344 frame=5 desc=| organism=Giardia_Assemblage_A_isolate_WB | version=20
23.2554	23.2728	23.1682	20.2975	20.8077	19.4362	23.407	23.1562	23.2165	19.6274	19.9252	19.7168	21.7063	21.5082	-0.198117	0.871688	2	2	2	6.7	6.7	6.7	35.433	0.0010672	13.187	82841000	12	23.2554	23.2165	-0.0389175	GL50803_17400;orf63760	GL50803_17400;orf63760	GL50803_17400 | organism=Giardia_Assemblage_A_isolate_WB | product=Hypothetical protein | location=GLCHR02:1226732-1227676(-) | length=314;orf63760 source=GLCHR02 coords=1228102..1227122 length=327 frame=6 desc=| organism=Giardia_Assemblage_A_isolate_WB |
25.5813	25.5881	25.738	25.6325	25.5358	25.6684	25.5662	25.622	25.5152	25.3276	25.1294	25.3889	25.624	25.4249	-0.199133	0.871074	12	12	12	27.9	27.9	27.9	68.967	0	100.16	628930000	77	25.6103	25.4521	-0.158234	GL50803_96537;orf273050	GL50803_96537;orf273050	GL50803_96537 | organism=Giardia_Assemblage_A_isolate_WB | product=ATP-dependent RNA helicase | location=GLCHR05:3177173-3179023(-) | length=616;orf273050 source=GLCHR05 coords=3179026..3177176 length=617 frame=6 desc=| organism=Giardia_Assemblage_A_isolat
24.3782	24.4618	24.2588	19.9549	20.2766	19.9588	24.2493	24.2909	24.3512	19.1174	19.9935	20.0835	22.2149	22.0143	-0.20055	0.870219	9	9	9	22	22	22	78.619	0	65.077	165090000	31	24.3782	24.2909	-0.0872765	orf4459;GL50803_8955	orf4459;GL50803_8955	orf4459 source=GLCHR01 coords=395057..397210 length=718 frame=2 desc=| organism=Giardia_Assemblage_A_isolate_WB | version=2013-02-08 | length=1491578 | SO=chromosome;GL50803_8955 | organism=Giardia_Assemblage_A_isolate_WB | product=Hypothetical protein | l
28.0259	27.7845	28.0919	28.158	28.1305	28.4978	27.233	27.6573	27.6639	28.2686	28.216	28.4302	28.1148	27.9115	-0.203267	0.868582	8	8	7	28	28	23.3	33.056	0	91.428	3456100000	84	28.1112	27.94	-0.1712	GL50803_14019;orf176566	GL50803_14019;orf176566	GL50803_14019 | organism=Giardia_Assemblage_A_isolate_WB | product=Cathepsin B precursor | location=GLCHR04:2314738-2315640(-) | length=300;orf176566 source=GLCHR04 coords=2315753..2314743 length=337 frame=5 desc=| organism=Giardia_Assemblage_A_isolate_WB
24.7282	24.7746	24.8402	25.5207	25.5654	25.373	25.167	24.9425	24.671	24.7581	24.8676	25.1705	25.1337	24.9294	-0.204233	0.868	7	7	7	35.9	35.9	35.9	30.983	0	60.564	445760000	62	25.1066	24.9051	-0.201534	GL50803_7566;orf55556	GL50803_7566;orf55556	GL50803_7566 | organism=Giardia_Assemblage_A_isolate_WB | product=Hypothetical protein | location=GLCHR02:1172398-1173243(+) | length=281;orf55556 source=GLCHR02 coords=1172686..1173627 length=314 frame=1 desc=| organism=Giardia_Assemblage_A_isolate_WB | v
32.7334	32.746	32.8119	32.0113	31.9951	32.0517	32.6004	32.5775	32.642	31.7717	31.7424	31.7712	32.3916	32.1842	-0.207367	0.866117	72	72	72	58	58	58	122.97	0	323.31	73802000000	773	32.3926	32.1746	-0.217949	GL50803_16993;orf229793	GL50803_16993;orf229793	GL50803_16993 | organism=Giardia_Assemblage_A_isolate_WB | product=FtsJ cell division protein, putative | location=GLCHR05:2477561-2480815(+) | length=1084;orf229793 source=GLCHR05 coords=2477429..2480812 length=1128 frame=2 desc=| organism=Giardia_Assembl
19.9582	19.4552	18.716	19.9126	19.5901	20.702	21.3687	18.9303	18.4836	18.9677	20.4472	18.8741	19.7224	19.5119	-0.210417	0.864288	1	1	1	2.3	2.3	2.3	64.22	0.0093697	6.6353	12430000	1	NaN	20.4472	NaN	GL50803_8782;orf221629	GL50803_8782;orf221629	GL50803_8782 | organism=Giardia_Assemblage_A_isolate_WB | product=Protein required for cell viability | location=GLCHR05:1934465-1936174(+) | length=569;orf221629 source=GLCHR05 coords=1934459..1936171 length=571 frame=2 desc=| organism=Giardia_Assemblage_
24.1771	24.0831	23.8962	23.8075	23.8245	24.0141	24.0721	23.8622	23.8787	23.3868	23.7585	23.5808	23.9671	23.7565	-0.210567	0.864198	11	11	11	22.6	22.6	22.6	87.899	0	71.527	195180000	31	23.9551	23.8103	-0.144787	GL50803_4257;orf26026	GL50803_4257;orf26026	GL50803_4257 | organism=Giardia_Assemblage_A_isolate_WB | product=Hypothetical protein | location=GLCHR01:1015152-1017530(-) | length=792;orf26026 source=GLCHR01 coords=1017551..1015155 length=799 frame=4 desc=| organism=Giardia_Assemblage_A_isolate_WB | v
23.9964	24.2533	24.2646	24.1601	24.0907	23.99	24.172	23.9406	23.9063	23.9449	23.9632	23.5593	24.1258	23.9144	-0.211467	0.863659	7	7	7	29.2	29.2	29.2	37.695	0	47.834	207960000	34	24.1254	23.9427	-0.182648	GL50803_14235;orf246898	GL50803_14235;orf246898	GL50803_14235 | organism=Giardia_Assemblage_A_isolate_WB | product=Hypothetical protein | location=GLCHR05:3799132-3800142(+) | length=336;orf246898 source=GLCHR05 coords=3799067..3800191 length=375 frame=2 desc=| organism=Giardia_Assemblage_A_isolate_WB |
32.6664	32.5761	32.6336	32.6828	32.5576	32.5632	32.5006	32.4292	32.4398	32.3456	32.3367	32.3542	32.6133	32.401	-0.212267	0.86318	19	19	19	64.8	64.8	64.8	20.161	0	244.3	75432000000	288	32.6048	32.3917	-0.213142	GL50803_11950;orf146745	GL50803_11950;orf146745	GL50803_11950 | organism=Giardia_Assemblage_A_isolate_WB | product=Ribosomal protein L18 | location=GLCHR04:895590-896129(+) | length=179;orf146745 source=GLCHR04 coords=895572..896126 length=185 frame=3 desc=| organism=Giardia_Assemblage_A_isolate_WB | ve
20.0464	20.2457	20.9113	20.1666	19.9196	20.195	20.1327	19.6894	21.0651	20.6656	19.6328	19.0237	20.2474	20.0349	-0.21255	0.86301	1	1	1	5.1	5.1	5.1	41.138	0.0061947	7.0143	12400000	5	NaN	21.0651	NaN	GL50803_3531;orf104418	GL50803_3531;orf104418	GL50803_3531 | organism=Giardia_Assemblage_A_isolate_WB | product=HZGJ | location=GLCHR03:1691445-1692575(+) | length=376;orf104418 source=GLCHR03 coords=1691442..1692572 length=377 frame=3 desc=| organism=Giardia_Assemblage_A_isolate_WB | version=2013-02-
19.5202	19.6894	20.233	19.8618	20.0702	20.8297	19.3628	19.2165	21.469	19.927	19.8729	19.0764	20.0341	19.8208	-0.213283	0.862572	2	2	2	8.7	8.7	8.7	48.65	0.0019724	11.842	12590000	2	NaN	21.469	NaN	orf62793;GL50803_7126	orf62793;GL50803_7126	orf62793 source=GLCHR02 coords=1295698..1294427 length=424 frame=6 desc=| organism=Giardia_Assemblage_A_isolate_WB | version=2013-02-08 | length=1519671 | SO=chromosome;GL50803_7126 | organism=Giardia_Assemblage_A_isolate_WB | product=Hypothetical protein
23.0103	21.5257	19.2426	22.9035	23.0579	23.2253	19.8565	20.2357	22.5498	22.796	22.9381	23.3047	22.1609	21.9468	-0.214083	0.862094	2	2	2	4	4	4	65.177	0.0011601	15.767	62027000	15	23.0103	22.867	-0.14323	GL50803_14983;orf155476	GL50803_14983;orf155476	GL50803_14983 | organism=Giardia_Assemblage_A_isolate_WB | product=Cathepsin L precursor | location=GLCHR04:1520910-1522643(+) | length=577;orf155476 source=GLCHR04 coords=1520847..1522640 length=598 frame=3 desc=| organism=Giardia_Assemblage_A_isolate_WB
23.7641	24.0963	24.1893	20.3953	20.6131	20.4099	24.0223	23.9972	24.0723	20.0798	20.4522	19.5542	22.2447	22.0297	-0.215	0.861546	14	14	14	10.6	10.6	10.6	207.01	0	102.51	137950000	49	24.0963	24.0223	-0.0740223	GL50803_112787;orf173819;orf117522;GL50803_15093	GL50803_112787;orf173819	GL50803_112787 | organism=Giardia_Assemblage_A_isolate_WB | product=Hypothetical protein | location=GLCHR04:2545569-2551103(-) | length=1844;orf173819 source=GLCHR04 coords=2551120..2545574 length=1849 frame=6 desc=| organism=Giardia_Assemblage_A_isolate_W
25.642	25.6002	25.5586	25.3478	24.9177	25.0408	25.5384	25.4755	25.5171	24.7507	24.9733	24.5603	25.3512	25.1359	-0.2153	0.861367	13	13	13	29.1	29.1	29.1	56.953	0	93.576	498540000	55	25.4532	25.2244	-0.228767	GL50803_16376;orf212719	GL50803_16376;orf212719	GL50803_16376 | organism=Giardia_Assemblage_A_isolate_WB | product=ATP-dependent RNA helicase p47, putative | location=GLCHR05:1276972-1278522(+) | length=516;orf212719 source=GLCHR05 coords=1276966..1278519 length=518 frame=1 desc=| organism=Giardia_Assem
21.9293	21.9516	21.5427	20.5276	20.8735	20.0178	21.9093	21.7177	21.8103	20.3553	20.2357	19.5167	21.1404	20.9242	-0.21625	0.8608	5	5	5	5.8	5.8	5.8	124.08	0	32.123	36689000	9	21.9293	21.8103	-0.119001	GL50803_115245;orf108244	GL50803_115245;orf108244	GL50803_115245 | organism=Giardia_Assemblage_A_isolate_WB | product=Coiled-coil protein | location=GLCHR03:1886970-1890212(-) | length=1080;orf108244 source=GLCHR03 coords=1890221..1886973 length=1083 frame=6 desc=| organism=Giardia_Assemblage_A_isolate_WB
28.1611	28.2479	28.2211	27.52	27.5303	27.5733	27.8122	27.9201	27.9189	27.3871	27.4633	27.4536	27.8756	27.6592	-0.216417	0.860701	18	18	18	57.6	57.6	57.6	38.873	0	180.94	2956300000	145	27.8672	27.6378	-0.229416	GL50803_10570;orf29802	GL50803_10570;orf29802	GL50803_10570 | organism=Giardia_Assemblage_A_isolate_WB | product=FKBP-type peptidyl-prolyl cis-trans isomerase | location=GLCHR01:755256-756320(-) | length=354;orf29802 source=GLCHR01 coords=756332..755259 length=358 frame=4 desc=| organism=Giardia_Assem
19.8804	20.6797	19.476	21.0072	20.4508	19.6398	20.5016	19.3651	20.7968	19.2656	20.3727	19.5275	20.189	19.9716	-0.217433	0.860094	1	1	1	5.2	5.2	5.2	38.679	0.009434	6.6663	12925000	2	NaN	20.7968	NaN	GL50803_16957;orf90951	GL50803_16957;orf90951	GL50803_16957 | organism=Giardia_Assemblage_A_isolate_WB | product=WD-40 repeat protein family | location=GLCHR03:754785-755873(+) | length=362;orf90951 source=GLCHR03 coords=754695..755870 length=392 frame=3 desc=| organism=Giardia_Assemblage_A_isolate_WB
26.4737	26.6988	26.5392	26.8429	26.8401	26.7622	26.8125	26.5443	26.4102	26.421	26.3938	26.2703	26.6928	26.4753	-0.217467	0.860074	10	10	10	49	49	49	17.36	0	163.18	1427400000	94	26.7305	26.4156	-0.314861	GL50803_6171;orf250163	GL50803_6171;orf250163	GL50803_6171 | organism=Giardia_Assemblage_A_isolate_WB | product=Hypothetical protein | location=GLCHR05:4035712-4036167(+) | length=151;orf250163 source=GLCHR05 coords=4035758..4036216 length=153 frame=2 desc=| organism=Giardia_Assemblage_A_isolate_WB |
25.1573	25.2371	25.04	24.533	24.8231	24.5035	25.0425	24.9597	24.8992	24.2386	24.5682	24.2756	24.8823	24.664	-0.218367	0.859538	16	16	16	22.5	22.5	22.5	98.024	0	118.04	377550000	67	24.9315	24.7337	-0.197853	orf300901;GL50803_16299	orf300901;GL50803_16299	orf300901 source=GLCHR05 coords=981299..978711 length=863 frame=5 desc=| organism=Giardia_Assemblage_A_isolate_WB | version=2013-02-08 | length=4471437 | SO=chromosome;GL50803_16299 | organism=Giardia_Assemblage_A_isolate_WB | product=Sda1, severe depolyme
20.4285	19.333	19.8331	20.2176	20.1807	20.9165	19.589	20.8911	19.7298	19.8648	19.8803	19.6328	20.1516	19.9313	-0.220267	0.858407	1	1	1	6.2	6.2	6.2	24.038	0.0046425	8.1528	7727300	6	NaN	19.7298	NaN	orf278923;orf232397;GL50803_135886;GL50803_135885	orf278923;orf232397;GL50803_135886;GL50803_135885	orf278923 source=GLCHR05 coords=2727692..2727060 length=211 frame=5 desc=| organism=Giardia_Assemblage_A_isolate_WB | version=2013-02-08 | length=4471437 | SO=chromosome;orf232397 source=GLCHR05 coords=2683035..2683667 length=211 frame=3 desc=| organism=Gi
19.6199	20.0627	19.6167	20.2079	20.3155	19.685	19.1081	19.6202	18.057	20.4164	19.2394	21.7407	19.918	19.697	-0.220983	0.85798	1	1	1	22	22	22	4.6954	0.0061674	6.9568	7542400	1	NaN	21.7407	NaN	orf251827	orf251827	orf251827 source=GLCHR05 coords=4150850..4150972 length=41 frame=2 desc=| organism=Giardia_Assemblage_A_isolate_WB | version=2013-02-08 | length=4471437 | SO=chromosome
24.9237	25.3289	25.0777	24.6798	24.9335	24.8234	24.8381	24.8454	24.4831	24.6339	24.8395	24.8005	24.9612	24.7401	-0.221083	0.857921	10	10	10	15.3	15.3	15.3	87.035	0	75.245	373130000	58	24.9286	24.8193	-0.10927	GL50803_17304;orf46534	GL50803_17304;orf46534	GL50803_17304 | organism=Giardia_Assemblage_A_isolate_WB | product=Alpha adaptin | location=GLCHR02:550302-552653(+) | length=783;orf46534 source=GLCHR02 coords=550580..552937 length=786 frame=2 desc=| organism=Giardia_Assemblage_A_isolate_WB | version=201
23.7331	23.591	23.7914	23.5099	23.6545	23.5334	23.5238	23.7747	23.4511	23.1081	23.3609	23.2591	23.6355	23.4129	-0.2226	0.85702	7	7	7	15	15	15	83.652	0	77.989	134720000	41	23.6228	23.406	-0.21674	GL50803_16353;orf290312	GL50803_16353;orf290312	GL50803_16353 | organism=Giardia_Assemblage_A_isolate_WB | product=Hypothetical protein | location=GLCHR05:1886248-1888515(-) | length=755;orf290312 source=GLCHR05 coords=1888521..1886251 length=757 frame=4 desc=| organism=Giardia_Assemblage_A_isolate_WB |
22.7449	22.5992	22.7647	21.0938	20.1086	19.9515	22.8645	22.8262	23.0257	19.7148	19.8199	19.6747	21.5438	21.321	-0.222817	0.856891	2	2	2	17.3	17.3	17.3	14.958	0.0010526	12.815	74947000	10	22.7449	22.8645	0.119534	GL50803_6289;orf264436	GL50803_6289;orf264436	GL50803_6289 | organism=Giardia_Assemblage_A_isolate_WB | product=FixW protein, putative | location=GLCHR05:3843149-3843550(-) | length=133;orf264436 source=GLCHR05 coords=3843629..3843204 length=142 frame=5 desc=| organism=Giardia_Assemblage_A_isolate_WB
26.8059	26.991	26.9269	27.1891	27.2223	27.2022	26.6527	26.4933	26.5524	27.1214	26.9513	27.2212	27.0562	26.832	-0.224183	0.856079	15	15	15	54.1	54.1	54.1	32.374	0	154.88	1774900000	113	27.0901	26.802	-0.288086	orf74440;GL50803_10810	orf74440;GL50803_10810	orf74440 source=GLCHR02 coords=475348..474512 length=279 frame=6 desc=| organism=Giardia_Assemblage_A_isolate_WB | version=2013-02-08 | length=1519671 | SO=chromosome;GL50803_10810 | organism=Giardia_Assemblage_A_isolate_WB | product=Hypothetical protein |
25.0023	25.1633	25.0914	24.5318	24.6929	24.5571	24.7964	24.8607	25.0873	24.4125	24.107	24.4296	24.8398	24.6156	-0.224217	0.85606	6	6	6	18.2	18.2	18.2	42.364	0	61.382	373800000	51	24.8476	24.613	-0.234592	GL50803_3098;orf87064	GL50803_3098;orf87064	GL50803_3098 | organism=Giardia_Assemblage_A_isolate_WB | product=Hypothetical protein | location=GLCHR03:480842-481984(+) | length=380;orf87064 source=GLCHR03 coords=480839..481981 length=381 frame=2 desc=| organism=Giardia_Assemblage_A_isolate_WB | versi
19.975	20.6852	19.6311	19.6254	20.1589	19.6099	20.2515	20.0729	18.8687	19.9721	19.6253	19.5493	19.9476	19.7233	-0.224283	0.85602	3	3	3	10.3	10.3	10.3	50.228	0.0011682	16.013	16838000	3	20.6852	NaN	NaN	GL50803_113554;orf127671	GL50803_113554;orf127671	GL50803_113554 | organism=Giardia_Assemblage_A_isolate_WB | product=26S proteasome ATPase subunit S4, putative | location=GLCHR03:479370-480713(-) | length=447;orf127671 source=GLCHR03 coords=480722..479373 length=450 frame=6 desc=| organism=Giardia_Assemb
19.9611	18.8685	19.4946	20.5489	21.1112	20.1124	19.9219	20.0529	20.1073	19.2446	20.1234	19.2985	20.0161	19.7914	-0.224683	0.855783	1	1	1	3.9	3.9	3.9	43.486	0.0045956	7.5497	4509500	2	NaN	20.1073	NaN	GL50803_16612;orf59424	GL50803_16612;orf59424	GL50803_16612 | organism=Giardia_Assemblage_A_isolate_WB | product=Tyrosyl-tRNA synthetase | location=GLCHR02:1441453-1442616(+) | length=387;orf59424 source=GLCHR02 coords=1441822..1443000 length=393 frame=1 desc=| organism=Giardia_Assemblage_A_isolate_WB
31.0856	31.2761	31.3015	31.8505	31.8763	31.8419	31.1733	31.0849	31.2574	31.4404	31.4431	31.4829	31.5387	31.3137	-0.224983	0.855605	19	19	19	74.7	74.7	74.7	17.598	0	209.76	33874000000	215	31.5717	31.3489	-0.222836	GL50803_4652;orf8483	GL50803_4652;orf8483	GL50803_4652 | organism=Giardia_Assemblage_A_isolate_WB | product=Ribosomal protein S16 | location=GLCHR01:702428-702904(+) | length=158;orf8483 source=GLCHR01 coords=702374..702901 length=176 frame=2 desc=| organism=Giardia_Assemblage_A_isolate_WB | versi
24.1231	24.147	24.1534	24.8409	24.6131	24.3251	23.97	23.7079	24.161	23.9748	24.4228	24.6122	24.3671	24.1415	-0.22565	0.85521	12	12	12	11.3	11.3	11.3	157.78	0	83.179	226360000	36	24.2393	24.0679	-0.171371	GL50803_34179;orf197486	GL50803_34179;orf197486	GL50803_34179 | organism=Giardia_Assemblage_A_isolate_WB | product=Hypothetical protein | location=GLCHR04:780693-784988(-) | length=1431;orf197486 source=GLCHR04 coords=785090..780696 length=1465 frame=5 desc=| organism=Giardia_Assemblage_A_isolate_WB | v
27.8699	27.8108	27.7693	28.0579	27.905	27.9138	27.2197	27.3932	27.5807	27.8474	28.0651	27.8622	27.8878	27.6614	-0.2264	0.854765	13	13	13	28.3	28.3	28.3	40.411	0	137.04	2660900000	108	27.8874	27.7141	-0.173336	GL50803_13272;orf250809	GL50803_13272;orf250809	GL50803_13272 | organism=Giardia_Assemblage_A_isolate_WB | product=Hypothetical protein | location=GLCHR05:4077692-4078795(+) | length=367;orf250809 source=GLCHR05 coords=4077729..4078844 length=372 frame=3 desc=| organism=Giardia_Assemblage_A_isolate_WB |
26.4951	26.5447	26.4029	26.814	26.3483	26.4665	26.5469	26.3132	26.2105	26.4125	25.9869	26.2377	26.5119	26.2846	-0.2273	0.854232	5	5	5	28.3	28.3	28.3	19.735	0	86.629	1013600000	39	26.4808	26.2755	-0.205311	GL50803_5593;orf269822	GL50803_5593;orf269822	GL50803_5593 | organism=Giardia_Assemblage_A_isolate_WB | product=Ribosomal protein L11 | location=GLCHR05:3392830-3393351(-) | length=173;orf269822 source=GLCHR05 coords=3393387..3392833 length=185 frame=4 desc=| organism=Giardia_Assemblage_A_isolate_WB |
22.6043	22.4736	22.4016	20.2306	19.9895	19.5268	22.008	21.7969	21.9512	20.4829	20.3009	19.3125	21.2044	20.9754	-0.229	0.853226	4	4	4	6.1	6.1	6.1	93.943	0	24.345	37393000	14	22.4736	21.9512	-0.522369	GL50803_8174;orf292232	GL50803_8174;orf292232	GL50803_8174 | organism=Giardia_Assemblage_A_isolate_WB | product=Protein 21.1 | location=GLCHR05:1751541-1754045(-) | length=834;orf292232 source=GLCHR05 coords=1754087..1751544 length=848 frame=5 desc=| organism=Giardia_Assemblage_A_isolate_WB | version=
24.8477	24.1299	24.3507	20.8058	20.4551	20.1449	24.1169	24.154	24.0789	21.3806	20.3248	19.2982	22.4557	22.2256	-0.230117	0.852566	8	8	8	18.5	18.5	18.5	76.553	0	58.148	174990000	24	24.3507	24.1169	-0.233822	orf127512;GL50803_17232	orf127512;GL50803_17232	orf127512 source=GLCHR03 coords=493350..491305 length=682 frame=5 desc=| organism=Giardia_Assemblage_A_isolate_WB | version=2013-02-08 | length=1958359 | SO=chromosome;GL50803_17232 | organism=Giardia_Assemblage_A_isolate_WB | product=Hypothetical protein
25.2645	25.0644	25.2264	25.0845	24.9652	25.0127	24.8801	25.0493	25.0584	24.6269	24.766	24.8518	25.103	24.8721	-0.230867	0.852123	9	9	9	22.2	22.2	22.2	46.483	0	60.324	404380000	53	25.0744	24.8659	-0.208515	GL50803_7537;orf130146	GL50803_7537;orf130146	GL50803_7537 | organism=Giardia_Assemblage_A_isolate_WB | product=Kinase, CK1 Casein kinase | location=GLCHR03:281585-282790(-) | length=401;orf130146 source=GLCHR03 coords=282805..281588 length=406 frame=4 desc=| organism=Giardia_Assemblage_A_isolate_WB |
27.6358	27.4461	27.4673	28.891	28.7333	28.7345	27.1779	27.1826	27.3443	28.7045	28.4951	28.6146	28.1513	27.9198	-0.2315	0.851749	6	6	6	34.5	34.5	34.5	16.692	0	38.379	3226800000	43	28.1845	27.9197	-0.264843	GL50803_15260;orf282465	GL50803_15260;orf282465	GL50803_15260 | organism=Giardia_Assemblage_A_isolate_WB | product=Ribosomal protein S15 | location=GLCHR05:2468341-2468778(-) | length=145;orf282465 source=GLCHR05 coords=2468838..2468344 length=165 frame=4 desc=| organism=Giardia_Assemblage_A_isolate_WB
21.3015	21.4591	21.4086	20.2854	20.2736	19.7266	21.1831	21.1185	21.2928	20.4153	20.2201	18.8323	20.7425	20.5103	-0.232117	0.851385	2	2	2	5.6	5.6	5.6	65.886	0.0010905	13.725	20657000	3	21.4086	21.1831	-0.22555	GL50803_14569;orf195275	GL50803_14569;orf195275	GL50803_14569 | organism=Giardia_Assemblage_A_isolate_WB | product=hypothetical protein | location=GLCHR04:934647-936413(-) | length=588;orf195275 source=GLCHR04 coords=936473..934650 length=608 frame=5 desc=| organism=Giardia_Assemblage_A_isolate_WB | ver
19.3736	19.9003	18.8258	20.2236	19.2778	20.9397	20.3894	19.0999	18.4719	19.6624	19.573	19.9426	19.7568	19.5232	-0.2336	0.85051	1	1	1	6.8	6.8	6.8	24.113	0.0046685	9.467	6710200	3	NaN	19.9426	NaN	GL50803_9824;orf48416	GL50803_9824;orf48416	GL50803_9824 | organism=Giardia_Assemblage_A_isolate_WB | product=Proteasome subunit beta type 9 precursor | location=GLCHR02:681277-681942(+) | length=221;orf48416 source=GLCHR02 coords=681561..682226 length=222 frame=3 desc=| organism=Giardia_Assemblage_
19.4905	19.8771	19.7574	19.789	19.8815	20.8158	20.8412	19.2335	19.5912	19.4203	20.2481	18.8723	19.9352	19.7011	-0.234117	0.850205	2	2	2	3	3	3	120.65	0.0047755	11.149	4915200	2	NaN	20.8412	NaN	GL50803_7721;orf98269	GL50803_7721;orf98269	GL50803_7721 | organism=Giardia_Assemblage_A_isolate_WB | product=hypothetical protein | location=GLCHR03:1257683-1260988(+) | length=1101;orf98269 source=GLCHR03 coords=1257680..1260985 length=1102 frame=2 desc=| organism=Giardia_Assemblage_A_isolate_WB |
20.2803	19.9743	20.0167	20.8735	20.8474	19.4357	18.7596	19.3956	21.7651	19.784	20.2963	20.0189	20.238	20.0032	-0.234733	0.849842	2	2	2	7	7	7	66.908	0.0010929	13.727	23837000	3	NaN	21.7651	NaN	GL50803_16733;orf222377	GL50803_16733;orf222377	GL50803_16733 | organism=Giardia_Assemblage_A_isolate_WB | product=Kinase, NEK-frag | location=GLCHR05:1983573-1985378(+) | length=601;orf222377 source=GLCHR05 coords=1983567..1985375 length=603 frame=3 desc=| organism=Giardia_Assemblage_A_isolate_WB | ver
22.5876	22.7261	22.5103	21.0273	20.3981	20.5698	22.8637	23.4485	22.9767	19.5415	19.8983	19.6782	21.6365	21.4012	-0.235383	0.849459	2	2	2	1.9	1.9	1.9	74.467	0.0010428	12.712	63438000	7	22.5876	22.9767	0.38909	GL50803_20140716842YEAST	GL50803_20140716842YEAST	GL50803_20140716842YEAST | organism=crap | product=crap_P16474|GRP78_YEAST 78 kDa glucose-regulated protein homolog OS=Saccharomyces cerevisiae (strain ATCC 204508 / S288c) GN=KAR2 PE=1 SV=1
19.8958	19.7563	20.2105	20.4611	19.8572	19.0694	18.8823	19.5365	18.9218	19.13	19.8883	21.4767	19.8751	19.6393	-0.235783	0.849224	2	2	2	15.7	15.7	15.7	24.806	0.0011299	14.328	35749000	9	NaN	21.4767	NaN	GL50803_11034;orf117981	GL50803_11034;orf117981	GL50803_11034 | organism=Giardia_Assemblage_A_isolate_WB | product=Hypothetical protein | location=GLCHR03:1173065-1173736(-) | length=223;orf117981 source=GLCHR03 coords=1173778..1173068 length=237 frame=4 desc=| organism=Giardia_Assemblage_A_isolate_WB |
25.8379	25.8188	25.9348	25.1272	25.2195	25.27	25.6542	25.4595	25.6743	24.8476	25.0566	25.0961	25.5347	25.298	-0.23665	0.848714	4	4	3	57.3	57.3	41.5	9.2906	0	213.56	574130000	34	25.5444	25.2778	-0.266573	GL50803_7110;orf216605	GL50803_7110;orf216605	GL50803_7110 | organism=Giardia_Assemblage_A_isolate_WB | product=Ubiquitin | location=GLCHR05:1573552-1573800(+) | length=82;orf216605 source=GLCHR05 coords=1573549..1573797 length=83 frame=1 desc=| organism=Giardia_Assemblage_A_isolate_WB | version=2013-
31.0054	30.9655	30.9634	31.5691	31.5139	31.5116	30.9649	30.7539	31.0585	31.3556	31.1837	30.7894	31.2548	31.0177	-0.23715	0.84842	7	7	7	45	45	45	13.498	0	144.42	30665000000	114	31.2585	31.0117	-0.24679	GL50803_36069;orf188389	GL50803_36069;orf188389	GL50803_36069 | organism=Giardia_Assemblage_A_isolate_WB | product=Ribosomal protein L34 | location=GLCHR04:1421273-1421635(-) | length=120;orf188389 source=GLCHR04 coords=1421659..1421276 length=128 frame=6 desc=| organism=Giardia_Assemblage_A_isolate_WB
24.8893	24.7937	25.0893	24.727	23.9371	24.2731	25.1933	25.2441	25.1084	23.8122	23.4916	23.4354	24.6182	24.3808	-0.237417	0.848263	12	12	12	24.2	24.2	24.2	78.624	0	91.934	368040000	39	24.7603	24.4603	-0.300087	GL50803_11164;orf232109	GL50803_11164;orf232109	GL50803_11164 | organism=Giardia_Assemblage_A_isolate_WB | product=Protein 21.1 | location=GLCHR05:2661167-2663317(+) | length=716;orf232109 source=GLCHR05 coords=2661155..2663314 length=720 frame=2 desc=| organism=Giardia_Assemblage_A_isolate_WB | version
32.6127	32.5224	32.4642	34.279	34.4495	34.4175	32.4762	32.5784	32.6056	33.8401	33.874	33.9318	33.4575	33.2177	-0.239867	0.846824	19	19	19	53.6	53.6	53.6	23.137	0	265.77	134750000000	558	33.4459	33.2229	-0.222984	GL50803_16431;orf79787;orf93164	GL50803_16431;orf79787	GL50803_16431 | organism=Giardia_Assemblage_A_isolate_WB | product=Ribosomal protein L19 | location=GLCHR02:91793-92383(-) | length=196;orf79787 source=GLCHR02 coords=92706..92083 length=208 frame=4 desc=| organism=Giardia_Assemblage_A_isolate_WB | version
19.5525	19.8012	19.6025	19.6986	20.4169	20.4939	19.5882	19.796	19.1581	18.7924	19.7295	21.0451	19.9276	19.6849	-0.242717	0.845152	3	3	3	13.6	13.6	13.6	28.908	0	17.93	10731000	8	NaN	21.0451	NaN	GL50803_20195;orf194124	GL50803_20195;orf194124	GL50803_20195 | organism=Giardia_Assemblage_A_isolate_WB | product=5-methylthioadenosine nucleosidase, S-adenosylhomocysteine nucleosidase | location=GLCHR04:1020090-1020887(-) | length=265;orf194124 source=GLCHR04 coords=1020917..1020093 length=275 frame
29.4764	29.5093	29.4766	28.8523	28.818	28.7999	29.3917	29.3987	29.413	28.406	28.4042	28.4606	29.1554	28.9124	-0.24305	0.844957	50	50	50	62.3	62.3	62.3	83.69	0	323.31	7864200000	426	29.1643	28.9261	-0.238216	GL50803_89887;orf288779	GL50803_89887;orf288779	GL50803_89887 | organism=Giardia_Assemblage_A_isolate_WB | product=Nucleolar GTP-binding protein 2 | location=GLCHR05:2003305-2005518(-) | length=737;orf288779 source=GLCHR05 coords=2005536..2003308 length=743 frame=4 desc=| organism=Giardia_Assemblage_A_i
20.0616	20.3106	20.4516	20.8736	20.1141	18.7239	19.2886	19.7692	18.6381	20.0345	20.0124	21.3292	20.0892	19.8453	-0.2439	0.844459	1	1	1	12.6	12.6	12.6	26.415	0.0086207	6.7422	12332000	2	NaN	21.3292	NaN	orf103876;GL50803_12035	orf103876;GL50803_12035	orf103876 source=GLCHR03 coords=1655388..1656080 length=231 frame=3 desc=| organism=Giardia_Assemblage_A_isolate_WB | version=2013-02-08 | length=1958359 | SO=chromosome;GL50803_12035 | organism=Giardia_Assemblage_A_isolate_WB | product=Hypothetical protei
22.2298	22.3054	22.3363	20.3752	19.8411	18.9294	22.108	21.96	22.1865	19.5733	20.2759	18.446	21.0029	20.7583	-0.244583	0.84406	5	5	5	10.6	10.6	10.6	115.62	0	32.368	45054000	9	22.3054	22.108	-0.197456	GL50803_7188;orf261778	GL50803_7188;orf261778	GL50803_7188 | organism=Giardia_Assemblage_A_isolate_WB | product=Hypothetical protein | location=GLCHR05:4029727-4033038(-) | length=1103;orf261778 source=GLCHR05 coords=4033114..4029782 length=1111 frame=6 desc=| organism=Giardia_Assemblage_A_isolate_WB
20.11	20.217	19.8267	20.714	20.3805	19.1635	19.9441	19.3449	21.4847	19.573	20.0107	18.5851	20.0686	19.8238	-0.244867	0.843894	2	2	2	9.1	9.1	9.1	33.148	0.0010515	12.793	17369000	4	NaN	21.4847	NaN	GL50803_14551;orf82250	GL50803_14551;orf82250	GL50803_14551 | organism=Giardia_Assemblage_A_isolate_WB | product=Alpha-6 giardin | location=GLCHR03:109136-110029(+) | length=297;orf82250 source=GLCHR03 coords=109052..110026 length=325 frame=2 desc=| organism=Giardia_Assemblage_A_isolate_WB | version=2
27.0215	27.1288	27.3248	22.2112	22.6686	22.6919	26.2704	27.5959	27.3846	22.0203	21.6214	22.6787	24.8411	24.5952	-0.245917	0.84328	22	22	22	23.8	23.8	23.8	162.11	0	236.81	1247100000	104	24.8567	24.4746	-0.382145	GL50803_94542;orf210021	GL50803_94542;orf210021	GL50803_94542 | organism=Giardia_Assemblage_A_isolate_WB | product=Hypothetical protein | location=GLCHR05:955060-959475(+) | length=1471;orf210021 source=GLCHR05 coords=955057..959472 length=1472 frame=1 desc=| organism=Giardia_Assemblage_A_isolate_WB | v
19.659	19.3038	20.0146	20.0052	20.9749	19.4364	19.5696	20.9776	18.8026	19.3086	19.8352	19.4206	19.899	19.6524	-0.246617	0.842871	2	2	2	8	8	8	43.471	0.0020243	12.24	15280000	1	NaN	20.9776	NaN	GL50803_13210;orf264236	GL50803_13210;orf264236	GL50803_13210 | organism=Giardia_Assemblage_A_isolate_WB | product=Hypothetical protein | location=GLCHR05:3856328-3857491(-) | length=387;orf264236 source=GLCHR05 coords=3857651..3856383 length=423 frame=5 desc=| organism=Giardia_Assemblage_A_isolate_WB |
20.4451	20.2194	22.1767	20.4295	20.3883	20.404	20.0676	22.5901	22.3535	18.7846	19.7446	19.0372	20.6772	20.4296	-0.247567	0.842316	3	3	3	4.2	4.2	4.2	127.68	0	19.386	30164000	9	22.1767	22.4718	0.295111	GL50803_15106;orf256428	GL50803_15106;orf256428	GL50803_15106 | organism=Giardia_Assemblage_A_isolate_WB | product=Importin beta-3 subunit | location=GLCHR05:4410235-4413690(-) | length=1151;orf256428 source=GLCHR05 coords=4413817..4410290 length=1176 frame=6 desc=| organism=Giardia_Assemblage_A_isolate
21.6078	21.4685	21.6744	19.964	20.7049	20.1833	21.6535	21.59	22.2324	19.9008	19.6607	19.0785	20.9338	20.686	-0.247833	0.84216	3	3	3	3.6	3.6	3.6	115.11	0.0011905	17.433	31320000	4	21.6078	21.6535	0.0456295	GL50803_94927;orf143845	GL50803_94927;orf143845	GL50803_94927 | organism=Giardia_Assemblage_A_isolate_WB | product=Kinase, NEK | location=GLCHR04:693308-696505(+) | length=1065;orf143845 source=GLCHR04 coords=693305..696502 length=1066 frame=2 desc=| organism=Giardia_Assemblage_A_isolate_WB | version=20
23.4003	23.1428	23.2991	22.6971	22.5802	22.918	23.5725	23.4211	23.432	20.0054	22.9552	23.1588	23.0062	22.7575	-0.24875	0.841625	7	7	7	7.7	7.7	7.7	172.59	0	65.834	119220000	28	23.0304	23.4211	0.390707	GL50803_14390;orf261831	GL50803_14390;orf261831	GL50803_14390 | organism=Giardia_Assemblage_A_isolate_WB | product=hypothetical protein | location=GLCHR05:4024720-4029309(-) | length=1529;orf261831 source=GLCHR05 coords=4029373..4024775 length=1533 frame=6 desc=| organism=Giardia_Assemblage_A_isolate_WB
19.8565	19.5024	20.1721	20.6035	20.446	20.678	19.9535	20.2483	20.8541	19.5425	19.6294	19.5375	20.2097	19.9609	-0.248867	0.841557	2	2	2	5.4	5.4	5.4	59.785	0.0010537	12.819	5841000	4	NaN	20.8541	NaN	GL50803_7807;orf132752	GL50803_7807;orf132752	GL50803_7807 | organism=Giardia_Assemblage_A_isolate_WB | product=WD-40 repeat protein | location=GLCHR03:102775-104451(-) | length=558;orf132752 source=GLCHR03 coords=104472..102778 length=565 frame=5 desc=| organism=Giardia_Assemblage_A_isolate_WB | vers
19.571	18.6178	19.5666	20.2524	20.2845	20.925	19.4802	20.066	18.9279	19.3783	20.5446	19.3241	19.8696	19.6202	-0.249367	0.841266	2	2	2	1.4	1.4	1.4	203.5	0.0010438	12.752	8887300	7	NaN	20.5446	NaN	GL50803_112408;orf200273	GL50803_112408;orf200273	GL50803_112408 | organism=Giardia_Assemblage_A_isolate_WB | product=Hypothetical protein | location=GLCHR04:584076-589637(-) | length=1853;orf200273 source=GLCHR04 coords=589646..584079 length=1856 frame=5 desc=| organism=Giardia_Assemblage_A_isolate_WB |
21.7973	21.8313	21.5689	20.1825	19.9774	21.5726	21.8483	21.5884	21.4689	21.028	19.1582	20.3369	21.155	20.9048	-0.250217	0.84077	7	7	7	6.1	6.1	6.1	174.86	0	46.902	30844000	14	21.6849	21.5884	-0.0964756	GL50803_14802;orf33645	GL50803_14802;orf33645	GL50803_14802 | organism=Giardia_Assemblage_A_isolate_WB | product=hemagglutinin protein-like protein | location=GLCHR01:440241-445043(-) | length=1600;orf33645 source=GLCHR01 coords=445070..440244 length=1609 frame=4 desc=| organism=Giardia_Assemblage_A_i
23.7386	23.6827	23.5167	24.126	23.5283	23.9817	23.792	23.6852	23.7421	23.5578	23.0757	23.2196	23.7623	23.5121	-0.250267	0.840741	12	12	12	24.1	24.1	24.1	80.13	0	78.243	183620000	42	23.7107	23.6215	-0.0891895	GL50803_86681;orf268880	GL50803_86681;orf268880	GL50803_86681 | organism=Giardia_Assemblage_A_isolate_WB | product=Glutaminyl-tRNA synthetase | location=GLCHR05:3469699-3471807(-) | length=702;orf268880 source=GLCHR05 coords=3471813..3469702 length=704 frame=4 desc=| organism=Giardia_Assemblage_A_isolat
20.3446	19.9038	19.1714	20.715	20.6548	20.4081	20.5966	19.3653	19.7297	19.6553	20.1028	20.2396	20.1996	19.9482	-0.2514	0.840081	2	2	2	5.2	5.2	5.2	51.779	0.0038462	11.388	5256600	2	NaN	19.7297	NaN	GL50803_8358;orf167683	GL50803_8358;orf167683	GL50803_8358 | organism=Giardia_Assemblage_A_isolate_WB | product=Hypothetical protein | location=GLCHR04:2446113-2447507(+) | length=464;orf167683 source=GLCHR04 coords=2446079..2447506 length=476 frame=2 desc=| organism=Giardia_Assemblage_A_isolate_WB |
21.5165	19.5772	19.6877	20.7994	20.6727	19.9551	21.4443	21.0907	18.5785	20.0154	19.5804	19.9816	20.3681	20.1151	-0.25295	0.839179	3	3	3	3	3	3	171.86	0	18.086	14418000	6	21.5165	21.2675	-0.248993	GL50803_11321;orf63688	GL50803_11321;orf63688	GL50803_11321 | organism=Giardia_Assemblage_A_isolate_WB | product=Hypothetical protein | location=GLCHR02:1232001-1236659(-) | length=1552;orf63688 source=GLCHR02 coords=1237076..1232391 length=1562 frame=5 desc=| organism=Giardia_Assemblage_A_isolate_WB
23.7892	24.1999	23.9645	20.0368	20.683	20.6156	24.1779	24.348	24.109	20.3832	19.487	19.2489	22.2148	21.959	-0.255833	0.837503	5	5	5	12.9	12.9	12.9	77.007	0	36.565	151120000	24	23.9645	24.1779	0.213438	GL50803_16435;orf28238	GL50803_16435;orf28238	GL50803_16435 | organism=Giardia_Assemblage_A_isolate_WB | product=Protein 21.1 | location=GLCHR01:861358-863445(-) | length=695;orf28238 source=GLCHR01 coords=863475..861361 length=705 frame=6 desc=| organism=Giardia_Assemblage_A_isolate_WB | version=2013
19.6047	20.6225	20.5446	19.8788	20.4892	20.0381	22.5143	19.258	19.2872	19.5486	19.4565	19.5752	20.1963	19.94	-0.25635	0.837203	2	2	2	8.3	8.3	8.3	44.936	0.0019861	11.969	18963000	1	NaN	22.5143	NaN	GL50803_4977;orf986	GL50803_4977;orf986	GL50803_4977 | organism=Giardia_Assemblage_A_isolate_WB | product=Kinase, NEK-frag | location=GLCHR01:88127-89284(+) | length=385;orf986 source=GLCHR01 coords=88073..89281 length=403 frame=2 desc=| organism=Giardia_Assemblage_A_isolate_WB | version=2013-02
25.6227	25.5486	25.6352	26.1883	26.2106	26.1799	25.7628	25.9326	25.7838	25.4528	25.4357	25.4761	25.8975	25.6406	-0.256917	0.836875	13	13	13	37.5	37.5	37.5	47.608	0	120.57	715540000	88	25.9075	25.6195	-0.288061	GL50803_8405;orf213522	GL50803_8405;orf213522	GL50803_8405 | organism=Giardia_Assemblage_A_isolate_WB | product=Hypothetical protein | location=GLCHR05:1336634-1337971(+) | length=445;orf213522 source=GLCHR05 coords=1336616..1337968 length=451 frame=2 desc=| organism=Giardia_Assemblage_A_isolate_WB |
29.1979	29.2035	29.2199	29.9532	29.9668	29.8864	29.2005	29.0664	29.1063	29.4864	29.5021	29.5237	29.5713	29.3142	-0.25705	0.836797	64	64	64	39.6	39.6	39.6	201.01	0	323.31	9594500000	546	29.5532	29.3435	-0.209686	GL50803_16595;orf98389	GL50803_16595;orf98389	GL50803_16595 | organism=Giardia_Assemblage_A_isolate_WB | product=Liver stage antigen-like protein | location=GLCHR03:1265109-1270544(+) | length=1811;orf98389 source=GLCHR03 coords=1265106..1270541 length=1812 frame=3 desc=| organism=Giardia_Assemblage_A
22.6742	22.5088	22.3279	21.1502	22.4763	22.4152	22.3287	22.4817	22.5535	19.6615	22.7865	22.1951	22.2588	22.0012	-0.2576	0.836478	5	5	5	21.1	21.1	21.1	24.595	0	35.51	65738000	18	22.4763	22.4817	0.00547981	GL50803_16636;orf16140	GL50803_16636;orf16140	GL50803_16636 | organism=Giardia_Assemblage_A_isolate_WB | product=Rab2b | location=GLCHR01:1244021-1244704(+) | length=227;orf16140 source=GLCHR01 coords=1243807..1244505 length=233 frame=1 desc=| organism=Giardia_Assemblage_A_isolate_WB | version=2013-02
20.6815	19.3603	22.4529	20.3145	20.5811	19.0397	19.5699	22.172	19.7569	19.8922	19.7245	19.7578	20.405	20.1456	-0.25945	0.835406	3	3	3	12.8	12.8	12.8	41.88	0	18.355	54048000	4	22.4529	22.172	-0.280867	GL50803_3313;orf16691	GL50803_3313;orf16691	GL50803_3313 | organism=Giardia_Assemblage_A_isolate_WB | product=Serine-pyruvate aminotransferase | location=GLCHR01:1280982-1282133(+) | length=383;orf16691 source=GLCHR01 coords=1280747..1281934 length=396 frame=2 desc=| organism=Giardia_Assemblage_A_is
22.6862	19.7166	22.4773	20.5094	20.9943	19.0765	21.3876	20.0036	22.7993	20.5451	19.1082	20.0573	20.91	20.6502	-0.259867	0.835165	2	2	2	2.9	2.9	2.9	140.67	0.0011614	15.774	34946000	7	22.5818	22.0935	-0.488287	GL50803_92739;orf284533	GL50803_92739;orf284533	GL50803_92739 | organism=Giardia_Assemblage_A_isolate_WB | product=ATP-dependent RNA helicase A | location=GLCHR05:2309689-2313438(-) | length=1249;orf284533 source=GLCHR05 coords=2313450..2309692 length=1253 frame=4 desc=| organism=Giardia_Assemblage_A_is
21.7136	21.6415	21.6611	20.5961	19.6137	20.0355	21.7405	21.6519	21.7052	19.7167	19.7281	19.1585	20.8769	20.6168	-0.2601	0.83503	2	2	2	3.9	3.9	3.9	56.324	0.0011574	15.291	27187000	13	21.6611	21.7052	0.0440426	GL50803_17482;orf206019	GL50803_17482;orf206019	GL50803_17482 | organism=Giardia_Assemblage_A_isolate_WB | product=TCP-1 chaperonin subunit alpha | location=GLCHR04:165690-167243(-) | length=517;orf206019 source=GLCHR04 coords=167258..165693 length=522 frame=5 desc=| organism=Giardia_Assemblage_A_isolat
19.1782	19.1174	19.4531	21.1605	19.9835	20.6737	20.8016	20.0292	18.6884	20.732	20.3777	17.3754	19.9277	19.6674	-0.26035	0.834885	1	1	1	5.2	5.2	5.2	52.364	0.007799	6.816	6375600	2	NaN	20.8016	NaN	GL50803_137603;orf251674	GL50803_137603;orf251674	GL50803_137603 | organism=Giardia_Assemblage_A_isolate_WB | product=TMP52 | location=GLCHR05:4140788-4142185(+) | length=465;orf251674 source=GLCHR05 coords=4140804..4142234 length=477 frame=3 desc=| organism=Giardia_Assemblage_A_isolate_WB | version=2013-
28.571	28.5848	28.5937	27.8654	27.8588	27.9009	28.4583	28.403	28.38	27.5307	27.5045	27.5231	28.2291	27.9666	-0.2625	0.833642	28	28	28	73.4	73.4	73.4	46.171	0	323.31	4028000000	220	28.2359	27.9553	-0.280607	GL50803_8415;orf213274	GL50803_8415;orf213274	GL50803_8415 | organism=Giardia_Assemblage_A_isolate_WB | product=Hypothetical protein | location=GLCHR05:1320864-1322075(+) | length=403;orf213274 source=GLCHR05 coords=1320822..1322072 length=417 frame=3 desc=| organism=Giardia_Assemblage_A_isolate_WB |
18.7544	20.1798	19.9953	21.0895	21.1972	19.9997	19.1579	20.1926	19.6568	19.6572	21.0473	19.9256	20.2027	19.9396	-0.263083	0.833305	2	2	2	10.5	10.5	10.5	22.842	0.00199	11.986	12722000	3	NaN	21.0473	NaN	GL50803_29327;orf23998	GL50803_29327;orf23998	GL50803_29327 | organism=Giardia_Assemblage_A_isolate_WB | product=Hypothetical protein | location=GLCHR01:1161152-1161754(-) | length=200;orf23998 source=GLCHR01 coords=1161576..1160959 length=206 frame=6 desc=| organism=Giardia_Assemblage_A_isolate_WB |
22.8654	23.0579	22.5368	19.7684	20.3274	20.0501	22.3136	22.5635	22.5713	19.8606	19.8228	19.8891	21.4343	21.1701	-0.264183	0.83267	6	6	6	9.2	9.2	9.2	109.37	0	36.127	49442000	12	22.8654	22.5635	-0.30196	GL50803_17402;orf63927	GL50803_17402;orf63927	GL50803_17402 | organism=Giardia_Assemblage_A_isolate_WB | product=Protein 21.1 | location=GLCHR02:1213579-1216575(-) | length=998;orf63927 source=GLCHR02 coords=1217121..1213969 length=1051 frame=4 desc=| organism=Giardia_Assemblage_A_isolate_WB | version
19.8893	20.0955	19.5384	19.709	20.1811	20.0271	20.9261	19.6577	18.9983	19.3678	18.7373	20.1666	19.9067	19.6423	-0.264433	0.832526	2	2	2	4.3	4.3	4.3	58.963	0.0047304	11.03	7328500	2	NaN	20.9261	NaN	GL50803_24537;orf187738	GL50803_24537;orf187738	GL50803_24537 | organism=Giardia_Assemblage_A_isolate_WB | product=Spindle pole protein, putative | location=GLCHR04:1463481-1465028(-) | length=515;orf187738 source=GLCHR04 coords=1465049..1463484 length=522 frame=5 desc=| organism=Giardia_Assemblage_A_is
24.3791	24.2727	24.3704	24.9907	24.9089	24.8714	24.3794	24.3261	24.4392	24.1543	24.427	24.4697	24.6322	24.3659	-0.26625	0.831478	6	6	6	36	36	36	29.98	0	49.852	317020000	48	24.6252	24.4032	-0.222034	GL50803_29490;orf56545;GL50803_4563;orf316662	GL50803_29490;orf56545;GL50803_4563;orf316662	GL50803_29490 | organism=Giardia_Assemblage_A_isolate_WB | product=Copine I | location=GLCHR02:1239188-1239982(+) | length=264;orf56545 source=GLCHR02 coords=1239545..1240366 length=274 frame=2 desc=| organism=Giardia_Assemblage_A_isolate_WB | version=2013
19.3368	19.8279	20.0443	19.5275	20.5301	20.5237	19.7054	18.864	21.1007	19.522	20.1219	18.8672	19.9651	19.6969	-0.268183	0.830364	1	1	1	2.1	2.1	2.1	79.115	0.0061892	7.0111	20533000	10	NaN	21.1007	NaN	GL50803_16354;orf220814	GL50803_16354;orf220814	GL50803_16354 | organism=Giardia_Assemblage_A_isolate_WB | product=Protein 21.1 | location=GLCHR05:1878588-1880744(+) | length=718;orf220814 source=GLCHR05 coords=1878519..1880741 length=741 frame=3 desc=| organism=Giardia_Assemblage_A_isolate_WB | version
26.8173	27.0677	26.9567	25.6232	25.3795	25.5037	26.6752	26.5487	26.6422	25.2502	25.2325	25.3796	26.2247	25.9547	-0.26995	0.829348	22	22	22	35.6	35.6	35.6	88.364	0	168.24	1221600000	123	26.2202	25.9642	-0.256075	GL50803_16648;orf265248	GL50803_16648;orf265248	GL50803_16648 | organism=Giardia_Assemblage_A_isolate_WB | product=Hypothetical protein | location=GLCHR05:3785863-3788181(-) | length=772;orf265248 source=GLCHR05 coords=3788236..3785918 length=773 frame=6 desc=| organism=Giardia_Assemblage_A_isolate_WB |
[truncated: 348 more rows]
