# Supplementary material for: The evolution of the Puf superfamily of proteins across the tree of eukaryotes
Source: BMC Biol. 2020 Jun 30;18:77. doi: 10.1186/s12915-020-00814-3 (PMC7325665; doi:10.1186/s12915-020-00814-3)
Supplement: Supplementary file 7 — Additional file 7: Table S4. Alignment properties and model parameters used for the phylogenetic analyses. [file 12915_2020_814_MOESM7_ESM.xlsx]

## Sheet: Sheet1
Gene	Dataset (figshare: 10.6084/m9.figshare.12097692)	Model	Number of Taxa	Number of Sites	Parsimony-informative Sites	Singleton Sites	Constant Sites
SUPERFAMILY NOP9 PUM3 PUF	SUPERFAMILY_NOP9_PUM3_PUF.mafft.gappyout.fasta	LG+G+F	481	450	450	0	0
PUM3	PUM3.mafft.gappyout.fasta	LG+C50+G	76	87	86	1	0
NOP9	NOP9.mafft.gappyout.fasta	LG+C50+F+R5	80	476	474	2	0
PUF	PUF.mafft.gappyout.fasta	LG+C60+G	310	243	243	0	0
