# Supplementary material for: The evolution of the Puf superfamily of proteins across the tree of eukaryotes
Source: BMC Biol. 2020 Jun 30;18:77. doi: 10.1186/s12915-020-00814-3 (PMC7325665; doi:10.1186/s12915-020-00814-3)
Supplement: Supplementary file 8 — Additional file 8: Table S5. Prediction of Giardia Pufs target mRNA. [file 12915_2020_814_MOESM8_ESM.xlsx]

## Sheet: GiPuf1
	Motif ID	Sequence Name	Annotation	Strand	Start	End	p-value	q-value	Matched Sequence	HHpred	DeepLoc
1	xxGGUGUA	GL50803_17350	Hypothetical	+	2	9	6.06e-06	0.448	CCGGTGTA	Der1-like family	Lysosome/Vacuole ( 0.3868), Endoplasmic reticulum (0.3625)
2	xxGGUGUA	GL50803_114442	Hypothetical	+	41	48	6.06e-06	0.448	CCGGTGTA	Ankyrin, CLATHRIN	Nucleus
3	xxGGUGUA	GL50803_7272	GARP-like protein 1	+	41	48	6.06e-06	0.448	CCGGTGTA	Protein PHOSPHATE STARVATION RESPONSE 1	Nucleus
4	xxGGUGUA	GL50803_6334	Hypothetical	+	1	8	4.22e-05	1	ACGGTGTA	Cystatin; HYDROLASE INHIBITOR	Mitochondrion (0.3493), Cyt ( 0.3388)
5	xxGGUGUA	GL50803_95023	Hypothetical	+	3	10	4.22e-05	1	CAGGTGTA	partial(nucleoporin); partial (SPRY domain)	Cytoplasm
6	xxGGUGUA	GL50803_86511	Acyl-CoA synthetase	+	7	14	4.22e-05	1	CAGGTGTA	Dinucleotide forming acetyl-CoA synthetase, complex	Plastid(0.4482), Mitochondrion (0.2852)
7	xxGGUGUA	GL50803_8460	Hypothetical	+	20	27	4.22e-05	1	CAGGTGTA	coiled-coiled domain	Cytoplam
8	xxGGUGUA	GL50803_26228	Hypothetical	+	35	42	4.22e-05	1	CAGGTGTA	non defined	Extracellular
9	xxGGUGUA	GL50803_24537	Spindle pole protein	+	40	47	4.22e-05	1	ACGGTGTA	partial(PROTEIN/RNA Complex; translation initiation, ribosome)	Cytoplasm

## Sheet: GiPuf2
	Motif ID	Sequence Name	Annotation	Strand	Start	End	p-value	q-value	Matched Sequence	HHpred	Deeploc
1	xxGGUAUx	GL50803_106320	Zinc finger domain protein	+	4	11	2.54e-06	0.141	CCGGTATC	RING finger and CHY zinc; GENERAL NEGATIVE REGULATOR OF TRANSCRIPTION	Nucleus
2	xxGGUAUx	GL50803_16862	Kinase, NEK	+	17	24	2.54e-06	0.141	CCGGTATC	SERINE/THREONINE-PROTEIN KINASE NEK1	Cytoplasm
3	xxGGUAUx	GL50803_33020	hypothetical protein	+	30	37	2.54e-06	0.141	CCGGTATC	non defined	Cytoplasm
4	xxGGUAUx	GL50803_9034	hypothetical protein	+	41	48	2.54e-06	0.141	CCGGTATC	Histone-binding protein RBBP4	Plastid (0,4673), extrcellular (0,3121)
5	xxGGUAUx	GL50803_113269	VSP	+	2	9	2.03e-05	0.449	CAGGTATC	VSP	Extracellular
6	xxGGUAUx	GL50803_15347	hypothetical protein	+	8	15	2.03e-05	0.449	CAGGTATC	PUTATIVE SECRETED LYASE,FAMILY 8, GLYCOSAMINOGLYCANS	Extracellular
7	xxGGUAUx	GL50803_7800	hypothetical protein	+	10	17	2.03e-05	0.449	ACGGTATC	5',5'''-P-1,P-4-tetraphosphate phosphorylase 2 (E.C.2.7.7.53)	Cytoplasm
8	xxGGUAUx	GL50803_14328	hypothetical protein	+	28	35	2.03e-05	0.449	ACGGTATC	Chaperone (GvpH)	Cytoplasm
9	xxGGUAUx	GL50803_11624	hypothetical protein	+	32	39	2.03e-05	0.449	ACGGTATC	non defined	Cytoplasm
10	xxGGUAUx	GL50803_103818	hypothetical protein	+	35	42	2.03e-05	0.449	CCGGTATA	non defined	Nucleus
11	xxGGUAUx	GL50803_117981	hypothetical protein	+	6	13	7.58e-05	0.672	CTGGTATC	non defined	Extracellular
13	xxGGUAUx	GL50803_6988	hypothetical protein	+	8	15	7.58e-05	0.672	CTGGTATC	non defined	Extracellular
14	xxGGUAUx	GL50803_4692	hypothetical protein	+	8	15	7.58e-05	0.672	CGGGTATC	non defined	Cytoplasm
15	xxGGUAUx	GL50803_10698	Phosphorylase B kinase gamma catalytic chain	+	12	19	7.58e-05	0.672	CTGGTATC	SAPS , SIT4 phosphatase-associated protein	Cytoplasm
16	xxGGUAUx	GL50803_10524	hypothetical protein	+	16	23	7.58e-05	0.672	CCGGTATG	non defined	Cytoplasm
17	xxGGUAUx	GL50803_6918	DNA damage repair protein	+	17	24	7.58e-05	0.672	TCGGTATC	DNA repair protein REV1 (E.C.2.7.7.-)	Cytoplasm
18	xxGGUAUx	GL50803_7556	Lysosomal acid phosphatase precursor	+	18	25	7.58e-05	0.672	CTGGTATC	Lysophosphatidic acid phosphatase type 6	ER(0,3507), Lysosome/vacuole (0,3041)
19	xxGGUAUx	GL50803_36600	hypothetical protein	+	19	26	7.58e-05	0.672	CTGGTATC	non defined	Mitochondrion
20	xxGGUAUx	GL50803_8382	Short-chain dehydrogenase, putative	+	23	30	7.58e-05	0.672	CCGGTATT	Oxidoreductase-Oxidoreductase inhibitor COMPLEX	ER
21	xxGGUAUx	GL50803_15046	Ribosomal protein L26	+	28	35	7.58e-05	0.672	CGGGTATC	Ribosomal protein L8;PROTEIN/RNA Complex; emetine, RIBOSOME-INHIBITOR complex	Mitochondrion
22	xxGGUAUx	GL50803_7532	Vacuolar ATP synthase catalytic subunit A	+	30	37	7.58e-05	0.672	CGGGTATC	V-type proton ATPase catalytic subunit	Cytoplasm
23	xxGGUAUx	GL50803_95789	Deoxyribonuclease, TatD family	+	32	39	7.58e-05	0.672	TCGGTATC	3'-5'-exonuclease; STRUCTURAL GENOMICS, HYDROLASE, Exonuclease	Cytoplasm
24	xxGGUAUx	GL50803_14742	Kinase, NEK	+	33	40	7.58e-05	0.672	CTGGTATC	SERINE/THREONINE-PROTEIN KINASE NEK1	Cytoplasm
25	xxGGUAUx	GL50803_10876	hypothetical protein	+	42	49	7.58e-05	0.672	CTGGTATC	non defined	Plastid(0,5036), Cytoplasm (0,2753)

## Sheet: GiPuf3
	Motif ID	Sequence Name	Annotation	Strand	Start	End	p-value	q-value	Matched Sequence	HHpred	DeepLoc
1	UGUAUUUA	GL50803_115159	hypothetical protein	+	4	11	0.000739	1	TGTATTTA	phospholipase B	Extracellular
2	UGUAUUUA	GL50803_16454	Protein kinase, putative	+	6	13	0.000739	1	TGTATTTA	VSP	Cell membrane
3	UGUAUUUA	GL50803_97219	Fibrillarin-like pre-rRNA processing protein Narcisi et al	+	12	19	0.000739	1	TGTATTTA	non defined	Nucleus
4	UGUAUUUA	GL50803_89285	hypothetical protein	+	14	21	0.000739	1	TGTATTTA	non defined	Cytoplasm
5	UGUAUUUA	GL50803_14487	hypothetical protein	+	37	44	0.000739	1	TGTATTTA	contains kinesin-like domain	Cytoplasm
6	UGUAUUUA	GL50803_23630	hypothetical protein	+	39	46	0.000739	1	TGTATTTA	non defined	Cytoplasm
7	UGUAUUUA	GL50803_6188	hypothetical protein	+	42	49	0.000739	1	TGTATTTA	non defined	Cytoplasm

## Sheet: GiPuf4
	Motif ID	Sequence Name	Annotation	Strand	Start	End	p-value	q-value	Matched Sequence		HHpred	DeepLoc
1	UGUAAxxx	GL50803_6530	Protein 21.1	+	41	48	2.54e-06	0.281	TGTAACCC		Ankyrin, CLATHRIN	Cytoplasm
2	UGUAAxxx	GL50803_16217	UDP-N-acetylglucosamine pyrophosphorylase	+	44	51	2.54e-06	0.281	TGTAACCC		UDP-N-acetylglucosamine pyrophosphorylase (E.C.2.7.7.23)	Cytoplasm
3	UGUAAxxx	GL50803_6592	hypothetical protein	+	10	17	2.03e-05	0.382	TGTAAGCC		non defined	Cell membrane (0,3186), lysosome/vacuole(0,2849), ER (0,2382)
4	UGUAAxxx	GL50803_36515	hypothetical protein	+	17	24	2.03e-05	0.382	TGTAACGC		non defined	Peroxisome (0,2797), ER (0,2345)
5	UGUAAxxx	GL50803_19677	hypothetical protein	+	23	30	2.03e-05	0.382	TGTAACCG		non defined	Nucleus
6	UGUAAxxx	GL50803_99071	hypothetical protein	+	27	34	2.03e-05	0.382	TGTAACGC		non defined	Plastid(0,5462), Extracell (0,1758)
7	UGUAAxxx	GL50803_41927	hypothetical protein	+	29	36	2.03e-05	0.382	TGTAAGCC		Ras-related protein Rab-8A, Small GTPase, PROTEIN TRANSPORT	Cytoplasm
8	UGUAAxxx	GL50803_4959	Kinase, NEK	+	41	48	2.03e-05	0.382	TGTAACGC		SERINE/THREONINE-PROTEIN KINASE NEK1;Ankyrin	Cytoplasm
9	UGUAAxxx	GL50803_3147	Protein 21.1	+	2	9	7.58e-05	0.382	TGTAAACC		ANK REPEAT, PROTEIN-PROTEIN INTERACTION,	Cytoplasm
10	UGUAAxxx	GL50803_14104	hypothetical protein	+	4	11	7.58e-05	0.382	TGTAAACC		partial (Putative serine esterase)	Cytoplasm
11	UGUAAxxx	GL50803_7760	Sentrin	+	5	12	7.58e-05	0.382	TGTAAACC		Small ubiquitin protein; SUMO, Trypanosoma brucei, Post-translational modifier	Cytoplasm
12	UGUAAxxx	GL50803_17350	hypothetical protein	+	6	13	7.58e-05	0.382	TGTAAACC		DER1 ; Der1-like family	Lysosome/Vacuole ( 0.3868), Endoplasmic reticulum (0.3625)
13	UGUAAxxx	GL50803_11621	hypothetical protein	+	6	13	7.58e-05	0.382	TGTAAACC		rpS18_uS13, rpS4_eS4, rpS5_uS7, rpS6_eS6, rpS7_eS7; Ribosome assembly, RIBOSOME	Nucleus
14	UGUAAxxx	GL50803_14375	Asparaginyl-tRNA synthetase	+	8	15	7.58e-05	0.382	TGTAAACC		Lysine-tRNA ligase (E.C.2.7.7.-,6.1.1.6); ATP binding, aminoacylation, amino acid;	Cytoplasm
15	UGUAAxxx	GL50803_7018	hypothetical protein	+	8	15	7.58e-05	0.382	TGTAAACC		non defined	Nucleus
16	UGUAAxxx	GL50803_6408	SnRNP Sm-like protein, putative	+	8	15	7.58e-05	0.382	TGTAAACC		Small nuclear ribonucleoprotein Sm D1, RNP complex, splicing	Nucleus
17	UGUAAxxx	GL50803_114307	Kinase, NEK	+	9	16	7.58e-05	0.382	TGTAACCA		Serine/threonine-protein kinase 3 (E.C.2.7.11.1); Ankyrin	Cytoplasm
18	UGUAAxxx	GL50803_92246	Cation-transporting ATPase 2, putative	+	9	16	7.58e-05	0.382	TGTAAACC		P-type_ATPase_cation	ER
19	UGUAAxxx	GL50803_8974	hypothetical protein	+	10	17	7.58e-05	0.382	TGTAAACC		SECRETED 45 KDA PROTEIN, CELL CYCLE, PEPTIDOGLYCAN	Cytoplasm
20	UGUAAxxx	GL50803_13851	hypothetical protein	+	11	18	7.58e-05	0.382	TGTAACAC		Internalin K;Pre-mRNA-processing-splicing factor 8	Cytoplasm
21	UGUAAxxx	GL50803_221691	Histone methyltransferase HMT2	+	13	20	7.58e-05	0.382	TGTAACCA		Histone-lysine N-methyltransferase	Nucleus
22	UGUAAxxx	GL50803_91643	26S proteasome regulatory subunit, putative	+	13	20	7.58e-05	0.382	TGTAAACC		26S proteasome; Proteosome, HYDROLASE	Nucleus
23	UGUAAxxx	GL50803_26603	hypothetical protein	+	13	20	7.58e-05	0.382	TGTAACCT		non defined	Cytoplasm
24	UGUAAxxx	GL50803_17143	Pyruvate kinase	+	14	21	7.58e-05	0.382	TGTAAACC		Pyruvate Kinase	Cytoplasm
25	UGUAAxxx	GL50803_90434	hypothetical protein	+	15	22	7.58e-05	0.382	TGTAACCA		partial EUKARYOTIC INITIATION FACTOR	Nucleus
26	UGUAAxxx	GL50803_33301	hypothetical protein	+	21	28	7.58e-05	0.382	TGTAACCA		non defined	Extracellular
27	UGUAAxxx	GL50803_3414	5-AMP-activated protein kinase, gamma-1 subunit	+	24	31	7.58e-05	0.382	TGTAAACC		Carbon catabolite-derepressing protein kinase (E.C.2.7.11.1)	Cytoplasm
28	UGUAAxxx	GL50803_8496	Rac/Rho-like protein	+	25	32	7.58e-05	0.382	TGTAACTC		Ras-related c3 botulinum toxin substrate	Cell membrane (1,0)
29	UGUAAxxx	GL50803_8917	Mu adaptin	+	26	33	7.58e-05	0.382	TGTAAACC		AP-2 complex subunit alpha, ENDOCYTOSIS, PHOSPHORYLATION, CELL MEMBRANE	Cytoplasm
30	UGUAAxxx	GL50803_4587	hypothetical protein	+	26	33	7.58e-05	0.382	TGTAACAC		non defined	Cytoplasm
31	UGUAAxxx	GL50803_118786	VSP, putative	+	27	34	7.58e-05	0.382	TGTAACCT		Mucin15 Cell-membrane associated (56AA)	Cell membrane
32	UGUAAxxx	GL50803_11521	VSP	+	27	34	7.58e-05	0.382	TGTAACCT		VSP	Cell membrane
33	UGUAAxxx	GL50803_103916	VSP, putative	+	29	36	7.58e-05	0.382	TGTAACCT		VSP	Cell membrane
34	UGUAAxxx	GL50803_23833	Vacuolar protein sorting 35	+	29	36	7.58e-05	0.382	TGTAAACC		Vacuolar protein sorting-associated protein 26-like; retromer, endosome, sorting nexin	Cytoplasm
35	UGUAAxxx	GL50803_33232	GARP-like protein 4	+	32	39	7.58e-05	0.382	TGTAAACC		partial (Transcription factor LUX/DNA Complex)	Nucleus
36	UGUAAxxx	GL50803_13438	Protein 21.1	+	32	39	7.58e-05	0.382	TGTAAACC		ankyrin repeat domain	Cytoplasm
37	UGUAAxxx	GL50803_10231	TCP-1 chaperonin subunit zeta	+	32	39	7.58e-05	0.382	TGTAACAC		T-complex protein 1 subunit alpha; CCT, folding, WD40, mLST8, CHAPERONE	Cytoplasm
38	UGUAAxxx	GL50803_98892	hypothetical protein	+	32	39	7.58e-05	0.382	TGTAATCC		non defined	Mitochondrion
39	UGUAAxxx	GL50803_113723	hypothetical protein	+	32	39	7.58e-05	0.382	TGTAACAC		non defined	Cell membrane
40	UGUAAxxx	GL50803_13075	hypothetical protein	+	37	44	7.58e-05	0.382	TGTAACAC		Putative uncharacterized protein; ssDNA binding, DNA BINDING PROTEIN-DNA	Cytoplasm (0,4279), Nucleus (0,4099)
41	UGUAAxxx	GL50803_10773	hypothetical protein	+	38	45	7.58e-05	0.382	TGTAAACC		partial (Nuclear pore complex protein Nup155)	Cytoplasm
42	UGUAAxxx	GL50803_28888	hypothetical protein	+	38	45	7.58e-05	0.382	TGTAAACC		GTP-binding protein; beta-alpha-barrels, GTP-binding, Nucleotide-binding,	Extracellular (0,2609), Mitochondrion (0,2392)
43	UGUAAxxx	GL50803_114636	hypothetical protein	+	40	47	7.58e-05	0.382	TGTAACCT		non defined	Plastid; Cell membrane
44	UGUAAxxx	GL50803_7026	hypothetical protein	+	43	50	7.58e-05	0.382	TGTAACTC		non defined	Nucleus
